# Supplementary material for: Distinct multitrophic biodiversity composition and community organization in a freshwater lake and a hypersaline lake on the Tibetan Plateau
Source: iScience. 2024 May 27;27(6):110124. doi: 10.1016/j.isci.2024.110124 (PMC11217615; doi:10.1016/j.isci.2024.110124)
Supplement: Data S1. Sampling site information and water physiochemical parameters, related to the STAR Methods [file mmc2.xlsx]

## Sheet: CRL water
Sample ID	Original ID	Site	Depth (m)	Longitude (°E)	Latitude (°N)	Altitude (m)	Salinity (psu)	pH	Temperature (°C)	Conductivity (µS/cm)	Total Dissolved Solids (mg/L)	ODO (mg/L)	NPOC (ppb)	Total Nitrogen (ppb)	Chlorophyll (µg/L)
C1-W0	CRW0-0.5	C1	0.5	81.2616	34.7896	4962	/	/	/	/	/	/	/	/	/
C2-W0	CRW1-0	C2	0	81.2734	34.7993	4970	1.1	9.55	9.214	1489.3	1386	5.16	5632	447	0.37
C2-W1	CRW1-1	C2	1	81.2734	34.7993	4970	1.09	9.56	9.165	1486.4	1385	5.15	5690	480.4	0.46
C2-W2	CRW1-4	C2	4	81.2734	34.7993	4970	1.09	9.59	9.098	1482.9	1384	5.14	5673	468.9	0.36
C2-W3	CRW1-7	C2	7	81.2734	34.7993	4970	1.09	9.68	9.113	1482.4	1383	5.3	5730	492.6	2.13
C3-W0	CRW2-0	C3	0	81.2591	34.7945	4972	1.08	9.88	9.13	1462.4	1364	5.94	4999	391	0.58
C3-W1	CRW2-1	C3	1	81.2591	34.7945	4972	1.07	9.74	7.782	1398.4	1354	6.35	4834	424.6	1.82
C3-W2	CRW2-2	C3	2	81.2591	34.7945	4972	1.07	9.68	7.81	1401.4	1356	6.37	4920	427.4	0.89
C4-W0	CRW3-0	C4	0	81.2673	34.7958	4965	1.08	9.88	9.13	1462.4	1364	5.94	5407	452.6	0.58
C4-W1	CRW3-1	C4	1	81.2673	34.7958	4965	1.07	9.83	8.828	1447.1	1361	5.93	5825	470.3	0.47
C4-W2	CRW3-4	C4	4	81.2673	34.7958	4965	1.07	9.73	7.776	1398.2	1354	6.36	5667	455	2.02
C7-W0	CRW6-0	C7	0	81.2702	34.7923	4965	1.16	9.44	9.595	1585.2	1460	6.11	5501	460.4	1.82
C7-W1	CRW6-1	C7	1	81.2702	34.7923	4965	1.1	9.47	10.012	1523.9	1388	5.81	5673	493.6	0.29
C7-W2	CRW6-4	C7	4	81.2702	34.7923	4965	1.09	9.52	9.006	1479.7	1385	5.3	4151	342.2	0.49
C7-W3	CRW6-6	C7	6	81.2702	34.7923	4965	1.11	9.48	8.94	1493.9	1401	4.08	3962	338.5	1.22
C8-W0	CRW7-0	C8	0	81.2783	34.8015	4974	1.17	9.56	10.218	1624.6	1472	5.87	5756	474.8	2.82
C8-W1	CRW7-1	C8	1	81.2783	34.8015	4974	1.1	9.53	10.375	1541.4	1390	5.56	5886	474.5	0.24
C8-W2	CRW7-4	C8	4	81.2783	34.8015	4974	1.1	9.51	9.424	1498.3	1386	5.33	4014	354	0.39
C8-W3	CRW7-6	C8	6	81.2783	34.8015	4974	1.13	9.45	8.996	1521.1	1424	3.45	4842	446.7	4.08
C9-W0	CRW8-3	C9	3	81.2637	34.8067	4967	1.08	9.47	8.237	1436.2	1373	5.85	5762	466.8	3.6
C10-W0	CRW10-0	C10	0	81.2697	34.8042	4971	1.11	9.5	8.461	1481.7	1408	6.37	5810	473.9	2.31
C10-W1	CRW10-1	C10	1	81.2697	34.8042	4971	1.09	9.54	8.753	1466.6	1382	5.71	5415	451.6	0.34
C10-W2	CRW10-4	C10	4	81.2697	34.8042	4971	1.22	8.99	8.334	1610.5	1536	1.86	5428	447.4	2.69
C10-W3	CRW10-6	C10	6	81.2697	34.8042	4971	1.3	8.47	8.296	1707.9	1630	0.92	5873	522.2	3.02
C11-W0	CRW11-0	C11	0	81.2719	34.8021	4959	0.76	9.39	8.992	1049.6	982	6.32	5602	464.3	0.61
C11-W1	CRW11-1	C11	1	81.2719	34.8021	4959	1.1	9.4	9.116	1487	1387	5.55	5393	467.7	0.6
C11-W2	CRW11-4	C11	4	81.2719	34.8021	4959	1.1	9.45	8.842	1476	1388	5.33	5637	486.8	0.32
C11-W3	CRW11-6	C11	6	81.2719	34.8021	4959	1.22	9.13	8.703	1631.5	1540	3.85	5708	517.7	5.19
C12-W0	CRW12-0	C12	0	81.2762	34.7961	4967	1.12	9.44	9.237	1521.9	1415	5.45	4776	411.2	0.24
C12-W1	CRW12-1	C12	1	81.2762	34.7961	4967	1.1	9.51	9.075	1484.5	1387	5.57	5694	493.7	0.22
C12-W2	CRW12-4	C12	4	81.2762	34.7961	4967	1.09	9.53	8.806	1471.2	1384	5.18	5589	486.1	0.48
C12-W3	CRW12-7	C12	7	81.2762	34.7961	4967	1.1	9.51	8.807	1472.8	1386	4.98	5600	503.7	0.79
C14-W0	CRW14-0	C14	0	81.2794	34.7902	4961	1.1	9.66	8.82	1483.7	1396	5.79	5666	463.5	0.87
C14-W1	CRW14-1	C14	1	81.2794	34.7902	4961	1.1	9.62	8.405	1458.8	1388	5.9	5859	480.9	0.46
C14-W2	CRW14-4	C14	4	81.2794	34.7902	4961	1.11	9.56	8.258	1470.4	1405	3.47	5727	477.5	0.72
C14-W3	CRW14-5	C14	5	81.2794	34.7902	4961	1.12	9.51	8.299	1483.8	1416	2.77	5686	472.2	1.3
C15-W0	CRW15-0	C15	0	81.2824	34.8022	4974	1.11	9.59	9.844	1529.1	1399	5.98	4084	348	0.32
C15-W1	CRW15-1	C15	1	81.2824	34.8022	4974	1.1	9.59	9.549	1511.7	1394	5.77	5193	442	0.19
C15-W2	CRW15-4	C15	4	81.2824	34.8022	4974	1.1	9.55	8.838	1484.5	1396	5.24	5842	510.2	0.38
C15-W3	CRW15-6	C15	6	81.2824	34.8022	4974	1.1	9.5	8.844	1485.4	1396	4.68	5833	483	0.45

## Sheet: CRL sediment
Sample ID	Original ID	Site	Longitude (°E)	Latitude (°N)	Altitude (m)
C1-S	CRS0	C1	81.2616	34.7896	4962
C2-S	CRS1	C2	81.2734	34.7993	4970
C3-S	CRS2	C3	81.2591	34.7945	4972
C4-S	CRS3	C4	81.2673	34.7958	4965
C5-S	CRS4	C5	81.2733	34.7963	4963
C6-S	CRS5	C6	81.2702	34.7976	4974
C7-S	CRS6	C7	81.2702	34.7923	4965
C8-S	CRS7	C8	81.2783	34.8015	4974
C9-S	CRS8	C9	81.2637	34.8067	4967
C11-S	CRS11	C11	81.2719	34.8021	4959
C12-S	CRS12	C12	81.2762	34.7961	4967
C13-S	CRS13	C13	81.2778	34.7933	4967
C14-S	CRS14	C14	81.2794	34.7902	4961
C15-S	CRS15	C15	81.2824	34.8022	4974

## Sheet: MCL water
Sample ID	Original ID	Site	Depth (m)	Longitude (°E)	Latitude (°N)	Altitude (m)	Salinity (psu)	pH	Temperature (°C)	Conductivity (µS/cm)	Total Dissolved Solids (mg/L)	ODO (mg/L)	Chlorophyll (µg/L)
M1-W0	MCW1-0	M1	0	80.4382	34.4941	5000	66.23	9.14	8.002	63493.9	61147	6.99	0.17
M1-W1	MCW1-6	M1	6	80.4382	34.4941	5000	70.62	8.95	9.901	70339	64249	5.99	0.11
M1-W2	MCW1-8	M1	8	80.4382	34.4941	5000	109.71	8.72	9.687	100760	92569	10.48	0.19
M1-W3	MCW1-14	M1	14	80.4382	34.4941	5000	120.32	8.38	12.173	114996	99002	0.87	0.52
M2-W0	MCW2-0	M2	0	80.4443	34.4908	4993	65.81	8.95	8.385	63790.7	60739	6.3	0.31
M2-W1	MCW2-6	M2	6	80.4443	34.4908	4993	70.59	8.86	9.861	70244.4	64233	8.33	0.14
M2-W2	MCW2-8	M2	8	80.4443	34.4908	4993	113.75	8.62	9.744	103852	95264	12.14	0.1
M2-W3	MCW2-12	M2	12	80.4443	34.4908	4993	118.31	8.46	11.908	112777	97746	2	3.77
M3-W0	MCW3-0	M3	0	80.4539	34.4961	4988	68.16	8.9	7.235	63856.1	62823	6.56	0.68
M3-W1	MCW3-6	M3	6	80.4539	34.4961	4988	66.32	8.86	7.737	63172.6	61261	4.38	-0.13
M3-W2	MCW3-8	M3	8	80.4539	34.4961	4988	82.96	8.81	9.894	80564.2	73599	10.89	0.19
M3-W3	MCW3-14	M3	14	80.4539	34.4961	4988	120.04	8.4	12.051	114460	98845	0.9	0.84
M4-W0	MCW4-0	M4	0	80.4519	34.5089	4991	66.15	8.85	8.628	64462.1	60964	6.31	0.24
M4-W1	MCW4-6	M4	6	80.4519	34.5089	4991	66.17	8.85	8.599	64439.7	60982	6.46	1.12
M5-W0	MCW5-0	M5	0	80.4466	34.5064	4993	66.18	8.87	8.942	64986.8	60929	6.3	0.42
M5-W1	MCW5-6	M5	6	80.4466	34.5064	4993	66.47	8.85	8.156	63966.2	61299	4.33	0.07
M5-W2	MCW5-8	M5	8	80.4466	34.5064	4993	97.13	8.66	9.56	91040.6	83916	13.04	0.2
M5-W3	MCW5-12	M5	12	80.4466	34.5064	4993	115.39	8.47	10.898	108020	96059	1.61	0.16
M6-W0	MCW6-0	M6	0	80.4343	34.5026	4988	64.88	8.85	9.861	65372.8	59757	5.85	0.58
M6-W1	MCW6-6	M6	6	80.4343	34.5026	4988	71.28	8.84	9.5	68430.9	65014	6.02	0.13
M6-W2	MCW6-8	M6	8	80.4343	34.5026	4988	81.74	8.79	9.96	79697.2	72682	11.86	0.25
M6-W3	MCW6-14	M6	14	80.4343	34.5026	4988	123.93	8.24	12.181	117710	101319	0.71	2.57
M7-W0	MCW7-0	M7	0	80.4458	34.4996	4992	66.52	8.81	9.569	66295	61099	5.99	1.01
M7-W1	MCW7-6	M7	6	80.4458	34.4996	4992	69.1	8.81	10.054	69303.9	63044	7.2	-0.1
M7-W2	MCW7-8	M7	8	80.4458	34.4996	4992	110.21	8.67	9.539	100752	92948	14.69	0.14
M7-W3	MCW7-14	M7	14	80.4458	34.4996	4992	115.83	8.45	11.056	108713	96315	0.42	0.17
M8-W0	MCW8-0	M8	0	80.4401	34.4878	4990	66.42	8.85	9.085	65439.5	61096	5.74	0.48
M8-W1	MCW8-6	M8	6	80.4401	34.4878	4990	66.36	8.83	8.07	63741.1	61232	4.32	-0.01
M8-W2	MCW8-8	M8	8	80.4401	34.4878	4990	95.35	8.76	9.75	90072.9	82610	12.98	-0.05
M8-W3	MCW8-12	M8	12	80.4401	34.4878	4990	101.12	8.5	10.531	96311.6	86485	5.25	-0.01
M9-W0	MCW9-0	M9	0	80.4322	34.4822	4988	66.33	8.92	8.474	64365.4	61135	6.12	0.68
M9-W1	MCW9-6.5	M9	6.5	80.4322	34.4822	4988	69.43	8.81	9.195	68138.5	63442	10.5	2.05
M10-W0	MCW10-0	M10	0	80.4392	34.4814	4991	67.11	8.86	8.424	64930.4	61756	6.37	0.42
M10-W1	MCW10-6	M10	6	80.4392	34.4814	4991	66.41	8.83	8.406	64302.3	61206	6.05	2.34
M11-W0	MCW11-0	M11	0	80.4465	34.4814	4986	67.17	8.82	8.128	64501.1	61861	6.37	0.89
M11-W1	MCW11-5	M11	5	80.4465	34.4814	4986	66.28	8.85	8.052	63642.3	61169	4.41	1.29

## Sheet: MCL sediment
Sample ID	Original ID	Site	Longitude (°E)	Latitude (°N)	Altitude (m)
M1-S	MCS1	M1	80.4382	34.4941	5000
M2-S	MCS2	M2	80.4443	34.4908	4993
M3-S	MCS3	M3	80.4539	34.4961	4988
M4-S	MCS4	M4	80.4519	34.5089	4991
M5-S	MCS5	M5	80.4466	34.5064	4993
M6-S	MCS6	M6	80.4343	34.5026	4988
M7-S	MCS7	M7	80.4458	34.4996	4992
M8-S	MCS8	M8	80.4401	34.4878	4990
M9-S	MCS9	M9	80.4322	34.4822	4988
M10-S	MCS10	M10	80.4392	34.4814	4991
M11-S	MCS11	M11	80.4465	34.4814	4986
