# Supplementary material for: Distinct multitrophic biodiversity composition and community organization in a freshwater lake and a hypersaline lake on the Tibetan Plateau
Source: iScience. 2024 May 27;27(6):110124. doi: 10.1016/j.isci.2024.110124 (PMC11217615; doi:10.1016/j.isci.2024.110124)
Supplement: Data S2. Summary of the detected taxonomic operational units (OTUs), related to Figure 1 [file mmc3.xlsx]

## Sheet: CYA
OTU	Kingdom	Phylum	Class	Order	Family	Genus	Species	Chinese name	sequence	C1-W0	C2-W0	C2-W1	C2-W2	C2-W3	C3-W0	C3-W1	C3-W2	C4-W0	C4-W1	C4-W2	C7-W0	C7-W1	C7-W2	C7-W3	C8-W0	C8-W1	C8-W2	C8-W3	C9-W0	C10-W0	C10-W1	C10-W2	C10-W3	C11-W0	C11-W1	C11-W2	C11-W3	C12-W0	C12-W1	C12-W2	C12-W3	C14-W0	C14-W1	C14-W2	C14-W3	C15-W0	C15-W1	C15-W2	C15-W3
										CRL_water
CYA_001	Bacteria	Cyanobacteria	Cyanobacteriia	Leptolyngbyales	Leptolyngbyaceae	CENA518		CENA518	cgaaagcctgacggagcaagaccgcgtgagggatgaaagcctaatggttgtaaacctcttttattggggaagataatgacggtacccaatgaataagcctcggctaactccgtgccagcagccgcggtaatacggaggaggcaagcgttatccggaattattgggcgtaaagcgtccgtaggtggtcaaacaagtcagctgttaaagtgcggagcttaactccgtaaaggcggttgaaactgtgggactagagtgcggtaggggttacgggaattcccagtgtagcggtgaaatgcgtagatattgggaagaacaccggtggcgaaggcgcgtaactgggcctgcactgacactgagggacgaaagctaggggagcgaaa	0	0	0	0	0	0	0	0	0	0	0	0	0	0	0	0	0	0	0	0	0	0	0	0	0	0	0	0	0	0	0	0	0	0	0	0	0	0	0	0
CYA_002	Bacteria	Cyanobacteria	Vampirivibrionia	Gastranaerophilales				Gastranaerophilales	ggaaaccctgacgcagcaacgccgcgtgaacgattaagcccttcggggtgtaaagttctgtcagtggggacgaaacttgacggtacccacagaggaagcaccggctaactccgtgccagcagccgcggtaatacggagggtgcaagcgttgtccggaatcattgggcgtaaagagttcgtaggtggcatattaagtctggtgttaaaggcagaagctcaacttctgtagggcactggatactggtaagcttgaatgcggtagaggtaaagggaattcctggtgtagcggtgaaatgcgtagatatcaggaggaacatcggtggcgaaagcgctttactgggccgtaattgacactgaggaacgaaagccggggtagcaaat	0	0	0	0	0	0	0	0	0	0	0	0	0	0	0	0	0	0	0	0	0	0	7.84867e-05	0.000206544	0	0	0	0	0	0	0	0	0	0	0	0	0	0	0	0
CYA_003	Bacteria	Cyanobacteria	Cyanobacteriia	Synechococcales	Cyanobiaceae	Cyanobium		双色藻属	cgcaagcctgacggagcaacgccgcgtgagggatgaaggcctctgggctgtaaacctcttttatcaaggaagaagatctgacggtacttgatgaataagccacggctaattccgtgccagcagccgcggtaatacgggagtggcaagcgttatccggaattattgggcgtaaagcgtccgcaggcggttttacaagtctgtcgttaaaacgtggagctcaactccatttcggcgatggaaactgtaagactagagtgtggtaggggcagagggaattcccggtgtagcggtgaaatgcgtagatatcgggaagaacaccagtggcgaaggcgctctgctgggccataactgacgctcatggacgaaagccaggggagcgaaa	0.994543	0.995824	0.996873	0.993789	0.995906	0.995654	0.993873	0.996559	0.995791	0.996896	0.997247	0.997008	0.997512	0.996231	0.996547	0.996075	0.99823	0.997572	0.998029	0.995276	0.996504	0.994802	0.994618	0.994696	0.995302	0.996526	0.997963	0.996846	0.998171	0.996846	0.997928	0.99636	0.995745	0.997341	0.997937	0.99054	0.991957	0.989572	0.992897	0.984941
CYA_004	Bacteria	Cyanobacteria	Cyanobacteriia	Synechococcales	Cyanobiaceae			Cyanobiaceae	cgcaagcctgacggagcaacgccgcgtgagggacgaaggcctctgggctgtaaacctcttttatcaaggaagaagatctgacggtacttgatgaataagccacggctaattccgtgccagcagccgcggtaatacgggagtggcaagcgttatccggaattattgggcgtaaagcgtccgcaggcggccttgcaagtctgctgtcaaagagtggagcttaactccataaaggcagtggaaactgtgaggcttgagtgtggtaggggcagagggaattcccggtgtagcggtgaaatgcgtagatatcgggaagaacaccagtggcgaaggcgctctgctgggccataactgacgctcatggacgaaagccaggggagcgaaa	0.000140684	0	0	0	0	0.000177004	0.000197375	0.000259289	0	5.9562e-05	0.000225194	7.66143e-05	3.8885e-05	9.38457e-05	5.41683e-05	0.000336534	0	0	3.07997e-05	0.000224827	0.000300779	0	7.84867e-05	6.34583e-05	0.000118547	0.000164481	0.000153339	4.40293e-05	9.7347e-05	0.000249335	3.76187e-05	0.0001362	0.000424468	0.000166711	8.65617e-05	0.000592481	0.000788368	0.000907692	0.00117608	0.00143377
CYA_005	Bacteria	Cyanobacteria	Cyanobacteriia	Synechococcales		Schizothrix		裂须藻属	cgaaagcctgacggagcaacgccgcgtgagggaggaaggtctttggattgtaaacctcttttctcaaggaagataatgacggtacttgaggaatcagcatcggctaactccgtgccagcagccgcggtaatacgggggatgcaagcgttatccggaattattgggcgtaaagcgtccgtaggcggcgagtcaagtctgctgttaaagagtgcagcttaactgcatagaggcggcggaaactgactagctagagtgtggtaggggtagagggaattcccggtgtagcggtgaaatgcgtagatatcgggaagaacaccagtggcgaaggcgctctactgggccacaactgacgctgatggacgaaagctaggggagcgaaa	0	0	0	0	0	0	0	0	0	0	0	0	0	0.000108352	0	0	0	0	0	0	0	0	0	6.53903e-05	0	0	0	0	0	0	0	0	0	0	3.78543e-05	0	0	0	0	0
CYA_006	Bacteria	Cyanobacteria	Cyanobacteriia	Synechococcales	Cyanobiaceae	Cyanobium		双色藻属	cgaaagcctgacggagcaacgccgcgtgagggatgaaggcctctgggctgtaaacctcttttctcaaggaagaagacatgacggtacttgaggaataagccacggctaattccgtgccagcagccgcggtaatacgggagtggcaagcgttatccggaattattgggcgtaaagcgtccgcaggcggccttgtaagtctgtcgttaaagcgtggagctcaactccatttaagcgatggaaactacaaggctggagtgtggtaggggcagagggaattcccggtgtagcggtgaaatgcgtagatatcgggaagaacaccagtggcgaaggcgctctgctgggccataactgacgctcatggacgaaagccaggggagcgaaa	0.00328328	0.00417641	0.0028395	0.00617606	0.00186198	0.00346603	0.00410766	0.00251702	0.00384252	0.00286685	0.00240382	0.00291571	0.00217802	0.00350425	0.00287224	0.00358869	0.00177034	0.00231291	0.00158148	0.00406901	0.00319541	0.00519833	0.00448095	0.00300444	0.00428871	0.00290571	0.00153769	0.00259853	0.00152845	0.00263489	0.00151274	0.00236397	0.00349257	0.00194708	0.0017121	0.00692548	0.00311296	0.00694126	0.00479045	0.00906772
CYA_007	Bacteria	Cyanobacteria	Cyanobacteriia	Synechococcales	Cyanobiaceae	Cyanobium		双色藻属	cgcaagcctgacggagcaacgccgcgtgagggatgaaggcctctgggctgtaaacctcttttatcaaggaagaagatctgacggtacttgatgaataagccacggctaattccgtgccagcagccgcggtaatacgggagtggcaagcgttatccggaattattgggcgtaaagcgtccgcaggcggttttacaagtctgtcgttaaaacgtggagctcaactccatttcggcgatggaaactgtaagactagagtgtggtaggggcagagggaattcccggtgtagcggtgaaatgcatagatatcgggaagaacaccaatggcgaaagcactctgctgggccaatactgacactgaaagacgaaagctaggggagcaaaa	0	0	4.7581e-05	0	0.000584251	6.17207e-05	0	0	0	0	0	0	0	0	0	0	0	0	0	0	0	0	0	6.53903e-05	0	0	0	0	0	0	0	0	0	0	0	0	0.000658288	0.00013911	0	0
CYA_008	Bacteria	Cyanobacteria	Cyanobacteriia					蓝菌纲	cgaaagcctgacggagcaatgccgcgtggaggtagaaggcccacgggtcatgaacttcttttctcggagaagaagcaatgacggtatctgaggaataagcatcggctaactctgtgccagcagccgcggtaagacagaggatgcaagcgttatccggaattattgggcgtaaagcgtccgcaggcggttttacaagtctgtcgttaaaacgtggagctcaactccatttcggcgatggaaactgtaagactagagtgtggtaggggcagagggaattcccggtgtagcggtgaaatgcgtagatatcgggaagaacaccagtggcgaaggcgctctgctgggccataactgacgctcatggacgaaagccaggggagcgaaa	0	0	0	0	0	0	0	0	0	0	0	0	0	0	0	0	0	0	0	0	0	0	0	0	0	0	0	0	0	0	0	0	0	0	0	0	0	0	0	0
CYA_009	Bacteria	Cyanobacteria	Vampirivibrionia	Vampirovibrionales				吸血弧菌目	cgaaagcctgacgcagcaattccgcgtggaggattaaggctttcgggtcgtaaactcctttcggtggtgacgataatgacggtaaccacagaagaagcaccggctaactacgtgccagcagccgcggtaatacgtagggtgcaagcgttgtccggatttattgggcgtaaagcgtccgtaggcggtttgataagtctaatgttaaatcccagggctcaaccctggactcgcattggatactgtcaggctagagtttggtagaggtaaggggaattcctggtgtagcggtgaaatgcgtagatatcaggaggaacaccggtggcgaaagcgccttactggaccataactgacgctgagggacgaaagctagggtagcgaaa	0	0	5.70973e-05	0	0	5.1434e-05	0.000471004	8.5127e-05	0	0	0	0	0	0	0	0	0	0	0	0.000160154	0	0	0.000188368	0.000180774	0.00017303	4.68493e-05	0	5.03193e-05	2.79027e-05	0	3.92367e-05	0.000107946	0	0	0	0	0	8.80133e-05	0	0
CYA_010	Bacteria	Cyanobacteria	Vampirivibrionia	Gastranaerophilales				Gastranaerophilales	cgaaagcctgacgcagcaacgccgcgtgaacgattaagcttttcggagtgtaaagttctgtcagtggggacgaaacttgacggtacccacagaggaagcaccggctaactccgtgccagcagccgcggtaatacggagggtgcaagcgttgtccggaatcattgggcgtaaagagttcgtaggtggtatgttaagtctggtgttaaaggcagaagctcaacttctgtaaggcactggatactggcaaacttgaatgtggtagaggtaaagggaattcctggtgtagcggtgaaatgcgtagatatcaggaggaacatcggtggcgaaagcgctttactgggccattattgacactgaggaacgaaagccggggtagcaaat	0	0	0	0	0	0	0	0	0	0	0	0	0	0	0	0	0	0	0	0	0	0	0	0	0	0	0	0	0	0	0	0	0	0	0	0	0	0	0	0
CYA_011	Bacteria	Cyanobacteria	Cyanobacteriia					蓝菌纲	cgcaagcctgacggagcaataccgcgtgagggaggaaggctcttgggtcgtaaacctcttttctcagggaagaacaaaatgacggtacctgaggaataagcatcggctaactccgtgccagcagccgcggtaatacggaggatgcaagcgttatccggaatgattgggcgtaaagcgtccgtaggtggtttgtcaagtctgtggttaaagcgcgaagctcaacttcgtaagggccatggaaactgacagactagagttaagtaggggtagagggaattcccagtgtagcggtgaaatgcgtagagattgggaagaacaccggtggcgaaagcgctctactggacttatactgacactgagggacgaaagctaggggagcgaaa	0	0	0	0	0	0	0.000294607	6.14807e-05	0	0	0	0	3.8885e-05	3.12819e-05	0	0	0	0	0	0	0	0	0	0	0	0	0	0.000133869	0	0	0	0	0	0	0	3.11131e-05	8.0395e-05	0	0	0.00024799
CYA_012	Bacteria	Cyanobacteria	Cyanobacteriia	Synechococcales	Cyanobiaceae			Cyanobiaceae	cgaaagcctgacggagcaacgccgcgtgagggaggaaggtctttggattgtaaacctcttttctcaaggaagataatgacggtacttgaggaatcagcatcggctaactccgtgccagcagccgcggtaatacgggggatgcaagcgttatccggaattattgggcgtaaagcgtccgcaggcggccttgtaagtctgtcgttaaagcgtggagctcaactccatttaagcgatggaaactacaaggctggagtgtggtaggggcagagggaattcccggtgtagcggtgaaatgcgtagatatcgggaagaacaccagtggcgaaggcgctctgctgggccataactgacgctcatggacgaaagccaggggagcgaaa	0	0	0	0	0	0	0	0	0	0	0	0	0	0	0	0	0	0	0	0	0	0	0	0	0	0	0	0	0	0	0	0	0	0	0	0	0	0	0	0
CYA_013	Bacteria	Cyanobacteria	Cyanobacteriia	Synechococcales	Cyanobiaceae	Cyanobium		双色藻属	cgaaagcctgacggagcaacgccgcgtgagggatgaaggcctctgggctgtaaacctcttttctcaaggaagaagacatgacggtacttgaggaataagccacggctaattccgtgccagcagccgcggtaatacgggagtggcaagcgttatccggaattattgggcgtaaagcgtccgcaggcggctcagaaagtctgttgttaaaaagtggagcttaactccatcccggcaatggaaactactgggcttgagtgtggtaggggcagagggaattcccggtgtagcggtgaaatgcgtagatatcgggaagaacaccagtggcgaaggcgctctgctgggccataactgacgctcatggacgaaagccaggggagcgaaa	0.000279242	0	0.000116469	3.50017e-05	6.0195e-05	0	3.9175e-05	0	9.997e-05	0	0	0	0.000137741	3.12819e-05	0.000354436	0	0	5.76323e-05	0.000210827	0.000110075	0	0	0.000333612	0.000495679	0	5.49403e-05	0.000109684	3.77393e-05	3.5875e-05	0.00026936	5.01583e-05	0.000209921	0.000204488	0.000216113	0.000190763	0.00119879	0.000801227	0.0014839	0.00104073	0.0022046
CYA_014	Bacteria	Cyanobacteria	Cyanobacteriia					蓝菌纲	cgaaagtctgacggagcgacgccgcgtgattgatgaagcttttcggagtgtaaagatcttttatgagggaagaagtttattgacggtacctcatgaataaggggctcctaatctcgtgccagcaggagcggtaatacgagagccccgagcgttatccggaattattgggcgtaaagcgtccgcaggcggttttacaagtctgtcgttaaaacgtggagctcaactccatttcggcgatggaaactgtaagactagagtgtggtaggggcagagggaattcccggtgtagcggtgaaatgcgtagatatcgggaagaacaccagtggcgaaggcgctctgctgggccataactgacgctcatggacgaaagccaggggagcgaaa	0	0	0	0	0	0	0	0	0	0	0	0	0	0	0	0	0	0	0	0	0	0	0	6.34583e-05	0	0	0	0	0	0	0	0	0	0	0	0	0	0	0	0
CYA_015	Bacteria	Cyanobacteria	Cyanobacteriia	Synechococcales	Cyanobiaceae	Cyanobium		双色藻属	cgaaagcctgacggagcaacgccgcgtgagggatgaaggcctctgggctgtaaacctcttttctcaaggaagaagacatgacggtacttgaggaataagccacggctaattccgtgccagcagccgcggtaatacgggagtggcaagcgttatccggaattattgggcgtaaagcgtccgcaggcggccttgtaagtctgtcgttaaagcgtggagctcaactccatttaagcgatggaaactacaaggctggagtgtggtaggggcagagggaattcccggtgtagcggtgaaatgcgtagagatcggaaagaacaccaacggcgaaagcactctgctgggccgacactgacactgagagacgaaagctaggggagcgaat	0	0	0	0	0	0	0	0	0	0	0	0	0	0	0	0	0	0	0	0	0	0	0	0	0	0	0	0	0	0	0	0	0	0	0	0	0	0	0	0
CYA_016	Bacteria	Cyanobacteria	Cyanobacteriia	Leptolyngbyales	Leptolyngbyaceae			细鞘丝藻科	cgcaagcctgacggagcaataccgcgtgcgggaggaagctttttggagtgtaaaccgcttttctcagggaagatgatgacggtacctgaggaatcagcatcggctaacttcgtgccagcagccgcggtaatacgagggatgcaagcgttatccggaattattgggcgtaaagcgttcgtaggtggctaagttagtctgttgttaaaacgtggagcttaactccataccggcaatggaaactgcttggctagagtatggtaggggtaagaggaattcccagtgtagcggtgaaatgcgtagatattgggaagaacaccagcggcgaaagcgtcttactgggccattactgacactgagggacgaaagctaggggagcgaaa	0	0	0	0	0	0	0	0	0	0	0	0	0	0	0	0	0	0	0	0	0	0	0	0	0	0	0	0	0	0	0	0	0	0	0	0	0	0	0	0
CYA_017	Bacteria	Cyanobacteria	Cyanobacteriia	Cyanobacteriales	Oscillatoriaceae	Oscillatoria		颤藻属	cgaaagcctgacggagcaagaccgcgtgggggatgaaggctcttgggttgtaaaccccttttctcagggaagaagttctgacggtacctgaggaataagcatcggctaactccgtgccagcagccgcggtaagacggaggatgcaagcgttatccggaattattgggcgtaaagcgttcgtaggtggctgttcaagtctgccgttaaagaccggggcttaactccggaaaaactgtggaaactgaacagctagagtatggtaggggtaaggggaattcccggtgtagcggtgaaatgcgtagatatcgggaagaacaccggtggcgaaggcgccttactgggccataactgacactgagggacgaaagctaggggagcgaaa	0	0	0	0	0	0	0	0	0	0	0	0	0	0	0	0	0	0	0	0	0	0	0	0	0	0	0	0	0	0	0	0	0	0	0	0	0	0	0	0
CYA_018	Bacteria	Cyanobacteria	Cyanobacteriia	Leptolyngbyales	Leptolyngbyaceae			细鞘丝藻科	cgaaagcctgacggagcaataccgcgtgagggaggaaggctcttgggtcgtaaacctcttttctcaaggaagataatgacggtacttgaggaataagcatcggctaactccgtgccagcagccgcggtaatacggaggatgcaagcgttatccggaatgattgggcgtaaagcgtccgtaggtggttatgtaagtctgtggttaaagcgcgaagctcaacttcgtaaaggccatggaaactacaagactagagtaaagtaggggtagagggaattcccagtgtagcggtgaaatgcgtagagattgggaagaacaccggtggcgaaagcgctctactggacttaaactgacactgagggacgaaagctaggggagcgaaa	0	0	0	0	0	0	0	0	0	0	0	0	0	0	0	0	0	0	0	9.3423e-05	0	0	0	6.53903e-05	0	0	2.68392e-05	3.14495e-05	5.18193e-05	0	0.000214997	0.000253214	0	0	0	8.41943e-05	0	0	0	0
CYA_019	Bacteria	Cyanobacteria	Cyanobacteriia	Cyanobacteriales	Cyanobacteriaceae			蓝菌科	cgaaagcctgacggagcaataccgcgtgagggaagaaggctcttgggttgtaaacctcaaaacttagggaagagaaaggacggtacctaatataagcatcggctaactccgtgccagcagccgcggtaatacgggggatgcaagcgttatccggaataattgggcgtaaagagtccgtaggtggcacttcaagtctgtggtcaaagacagaagctcaacttctggaaggtgatggaaactgaagagctagagtacaggaggggtagagggaattcccagtgtagcggtgaaatgcgtagagattgggaagaacaccagtggcgaaggcgctctactggactgaaactgacactgagggacgaaagctaagggagcgaaa	0.000685037	0	0	0	0	0	0	0	0	0	0	0	0	0	0	0	0	0	0	0	0	0	0	0	0	0	0	0	0	0	0	0	0	0	0	0	0	0	0	0
CYA_020	Bacteria	Cyanobacteria	Cyanobacteriia	Leptolyngbyales	Leptolyngbyaceae	Chamaesiphon		管胞藻属	cgcaagcctgacggagcaataccgcgtgagggaggaaggctcttgggtcgtaaacctcttttctcagggaagaacaaaatgacggtacctgaggaataagcatcggctaactctgtgccagcagccgcggtaatacagaggatgcaagcgttatccggaatgattgggcgtaaagcgtccgtaggtggttttgtaagtccgtggttaaagcgtggagcttaactccataaaggccatggaaactacataacttgagtgaagtaggggtagagggaattcccagtgtagcggtgaaatgcgtagagattgggaagaacaccggtggcgaaagcgctctactggacttatactgacactgagggacgaaagctaggggagcgaaa	0	0	0	0	0	0	0	0	0	0	0	0	0	0	0	0	0	0	0	0	0	0	0	0	0	0	0	0	0	0	0	0	0	0	0	0	0	0	0	0.000177135
CYA_021	Bacteria	Cyanobacteria	Cyanobacteriia					蓝菌纲	cgaaagcctgacggagcaatgccgcgtggaggatgaaggcctgtgggttgtaaactccttttcttggagaagaagatctgacggtatccaaggaataagcatcggctaactccgtgccagcagccgcggtaatacggaggatgcaagcgttatccggaatcattgggcgtaaagcgtcctgaggtggcttatcaagtctcctgtaaaagatcagggcttaaccctgggaatgcggtggaaactagtaggctagagtatggtaggggcagagggaattcccggtgtagcggtgaaatgcgtagatatcgggaagaacaccagtggcgaaggcgctctgctgggccataactgacgctcatggacgaaagccaggggagcgaaa	0	0	0	0	0.00012039	0	0	0	0	0	0	0	0	0	0	0	0	0	0	0	0	0	0	0	0	0	0	0	0	0	0	0	0	0	0	0	0.000594334	8.80133e-05	0	0.000123995
CYA_022	Bacteria	Cyanobacteria	Vampirivibrionia	Gastranaerophilales				Gastranaerophilales	cgaaagcctgacgcagcaacgccgcgtgaacgattaagcccttcggggtgtaaagttctgtcagtggggacgaaatttgacggtacccacagaggaagcaccggctaactccgtgccagcagccgcggtaatacggagggtgcaagcgttgtccggaatcattgggcgtaaagagttcgtaggtggcatgttaagtctggtgttaaagcccgaagctcaacttcggttcggcactggatactggcaagcttgaatgtggtagaggtaaagggaattcctggtgtagcggtgaaatgcgtagatatcaggaggaacatcggtggcgtaagcgctttactgggccataattgacactgaggaacgaaagccggggtagcaaat	0	0	0	0	0	0	0	0	0	0	0	0	0	0	0	0	0	0	0	0	0	0	0	7.615e-05	0	0	0	0	0	0	0	0	0	0	0	0	0	0	0	9.47887e-05
CYA_023	Bacteria	Cyanobacteria	Cyanobacteriia	Leptolyngbyales	Leptolyngbyaceae	Leptolyngbya		细鞘丝藻属	cgaaagcctgacggagcaagaccgcgtgggggaagaaggtttgtggattgtaaaccccttttgacagggaagaagacagtgacggtacctgtcgaatcagcatcggctaactccgtgccagcagccgcggtaatacggaggatgcaagcgttatccggaattattgggcgtaaagcgtccgtaggtggaagttcaagtcagttgttaaagcgtggggcttaaccccataaaggcaaatgaaactgagcatctagagtgcgataggggcaaggggaattcccagtgtagcggtgaaatgcgtagatattgggaagaacaccggtggcgaaagcgccttgctgggtctgcactgacactgagggacgaaagctaggggagcgaaa	0	0	0	0	0	0	0	0	0	0	0	0	0	0	0	0	0	0	0	0	0	0	0	0	0	0	0	0	0	0	0	0	0	0	0	0	0	0	0	0
CYA_024	Bacteria	Cyanobacteria	Cyanobacteriia					蓝菌纲	cgcaagcctgacggagcaataccgcgtgagggaagaaggctcttgggtcgtaaacctcttttgtttgggaagaaacctgacggtaccaaacgaataagcctcggctaactccgtgccagcagccgcggtaagacggaggaggcaagcgttatccggaattattgggcgtaaagcgtccgcaggcggccttgtaagtctgtcgttaaagcgtggagctcaactccatttaagcgatggaaactacaaggctggagtgtggtaggggcagagggaattcccggtgtagcggtgaaatgcgtagatatcgggaagaacaccagtggcgaaggcgctctgctgggccataactgacgctcatggacgaaagccaggggagcgaaa	0	0	0	0	0	0	0	0	0	0	0	0	0	0	0	0	0	0	0	0	0	0	0	0	0	0	0	0	0	0	0	0	0	0	0	0	0	0	0	0
CYA_025	Bacteria	Cyanobacteria	Cyanobacteriia	Phormidesmiales	Nodosilineaceae	Nodosilinea		Nodosilinea	cgaaagcctgacggagcaacgccgcgtgagggaggaaggccttagggttgtaaacctcttttctctgggaagaagaactgacggtaccagaggaataagcctcggctaactccgtgccagcagccgcggtaagacggaggaggcaagcgttatccggaattattgggcgtaaagcgtccgcaggcggttttttaagtctgttgtcaaaggtcacagctcaactgtggatcggcaatggaaactgggagactagagtgtggtaggggtagagggaattcccggtgtagcggtgaaatgcgtagatatcgggaagaacaccagtggcgaaggcgctctactgggccacaactgacgctgagggacgaaagctaggggagcgaaa	0	0	0	0	0	0	0	0	0	0	0	0	0	0	0	0	0	0	0	0	0	0	0	0	0	0	0	0	0	0	0	0	0	0	0	0	3.85927e-05	0	0	0
CYA_026	Bacteria	Cyanobacteria	Cyanobacteriia	Leptolyngbyales	Leptolyngbyaceae			细鞘丝藻科	cgaaagcctgacggagcaacgccgcgtgagggatgaaggcctctgggctgtaaacctcttttctcaaggaagaagacatgacggtacttgaggaataagccacggctaattccgtgccagcagccgcggtaatacgggagtggcaagcgttatccggaattattgggcgtaaagcgtccgtaggtggaagttcaagtcagttgttaaagcgtggggcttaaccccataaaggcaaatgaaactgagcatctagagtgcgataggggcaaggggaattcccagtgtagcggtgaaatgcgtagatattgggaagaacaccggtggcgaaagcgccttgctgggtctgcactgacactgagggacgaaagctaggggagcgaaa	0	0	0	0	0	0	0	0	0	0	0	0	0	0	0	0	0	0	0	0	0	0	0	0	0	0	0	0	0	0	0	0	0	0	0	0	0	0	0	0
CYA_027	Bacteria	Cyanobacteria	Sericytochromatia					Sericytochromatia	cgaaagcctgacggagcgacgccgcgtatgggatgaagtctttcgggatgtaaaccattgtcagtggggacgaacacaatgacggtacccacagaggaagcatcggctaactacgtgccagcagccgcggtaatacgtaggatgcaagcgttgttcggaattactgggcgtaaagagtacgtaggcggtttgttaagtctgatattaaagactggagcttaactccagagctgtatcggaaactggcaaactagaggacaatagaggaagtcggaattctcagtgtagcggtgaaatgcgtagatattgggaagaacaccagcggcgaaagcggacttctgggttgttactgacgctgaggtacgaaagcgtggggagcaaac	0	0	0	0	0	0	0	0	0	0	0	0	0	0	0	0	0	0	0	0	0	0	0	0	0	0	0	0	0	0	0	0	0	0	0	0	0	0	0	0
CYA_028	Bacteria	Cyanobacteria	Cyanobacteriia	Synechococcales	Cyanobiaceae	Cyanobium		双色藻属	cgaaagcctgacggagcaacgccgcgtgagggatgaaggcctctgggctgtaaacctcttttctcaaggaagaagacatgacggtacttgaggaataagccacggctaattccgtgccagcagccgcggtaatacgggagtggcaagcgttatccggaattattgggcgtaaagcgtccgcaggcggccttgtaagtctgtcgttaaagcgtggagctcaactccatttaagcgatggaaactacaaggctggagtgtggtaggggcagagggaattcccggtgtagcggtgaaatgcgtagatattgggaagaacaccggtggcgaaggcgcgtaactgggcctgcactgacactgagggacgaaagctaggggagcgaaa	0	0	0	0	0	0	0	0	0	0	0	0	0	0	0	0	0	0	0	0	0	0	0	0	0	0	0	0	0	0	0	0	0	0	0	0	0	0	0	0
CYA_029	Bacteria	Cyanobacteria	Cyanobacteriia	SepB-3				SepB-3	cgcaagcctgacggagcaataccgcgtgagggaagaaggctcttgggtcgtaaacctcttttgtttgggaagaaacctgacggtaccaaacgaataagcctcggctaactccgtgccagcagccgcggtaagacggaggaggcaagcgttatccggaattattgggcgtaaagcgtccgcaggtggttttacaagtctgttgttaaagcgcgaggctcaaccttgtataggcaatggaaactgtaagactagagtgcggtaggggtagagggaattcccggtgtagcggtgaaatgcgtagatatcgggaagaacaccagtggcgaaggcgctctactgggcctgcactgacactgagggacgaaagctaggggagcgaaa	0	0	0	0	0	0.000144015	0.000409856	0.000305465	0	0	3.08922e-05	0	0	0	0	0	0	0	0	0	0	0	0	0.000138621	0	0	0	0	0	0	0	0	0	0	0	0.000319131	0	7.04107e-05	5.23353e-05	0.000481703
CYA_030	Bacteria	Cyanobacteria	Cyanobacteriia	Synechococcales	Cyanobiaceae	Cyanobium		双色藻属	cgcaagcctgacggagcaacgccgcgtgagggatgaaggcctctgggctgtaaacctcttttatcaaggaagaagatctgacggtacttgatgaataagccacggctaattccgtgccagcagccgcggtaatacgggagtggcaagcgttatccggaattattgggcgtaaagcgtccgcaggcggttttacaagtctgtcgttaaaacgtggagctcaactccatttcggcgatggaaactgtaagactagagtgtggtaggggcagagggaattcccggtgtagcggtgaaatgcgtagatatcgtgaggaagaccagtggcgaaggcgaatgcctgggcaattcctgacactgaggcacgaaggccaggggagcaaac	0.000258734	0	0	0	4.29963e-05	0.000219593	0.000197395	2.36464e-05	0.000183278	0	4.3249e-05	0	3.8885e-05	0	0.000171946	0	0	5.76323e-05	0	0	0	0	0	0.000294192	0	0.000158116	8.71439e-05	8.80587e-05	0	0	5.60527e-05	0.0003344	0	9.04334e-05	0	0.000216269	3.74063e-05	7.04107e-05	0	0
CYA_031	Bacteria	Cyanobacteria	Cyanobacteriia	Synechococcales	Cyanobiaceae	Cyanobium		双色藻属	cgaaagcctgacggagcaacgccgcgtgagggatgaaggcctctgggctgtaaacctcttttctcaaggaagaagacatgacggtacttgaggaataagccacggctaattccgtgccagcagccgcggtaatacgggagtggcaagcgttatccggaattattgggcgtaaagcgtccgcaggcggccttgtaagtctgtcgttaaagcgtggagctcaactccatttaagcgatggaaactacaaggctggagtgtggtaggggcagagggaattcccggtgtagcggtgaaatgcgtagatattaggaggaacaccagtggcgaaggcgactctctggtctgcaactgacgctgaggtgcgaaagctaggggagcgaac	0	0	0	0	0	0	0	0	0	0	0	0	0	0	0	0	0	0	0	0	0	0	0	0	0	0	0	0	0	0	0	0	0	0	0	0	0	0	0	0
CYA_032	Bacteria	Cyanobacteria	Cyanobacteriia					蓝菌纲	cgcaagcctgacggagcaataccgcgtgagggaagaaggctcttgggtcgtaaacctcttttgtttgggaagaaacctgacggtaccaaacgaataagcctcggctaactccgtgccagcagccgcggtaagacggaggaggcaagcgttatccggaattattgggcgtaaagcgtccgcaggcggttttacaagtctgtcgttaaaacgtggagctcaactccatttcggcgatggaaactgtaagactagagtgtggtaggggcagagggaattcccggtgtagcggtgaaatgcgtagatatcgggaagaacaccagtggcgaaggcgctctgctgggccataactgacgctcatggacgaaagccaggggagcgaaa	0	0	0	0	0	0	0	4.25633e-05	0	0	0	0	0	0	0	0	0	0	0	0	0	0	0	0	0	0	0	0	0	0	0	0	0	0	0	0	0	0	0	0
CYA_033	Bacteria	Cyanobacteria	Cyanobacteriia	Leptolyngbyales	Leptolyngbyaceae	Calothrix		眉藻属	cgaaagcctgacggagcaataccgcgtgagggaggaaggctcttgggtcgtaaacctcttttctcagggaagataatgacggtacctgaggaataagcatcggctaactctgtgccagcagccgcggtaatacagaggatgcaagcgttatccggaatgattgggcgtaaagagtccgtaggtggcattgtaagtctgtggttaaagcgtggagcttaactccataagggccatagaaactacaaagctagagtgaggtaggggtagagggaattctcggtgtagcggtgaaatgcgtagatatcgggaagaacaccggtggcgaaggcgctctactggaccttaactgacactgagggacgaaagctaggggagcgaaa	0	0	0	0	0	7.20077e-05	0.000235845	3.78343e-05	0	0	0	0	2.7775e-05	0	0	0	0	0	0	0	0	0	0.00022237	0	0	0	0	0	0	0	0	0	0	0	0	4.2097e-05	8.0395e-05	0	0	0.000693021
CYA_034	Bacteria	Cyanobacteria	Vampirivibrionia	Gastranaerophilales				Gastranaerophilales	cgaaagcctgacgcagcaacaccgcgtgtgggatgacgcttttcggagtgtaaaccactgtcagtggggacgaataaatgacggtacccacaaaggaagcaccggctaactccgtgccagcagccgcggtaagacggagggtgcaagcgttgtccggaattattgggcgtaaagcgttcgtaggcggtatgccaagtctgatgttaaagcccggggctcaaccccggttcggcattggatactggcaaactagagttcagaagaggcaaggggaattcctagtgtagcggtgaaatgcgtagatattaggaggaacgccagctgcgtaagcgccttgctgggctgacactgacgctgagggacgaaagccagggtagcgaat	0	0	0	0	0	0	0	0	0	0	0	0	0	0	0	0	0	0	0	0	0	0	0	0	0	0	0	0	0	0	0	0	0	0	0	0	0	0	0	0
CYA_035	Bacteria	Cyanobacteria	Cyanobacteriia	Synechococcales	Cyanobiaceae			Cyanobiaceae	cgaaagcctgacggagcgacaccgcgtgaaggatgaaggcccttgggtcgtaaacttcttttctgagggaagaaaatctgacggtacctcaggaataagccccggctaattacgtgccagcagccgcggtaatacgtaaggggcaagcgttacccggaattattgggcgtaaagcgtccgcaggcggttttacaagtctgtcgttaaaacgtggagctcaactccatttcggcgatggaaactgtaagactagagtgtggtaggggcagagggaattcccggtgtagcggtgaaatgcgtagatatcgggaagaacaccagtggcgaaggcgctctgctgggccataactgacgctcatggacgaaagccaggggagcgaaa	0	0	0	0	7.73933e-05	0	0	2.36464e-05	0	0.000134399	4.94277e-05	0	2.7775e-05	0	0	0	0	0	6.15993e-05	0	0	0	0	0.000239759	0.000117231	8.79043e-05	0.000100112	0	3.9861e-05	0	3.76187e-05	0	0	0.000171241	3.6023e-05	0	0	4.40067e-05	0	0
CYA_036	Bacteria	Cyanobacteria	Cyanobacteriia	Cyanobacteriales	Cyanobacteriaceae	Geitlerinema LD9		盖丝藻属	cgaaagcctgacggagcaataccgcgtgagggaagaaggctcttgggttgtaaacctcttttctcagggaataaaaaaatgaaggtacctgaggaataagcatcggctaactccgtgccagcagccgcggtaatacggaggatgcaagcgttatccggaatgattgggcgtaaagcgtccgcaggtggtacaacaagtctagtgtcaaagaccggggctcaactccgggatggcggtggaaactgttgaactagagggtcgtaggggtagagggaattcccagtgtagcggtgaaatgcgtagagattgggaagaacatcggtggcgaaggcgctctactggacggcaactgacactcagggacgaaagctaggggagcgaat	0	0	0	0	0	0	0	0	0	0	0	0	0	0	0	0	0	0	0	0	0	0	0	0	0	0	0	0	0	0	0	0	0	0	0	0	0	0	0	0
CYA_037	Bacteria	Cyanobacteria	Cyanobacteriia	Synechococcales	Cyanobiaceae			Cyanobiaceae	cgaaagcctgacggagcaacgccgcgtgagggaggaaggccttagggttgtaaacctcttttctcaaggaagaagttctgacggtacttgaggaataagcctcggctaactccgtgccagcagccgcggtaagacggaggaggcaagcgttatccggaattattgggcgtaaagcgtccgcaggcggccttgtaagtctgtcgttaaagcgtggagctcaactccatttaagcgatggaaactacaaggctggagtgtggtaggggcagagggaattcccggtgtagcggtgaaatgcgtagatatcgggaagaacaccagtggcgaaggcgctctgctgggccataactgacgctcatggacgaaagccaggggagcgaaa	0	0	0	0	0	0	0	0	0	0	0	0	0	0	0	0	0	0	0	0	0	0	0	0	0	0	0	0	0	0	0	0	0	0	0	0	0	0	0	0
CYA_038	Bacteria	Cyanobacteria	Cyanobacteriia	Synechococcales	Cyanobiaceae	Cyanobium		双色藻属	cgaaagcctgacggagcaacgccgcgtgagggatgaaggcctctgggctgtaaacctcttttctcaaggaagaagacatgacggtacttgaggaataagccacggctaattccgtgccagcagccgcggtaatacgggagtggcaagcgttatccggaattattgggcgtaaagcgtccgcaggcggccttgtaagtctgtcgttaaaacgtggagctcaactccatttcagcgatggaaactacaaggcttgagtgtggtaggggcagagggaattcccggtgtagcggtgaaatgcgtagatattgggaggaacaccagtggcgaaggcggctcactggaccggaactgacgctgaggcgcgaaagcgtggggagcaaac	0	0	0	0	0	0	0	0	0	0	0	0	0	0	0	0	0	0	0	0	0	0	0	0	0	0	0	0	0	0	0	0	0	0	0	0	0	0	0	0
CYA_039	Bacteria	Cyanobacteria	Cyanobacteriia	Cyanobacteriales	Cyanobacteriaceae	Annamia		蓝菌科一属	cgaaagcctgacggagcaataccgcgtgagggaagaaggctcttgggttgtaaacctcttttcttaaggaagaagttctgacggtacttaaggaataagcatcggctaactccgtgccagcagccgcggtaatacggaggatgcaagcgttatccggaatcattgggcgtaaagagtccgtaggtggtcattcaagtctgctgttaaagcatgaggcttaacctcatataggcagtggaaactgagagactagagttcggtaggggtagagggaatttccagtgtagcggtgaaatgcgtagagattggaaagaacaccagtggcgaaagcgctctactgggccgaaactgacactgagggacgaaagctaggggagcgaaa	0	0	0	0	0.00012039	0	0	0	0	0	0	0	0	0	0	0	0	0	0	0	0	0	0	0	0	0	0	0	0	0	0	0	0	0	0	0	0	0	0	0
CYA_040	Bacteria	Cyanobacteria	Cyanobacteriia	Synechococcales	Cyanobiaceae	Cyanobium		双色藻属	cgcaagcctgacggagcaacgccgcgtgagggatgaaggcctctgggctgtaaacctcttttatcaaggaagaagatctgacggtacttgatgaataagccacggctaattccgtgccagcagccgcggtaatacgggagtggcaagcgttatccggaattattgggcgtaaagcgtccgcaggcggttttacaagtctgtcgttaaaacgtggagctcaactccatttcggcgatggaaactgtaagactagagtgtggtaggggcagagggaattcccggtgtagcggtgaaatgcgtagatatcgggaagaacaccagtggcgaaggcggcttactgggtctcttctgacgctgaggcacgaaagctaaggtagcaaac	0	0	0	0	0	0.000102868	0	0	8.33083e-05	4.36023e-05	0	0	0	0	0	0	0	0	5.54397e-05	6.67307e-05	0	0	0	0.000114225	0	5.62193e-05	0	5.6609e-05	1.99305e-05	0	0	5.3441e-05	0.000133058	0	0	5.05167e-05	0	0	0	0
CYA_041	Bacteria	Cyanobacteria	Cyanobacteriia					蓝菌纲	cgaaagcctgacggagcaatctcgcgtgagggatgacggcctatgggttgtaaacctcttttttcagggaggaacaaaatgacgtgtacctgaagaataagcatcggctaactccgtgccagcagccgcggtaagacggaggatgcaagtgttatccggaattattgggcgtaaagcgtccgcaggcggttttacaagtctgtcgttaaaacgtggagctcaactccatttcggcgatggaaactgtaagactagagtgtggtaggggcagagggaattcccggtgtagcggtgaaatgcgtagatatcgggaagaacaccagtggcgaaggcgctctgctgggccataactgacgctcatggacgaaagccaggggagcgaaa	0.000263704	0	0	0	0	0	0	0	0	0	0	0	0	0	0	0	0	0	0	0	0	0	0	0	0	0	0	0	0	0	0	0	0	0	0	0	0	0	0	0
CYA_042	Bacteria	Cyanobacteria	Cyanobacteriia	Synechococcales	Cyanobiaceae	Cyanobium		双色藻属	cgaaagcctgacggagcaacgccgcgtgagggatgaaggcctctgggctgtaaacctcttttctcaaggaagaagacatgacggtacttgaggaataagccacggctaattccgtgccagcagccgcggtaatacgggagtggcaagcgttatccggaattattgggcgtaaagcgtccgcaggcggccttgtaagtctgtcgttaaagcgtggagctcaactccatttaagcgatggaaactacaaggctggagtgtggtaggggcagagggaattcccggtgtagcggtgaaatgcgtagatatccggaggaacaccggtggcgaaggcggcttcctggaccaatactgacgctgaggcgcgaaagctaggggagcaaac	0	0	0	0	0	0	0	0	0	0	0	0	0	0	0	0	0	0	0	0	0	0	0	0	0	0	0	0	0	0	0	0	0	0	0	0	0	0	0	0
CYA_043	Bacteria	Cyanobacteria	Cyanobacteriia					蓝菌纲	cgcaagcctgacggagcaacgccgcgtgagggatgaaggcctctgggctgtaaacctcttttatcaaggaagaagatctgacggtacttgatgaataagccacggctaattccgtgccagcagccgcggtaatacggaggatgcaagcgttatccggaatcattgggcgtaaagcgtcctgaggtggcttatcaagtctcctgtaaaagatcagggcttaaccctgggaatgcggtggaaactagtaggctagagtatggtaggggcagagggaattcccggtgtagcggtgaaatgcatagatatcgggaagaacaccaatggcgaaagcactctgctgggccaatactgacactgaaagacgaaagctaggggagcaaaa	0	0	0	0	0.000257978	0	0	0	0	0	0	0	0	0	0	0	0	0	0	0	0	0	0	0	0	0	0	0	0	0	0	0	0	0	0	0	0.00065398	0.00019363	4.3613e-05	0.000364224
CYA_044	Bacteria	Cyanobacteria	Cyanobacteriia	Synechococcales				聚球藻目	cgaaagcctgacggagcaacgccgcgtgagggatgaaggcctctgggctgtaaacctcttttctcaaggaagaagacatgacggtacttgaggaataagccacggctaattccgtgccagcagccgcggtaatacgggagtggcaagcgttatccggaattattgggcgtaaagcgtccgtaggcggcgagtcaagtctgctgttaaagagtgcagcttaactgcatagaggcggcggaaactgactagctagagtgtggtaggggtagagggaattcccggtgtagcggtgaaatgcgtagatatcgggaagaacaccagtggcgaaggcgctctactgggccacaactgacgctgatggacgaaagctaggggagcgaaa	0	0	0	0	0	0	0	0	0	0	0	0	0	0	0	0	0	0	0	0	0	0	0	0	0	0	0	0	0	0	0	0	0	0	0	0	0	0	0	0
CYA_045	Bacteria	Cyanobacteria	Cyanobacteriia	Synechococcales	Cyanobiaceae	Synechococcus		聚球藻属	ggaaaccctgacgaagcaacgccgcgtggaggatgaaggccctcgggtcgtaaactcctgtcgactgggacgaatgcgcccgacctaatacgtcggaacgttgacggtaccggtggaggaagccacggctaactctgtgccagcagccgcggtaatacagaggtggcaagcgttgttcggaattattgggcgtaaagcgtccgcaggcggccttgtaagtctgtcgttaaagcgtggagctcaactccatttaagcgatggaaactacaaggctggagtgtggtaggggcagagggaattcccggtgtagcggtgaaatgcgtagatatcgggaagaacaccagtggcgaaggcgctctgctgggccataactgacgctcatggacgaaagccagggga…	0	0	0	0	0	0	0	0	0	0	0	0	0	0	0	0	0	0	0	0	0	0	0	0	0	0	0	0	0	0	0	0	0	0	0	0	0	0	0	0
CYA_046	Bacteria	Cyanobacteria	Cyanobacteriia	Cyanobacteriales	Cyanobacteriaceae	Geitlerinema LD9		盖丝藻属	cgaaagcctgacggagcaataccgcgtgagggaagaaggctcttgggttgtaaacctcttttctcagggaataaaaaaatgaaggtacctgaggaataagcatcggctaactccgtgccagcagccgcggtaatacggaggatgcaagcgttatccggaatgattgggcgtaaagcgtccgcaggtggtacaacaagtctagtgtcaaagaccggggctcaactccgggatggcggtggaaactgttgaactagagggtcgtaggggtagagggaattcccagtgtagcggtgaaatgcgtagatatcgggaagaacaccagtggcgaaggcgctctgctgggccataactgacgctcatggacgaaagccaggggagcgaaa	0	0	0	0	0	0	0	0	0	0	0	0	0	0	0	0	0	0	0	0	0	0	0	0	0	0	0	0	0	0	0	0	0	0	0	0	0	0	0	0
CYA_047	Bacteria	Cyanobacteria	Cyanobacteriia	Cyanobacteriales	Cyanobacteriaceae	Geminocystis		双囊藻属	cgaaagcctgacggagcaataccgcgtgagggaggaaggctcttgggttgtaaacctcaaaacttagggaagaagaaagtgacggtacctaatataagcatcggctaactccgtgccagcagccgcggtaatacggaggatgcaagcgttatccggaatcattgggcgtaaagagtctgtaggtggcatttaaagtctgctgtcaaagaccgaagctcaacttcgggcaggcggtggaaactgaaaagctagagtatagtaggggtagagggaattcctagtgtagcggtgaaatgcgtagagattaggaagaacaccagtggcgaaggcgctctactgggcatatactgacactgagagacgaaagctagggtagcgaaa	0	0	0	0	0	0	0	0	0	0	0	0	0	0	0	0	0	0	0	0	0	0	0	0	0	0	0	0	0	0	0	0	0	0	0	0	0	0	0	0
CYA_048	Bacteria	Cyanobacteria	Cyanobacteriia	Pseudanabaenales	Pseudanabaenaceae	Synechococcus		聚球藻属	cgaaagcctgacggagcaataccgcgtgagggatgaaggttcgtggattgtaaacctcttttttcagggaagataatgacggtacctgaagaataagcatcggctaactccgtgccagcagccgcggtaagacggaggatgcaagcgttatccggaattattgggcgtaaagcgtacgcaggtggcacatcaagtctgttgttaaagcgcggagctcaactccgtaaaggcgatagaaactggtgagctagagtatggtaggggcaggaggaattcccagtgtagcggtgaaatgcgtagatattgggaagaacaccagcggcgaaagcgtcctgccaagccaaaactgacactcatgtacgaaagctaggggagcgaat	7.63447e-05	0	0	0	0	0	0	0	0	0	0	0	0	0	0	0	0	0	0	0	0	0	0	0	0	0	0	0	0	0	0	0	0	0	0	0	0	0	0	0
CYA_049	Bacteria	Cyanobacteria	Cyanobacteriia	Synechococcales	Cyanobiaceae			Cyanobiaceae	cgaaagcctgacggagcaatgccgcgtggaggatgaaggcctgtgggttgtaaactccttttcttggagaagaagatctgacggtatccaaggaataagcatcggctaactccgtgccagcagccgcggtaatacgggagtggcaagcgttatccggaattattgggcgtaaagcgtccgcaggcggttttacaagtctgtcgttaaaacgtggagctcaactccatttcggcgatggaaactgtaagactagagtgtggtaggggcagagggaattcccggtgtagcggtgaaatgcgtagatatcgggaagaacaccagtggcgaaggcgctctgctgggccataactgacgctcatggacgaaagccaggggagcgaaa	0	0	0	0	0.000306037	0	0	0	0	0	0	0	0	0	0	0	0	0	0	0	0	0	0	0	0	0	0	0	0	0	0	0	0	0	0	0	0.000535513	0.00020781	0	0
CYA_050	Bacteria	Cyanobacteria	Cyanobacteriia	Synechococcales	Cyanobiaceae			Cyanobiaceae	cgaaagcctgacggagcaatgccgcgtggaggtagaaggcccacgggtcatgaacttcttttctcggagaagaagcaatgacggtatctgaggaataagccacggctaattccgtgccagcagccgcggtaatacgggagtggcaagcgttatccggaattattgggcgtaaagcgtccgcaggcggccttgtaagtctgtcgttaaaacgtggagctcaactccatttcagcgatggaaactacaaggcttgagtgtggtaggggcagagggaattcccggtgtagcggtgaaatgcgtagatatcgggaagaacaccagtggcgaaggcgctctgctgggccataactgacgctcatggacgaaagccaggggagcgaaa	0	0	0	0	0	0	0	0	0	0	0	0	0	0	0	0	0	0	0	0	0	0	0	0	0	0	0	0	0	0	0	0	0	0	0	0	0	0	0	0
CYA_051	Bacteria	Cyanobacteria	Cyanobacteriia					蓝菌纲	cgaaagcctgacggagcaagaccgcgtgggggaagaaggtttgtggattgtaaaccccttttgacagggaagaagacagtgacggtacctgtcgaatcagcatcggctaactccgtgccagcagccgcggtaatacggaggatgcaagcgttatccggaattattgggcgtaaagcgtccgcaggcggccttgtaagtctgtcgttaaagcgtggagctcaactccatttaagcgatggaaactacaaggctggagtgtggtaggggcagagggaattcccggtgtagcggtgaaatgcgtagatatcgggaagaacaccagtggcgaaggcgctctgctgggccataactgacgctcatggacgaaagccaggggagcgaaa	0	0	0	0	0	0	0	0	0	0	0	0	0	0	0	0	0	0	0	0	0	0	0	0	0	0	0	0	0	0	0	0	0	0	0	0	0	0	0	0
CYA_052	Bacteria	Cyanobacteria	Cyanobacteriia	Synechococcales	Cyanobiaceae	Cyanobium		双色藻属	cgcaagcctgacggagcaacgccgcgtgagggatgaaggcctctgggctgtaaacctcttttatcaaggaagaagatctgacggtacttgatgaataagccacggctaattccgtgccagcagccgcggtaatacgggagtggcaagcgttatccggaattattgggcgtaaagcgtccgcaggcggttttacaagtctgtcgttaaaacgtggagctcaactccatttcggcgatggaaactgtaagactagagtgtggtaggggcagagggaattcccggtgtagcggtgaaatgcgtagatattaggaggaacaccagtggcgaaggcgactttctggactgtaactgacactgaggctcgaaagctaggggagcgaac	0.000118769	0	0	0	0	0	0	0	0	0	0	0	0	0	0	0	0	0	0	0	0	0	0	0.000141927	0	0	0	0	0	0	0	0	0	0	0	0	0	0	0	0
CYA_053	Bacteria	Cyanobacteria	Cyanobacteriia	Synechococcales	Cyanobiaceae			Cyanobiaceae	cgaaagcctgacggagcaagaccgcgtgagggatgaaagcctaatggttgtaaacctcttttattggggaagataatgacggtacccaatgaataagcctcggctaactccgtgccagcagccgcggtaatacggaggaggcaagcgttatccggaattattgggcgtaaagcgtccgcaggcggccttgtaagtctgtcgttaaagcgtggagctcaactccatttaagcgatggaaactacaaggctggagtgtggtaggggcagagggaattcccggtgtagcggtgaaatgcgtagatatcgggaagaacaccagtggcgaaggcgctctgctgggccataactgacgctcatggacgaaagccaggggagcgaaa	0	0	0	0	0	0	0	0	0	0	0	0	0	0	0	0	0	0	0	0	0	0	0	0	0	0	0	0	0	0	0	0	0	0	0	0	0	0	0	0
CYA_054	Bacteria	Cyanobacteria	Cyanobacteriia	Synechococcales	Cyanobiaceae	Synechococcus		聚球藻属	cgcaagtctgacggagcaacgccgcgtgagtgatgacggttttcggactgtaaaactctgtctggtgggaagaacgagctatagcgatatagttgtgacggtaccgccgaaggaagccccggctaactacgtgccagcagccgcggtaatacgtagggggcgagcgttgtccggaattattgggcgtaaagcgtccgcaggcggccttgtaagtctgtcgttaaagcgtggagctcaactccatttaagcgatggaaactacaaggctggagtgtggtaggggcagagggaattcccggtgtagcggtgaaatgcgtagatatcgggaagaacaccagtggcgaaggcgctctgctgggccataactgacgctcatggacgaaagccaggggagcgaaa	0	0	0	0	0	0	0	0	0	0	0	0	0	0	0	0	0	0	0	0	0	0	0	0	0	0	0	0	0	0	0	0	0	0	0	0	0	0	0	0
CYA_055	Bacteria	Cyanobacteria	Cyanobacteriia	Synechococcales	Cyanobiaceae	Cyanobium		双色藻属	cgcaagcctgacggagcaacgccgcgtgagggatgaaggcctctgggctgtaaacctcttttatcaaggaagaagatctgacggtacttgatgaataagccacggctaattccgtgccagcagccgcggtaatacgggagtggcaagcgttatccggaattattgggcgtaaagcgtccgcaggcggttttacaagtctgtcgttaaaacgtggagctcaactccatttcggcgatggaaactgtaagactagagtgtggtaggggcagagggaattcccggtgtagcggtgaaatgcgtagatatcaggaggaacaccggtggcgaaagcgccttactggaccataactgacgctgagggacgaaagctagggtagcgaaa	0	0	0	0	0	0	0	0	0	0	0	0	0	0	0	0	0	0	0	0	0	0	0	0	0	0	0	0	0	0	0	0	0	0	0	0	0	0	0	0
CYA_056	Bacteria	Cyanobacteria	Cyanobacteriia	Synechococcales	Cyanobiaceae			Cyanobiaceae	cgaaagcctgacggagcgacgccgcgtggttgatgaagtccttcgggacgtaaaaaccttttatgatcaggaaagtttattgatccgatcatgaataaggggctccaaactctgtgccagcaggagcggtaatacagaggccccaagcgttatccggaattattgggcgtaaagcgtccgcaggcggttttacaagtctgtcgttaaaacgtggagctcaactccatttcggcgatggaaactgtaagactagagtgtggtaggggcagagggaattcccggtgtagcggtgaaatgcgtagatatcgggaagaacaccagtggcgaaggcgctctgctgggccataactgacgctcatggacgaaagccaggggagcgaaa	0	0	0	0	0	0	0	0	0	0	0	0	0	0	0	0	0	0	3.07997e-05	0	0	0	0	0	0	0	2.2366e-05	0	0	0	0	0	0	0	0	0	0	0	0	0
CYA_057	Bacteria	Cyanobacteria	Cyanobacteriia	Leptolyngbyales	Leptolyngbyaceae			细鞘丝藻科	cgaaagcctgacggagcaagaccgcgtgagggatgaaagcctaatggttgtaaacctcttttattggggaagataatgacggtacccaatgaataagcctcggctaactccgtgccagcagccgcggtaatacggaggaggcaagcgttatccggaattattgggcgtaaagcgtccgtaggtggtcaaacaagtcagctgttaaagtgcggagcttaactccgtaaaggcggttgaaactgtgggactagagtgcggtaggggttacgggaattcccagtgtagcggtgaaatgcgtagatatcgggaagaacaccagtggcgaaggcgctctgctgggccataactgacgctcatggacgaaagccaggggagcgaaa	0	0	0	0	0	0	0	0	0	0	0	0	0	0	0	0	0	0	0	0	0	0	0	0	0	0	0	0	0	0	0	0	0	0	0	0	0	0	0	0
CYA_058	Bacteria	Cyanobacteria	Cyanobacteriia	Cyanobacteriales	Microcystaceae	Synechocystis		集胞藻属	cgcaagcctgacggagcaataccgcgtgagggaggaaggtccttggattgtaaacctcttttatcagggaagaaaaaaatgacggtacctgatgaataagcatcggctaactccgtgccagcagccgcggtaatacggaggatgcgagcgttatccggaattattgggcgtaaagcgtccgtaggtggtcatgcaagtctgccgttaaagaatggagctcaactccataggagcggtggaaactgcaagactagagtacagtaggggtagcaggaattcccagtgtagcggtgaaatgcgtagatattgggaagaacatcggtggcgaaagcgtgctactgggctgaaactgacactgagggacgaaagctagggtagcgaaa	9.19133e-05	0	0	0	0	0	0	0	0	0	0	0	0	0	0	0	0	0	0	0	0	0	0	0	0	0	0	0	0	0	0	0	0	0	0	0	0	0	0	0
CYA_059	Bacteria	Cyanobacteria	Cyanobacteriia					蓝菌纲	cgaaagcctgacggagcaacgccgcgtgagggatgaaggcctctgggctgtaaacctcttttctcaaggaagaagacatgacggtacttgaggaataagccacggctaattccgtgccagcagccgcggtaatacgggagtggcaagcgttatccggaattattgggcgtaaagcgtccgcaggtggttttacaagtctgttgttaaagcgcgaggctcaaccttgtataggcaatggaaactgtaagactagagtgcggtaggggtagagggaattcccggtgtagcggtgaaatgcgtagatatcgggaagaacaccagtggcgaaggcgctctactgggcctgcactgacactgagggacgaaagctaggggagcgaaa	0	0	0	0	0	0	0	2.83756e-05	0	0	0	0	0	0	0	0	0	0	0	0	0	0	0	0	0	0	0	0	0	0	0	0	0	0	0	0	0	0	0	0
CYA_060	Bacteria	Cyanobacteria	Cyanobacteriia	Synechococcales	Cyanobiaceae	Cyanobium		双色藻属	cgcaagcctgacggagcaacgccgcgtgagggatgaaggcctctgggctgtaaacctcttttctcaaggaagaagaactgacggtacttgaggaataagccacggctaattccgtgccagcagccgcggtaatacgggagtggcaagcgttatccggaattattgggcgtaaagcgtccgcaggcggtcttgaaagtctgttgttaaagcgtggagctcaactccattccagcaatggaaactagaagactagagtgtggtaggggcagagggaattcccggtgtagcggtgaaatgcgtagatatcgggaagaacaccagtggcgaaggcgctctgctgggccataactgacgctcatggacgaaagccaggggagcgaaa	0	0	0	0	0	0	0	0	0	0	0	0	0	0	0	0	0	0	0	0	0	0	0	0	0	0	0	0	0	0	0	0	0	0	0	0	0	0	0	0
CYA_061	Bacteria	Cyanobacteria	Cyanobacteriia					蓝菌纲	cgaaagcctgacggagcaataccgcgtgagggaggaaggctcttgggtcgtaaacctcttttctcaaggaagataatgacggtacttgaggaataagcatcggctaactccgtgccagcagccgcggtaatacggaggatgcaagcgttatccggaatgattgggcgtaaagcgtccgcaggcggttttacaagtctgtcgttaaaacgtggagctcaactccatttcggcgatggaaactgtaagactagagtgtggtaggggcagagggaattcccggtgtagcggtgaaatgcgtagatatcgggaagaacaccagtggcgaaggcgctctgctgggccataactgacgctcatggacgaaagccaggggagcgaaa	0	0	0	0	0	0	0.000174171	2.36464e-05	0	0	0	0	0	0	0	0	0	0	0	0	0	0	0	0	0	0	0	0	2.79027e-05	0	2.80263e-05	0.00011703	0	0	0	0	0	0	0	0
CYA_062	Bacteria	Cyanobacteria	Cyanobacteriia					蓝菌纲	cgaaagcctgacggagcaacgccgcgtgagggatgaaggcctctgggctgtaaacctcttttctcaaggaagaagacatgacggtacttgaggaataagccacggctaattccgtgccagcagccgcggtaatacgggagtggcaagcgttatccggaattattgggcgtaaagcgttcgtaggtggctgttcaagtctgccgttaaagaccggggcttaactccggaaaaactgtggaaactgaacagctagagtatggtaggggtaaggggaattcccggtgtagcggtgaaatgcgtagatatcgggaagaacaccggtggcgaaggcgccttactgggccataactgacactgagggacgaaagctaggggagcgaaa	0	0	0	0	0	0	0	0	0	0	0	0	0	0	0	0	0	0	0	0	0	0	0	0	0	0	0	0	0	0	0	0	0	0	0	0	0	0	0	0
CYA_063	Bacteria	Cyanobacteria	Cyanobacteriia	Synechococcales	Cyanobiaceae			Cyanobiaceae	cgcaagtctgacggagcaacgccgcgtgagtgatgacggttttcggactgtaaaactctgtctggtgggaagaacgagctatagcgatatagttgtgacggtaccgccgaaggaagccccggctaactacgtgccagcagccgcggtaatacgggagtggcaagcgttatccggaattattgggcgtaaagcgtccgcaggcggttttacaagtctgtcgttaaaacgtggagctcaactccatttcggcgatggaaactgtaagactagagtgtggtaggggcagagggaattcccggtgtagcggtgaaatgcgtagatatcgggaagaacaccagtggcgaaggcgctctgctgggccataactgacgctcatggacgaaagccaggggagcgaaa	0	0	0	0	0	0	0	0	0	0	0	0	0	0	0	0	0	0	0	0	0	0	0	0	0	0	0	0	0	0	0	0	0	0	0	0	0	0	0	0
CYA_064	Bacteria	Cyanobacteria	Cyanobacteriia	Synechococcales	Cyanobiaceae			Cyanobiaceae	cgaaagcctgacgcagcaacgccgcgtggaggatgaaggtccttggattgtaaactcctgtcagcagggaagaaatgcgccgacctaatacgtcggtgagttgactgtacctgcagaggaagccccggctaactctgtgccagcagccgcggtaatacagagggggcaagcgttattcggaattattgggcgtaaagcgtccgcaggcggccttgtaagtctgtcgttaaaacgtggagctcaactccatttcagcgatggaaactacaaggcttgagtgtggtaggggcagagggaattcccggtgtagcggtgaaatgcgtagatatcgggaagaacaccagtggcgaaggcgctctgctgggccataactgacgctcatggacgaaagccagggga…	0	0	0	0	0	0	0	0	0	0	0	0	0	0	0	0	0	0	0	0	0	0	0	0	0	0	0	0	0	0	0	0	0	0	0	0	0	0	0	0
CYA_065	Bacteria	Cyanobacteria	Cyanobacteriia					蓝菌纲	cgaaagcctgacggagcaatgccgcgtggaggtagaaggcccacgggtcatgaacttcttttctcggagaagaagcaatgacggtatctgaggaataagcatcggctaactctgtgccagcagccgcggtaagacagaggatgcaagcgttatccggaattattgggcgtaaagcgtccgcaggcggccttgtaagtctgtcgttaaagcgtggagctcaactccatttaagcgatggaaactacaaggctggagtgtggtaggggcagagggaattcccggtgtagcggtgaaatgcgtagatatcgggaagaacaccagtggcgaaggcgctctgctgggccataactgacgctcatggacgaaagccaggggagcgaaa	0	0	0	0	0	0	0	0	0	0	0	0	0	0	0	0	0	0	0	0	0	0	0	0	0	0	0	0	0	0	0	0	0	0	0	0	0	0	0	0
CYA_066	Bacteria	Cyanobacteria	Cyanobacteriia					蓝菌纲	cgaaagcctgacggagcaataccgcgtgggggatgaatgtcttcggattgtaaaccccttttatatttgaagattatgacggtaaaatatgaataagcatcggctaactacgtgccagcagccgcggtaatacgtaggatgcaagcgttatccggaattattgggcgtaaagcgtccgcaggcggttttacaagtctgtcgttaaaacgtggagctcaactccatttcggcgatggaaactgtaagactagagtgtggtaggggcagagggaattcccggtgtagcggtgaaatgcgtagatatcgggaagaacaccagtggcgaaggcgctctgctgggccataactgacgctcatggacgaaagccaggggagcgaaa	0	0	0	0	0	0	0	0	0	0	0	0	0	0	0	0	0	0	0	0	0	0	0	0	0	0	0	5.03193e-05	0	0	2.80263e-05	0	0	0	0	0	0	0	0	0
CYA_067	Bacteria	Cyanobacteria	Cyanobacteriia	Synechococcales		Schizothrix		裂须藻属	cgaaagcctgacggagcaacgccgcgtgagggaggaaggtctttggattgtaaacctcttttctctaggaagataatgacggtactagaggaatcagcatcggctaactccgtgccagcagccgcggtaatacgggggatgcgagcgttatccggaattattgggcgtaaagcgtccgtaggcggccgagcaagtttgttgttaaagcgtgcagctcaactgcataagggcaatgaaaactgcttggctagagtgtggtaggggtagagggaattcccggtgtagcggtgaaatgcgtagatatcgggaagaacaccagtggcgaaagcgctctgctgggccacaactgacgctgatggacgaaagctaggggagcgaaa	0	0	0	0	0	0	0	0	0	0	0	0	0	0	0	0	0	0	0	0	0	0	0	0	0	0	0	0	0	0	0	0	0	0	0	0	0	0	0	0
CYA_068	Bacteria	Cyanobacteria	Cyanobacteriia	Synechococcales	Cyanobiaceae			Cyanobiaceae	ggcaaccctgacggagcaataccgcgtgtaggatgaagcttttcggagtgtaaactacttttattggggaataagatctgaaggtacccaaggaataagtcacggctaatcacgtgccagcagccgcggtaatacgggagtggcaagcgttatccggaattattgggcgtaaagcgtccgcaggcggttttacaagtctgtcgttaaaacgtggagctcaactccatttcggcgatggaaactgtaagactagagtgtggtaggggcagagggaattcccggtgtagcggtgaaatgcgtagatatcgggaagaacaccagtggcgaaggcgctctgctgggccataactgacgctcatggacgaaagccaggggagcgaaa	0	0	0	0	0	0	0	0	0	0	0	0	0	0	0	0	0	0	0	0	0	0	0	0	0	0	0	0	0	0	0	0	0	0	0	0	0	0	0	0
CYA_069	Bacteria	Cyanobacteria	Cyanobacteriia					蓝菌纲	cgcaagcctgacggagcaacgccgcgtgagggatgaaggcctctgggctgtaaacctcttttatcaaggaagaagatctgacggtacttgatgaataagccacggctaattccgtgccagcagccgcggtaatacggaggatgcaagcgttatccggaatgattgggcgtaaagcgtccgtaggtggtttgtcaagtctgtggttaaagcgcgaagctcaacttcgtaagggccatggaaactgacagactagagttaagtaggggtagagggaattcccagtgtagcggtgaaatgcgtagagattgggaagaacaccggtggcgaaagcgctctactggacttatactgacactgagggacgaaagctaggggagcgaaa	0	0	0	0	0	0	0	3.31049e-05	0	0	0	0	0	0	0	0	0	0	0	0	0	0	0	0	0	0	0	0	0	0	3.36317e-05	6.41293e-05	0	0	0	0	0	0	0	0
CYA_070	Bacteria	Cyanobacteria	Cyanobacteriia	Synechococcales	Cyanobiaceae			Cyanobiaceae	ggaaaccctgacgaagcaacgccgcgtggaggatgaaggccctcgggtcgtaaactcctgtcgactgggacgaatgcgcccgacctaatacgtcggaacgttgacggtaccggtggaggaagccacggctaactctgtgccagcagccgcggtaatacgggagtggcaagcgttatccggaattattgggcgtaaagcgtccgcaggcggttttacaagtctgtcgttaaaacgtggagctcaactccatttcggcgatggaaactgtaagactagagtgtggtaggggcagagggaattcccggtgtagcggtgaaatgcgtagatatcgggaagaacaccagtggcgaaggcgctctgctgggccataactgacgctcatggacgaaagccagggga…	0	0	0	0	0	0	0	0	0	0	0	0	0	0	0	0	0	0	0	0	0	0	0	0	0	0	0	0	0	0	0	0	0	0	0	0	0	0	0	0
CYA_071	Bacteria	Cyanobacteria	Cyanobacteriia	Synechococcales	Cyanobiaceae			Cyanobiaceae	cgaaagcctgacggagcaataccgcgtgagggatgaaggattttggtctgtaaacctcttttctcaagaaagaagttctgacggtacttgaggaataagcatcggctaactccgtgccagcagccgcggtaatacgggggatgcaagcgttatccggaattattgggcgtaaagcgtccgcaggcggttttacaagtctgtcgttaaaacgtggagctcaactccatttcggcgatggaaactgtaagactagagtgtggtaggggcagagggaattcccggtgtagcggtgaaatgcgtagatatcgggaagaacaccagtggcgaaggcgctctgctgggccataactgacgctcatggacgaaagccaggggagcgaaa	0	0	0	0	6.0195e-05	0	0	0	0	0	0	0	0	0	0	0	0	0	0	0	0	0	0	0	0	0	0	0	0	0	0	0	0	0	0	0	0	0	0	0
CYA_072	Bacteria	Cyanobacteria	Cyanobacteriia	Synechococcales	Cyanobiaceae	Cyanobium		双色藻属	ccagaaccgtggggaatcttccgcaatgggcgcaagcctgacggagcaacgccgcgtgagggatgaaggcctctgggctgtaaacctcttttatcaaggaagaagatctgacggtacttgatgaataagccacggctaattccgtgccagcagccgcggtaatacgggagtggcaagcgttatccggaattattgggcgtaaagcgtccgcaggcggttttacaagtctgtcgttaaaacgtggagctcaactccatttcggcgatggaaactgtaagactagagtgtggtaggggcagagggaattcccggtgtagcggtgaaatgcgtagatatcgggaagaacaccagtggcgaaggcgctctgctgggccataactgacgctcatggacgaaagc…	0	0	0	0	0	0	0	0	0	0	0	0	0	0	0	0	0	0	0	0	0	0	0	0	0	0	0	0	0	0	0	0	0	6.6944e-05	0	0	0	0	0	0
CYA_073	Bacteria	Cyanobacteria	Cyanobacteriia	Synechococcales	Cyanobiaceae			Cyanobiaceae	ggcaaccctgacggagcaataccgcgtgtgggatgacgcctttcggggtgtaaaccacttttttgggggaataagttctgaaggtaccctaagaataagtcacggctaatcacgtgccagcagccgcggtaatacgtgagtggcaagcgttatccggaattattgggcgtaaagcgtccgcaggcggccttgtaagtctgtcgttaaagcgtggagctcaactccatttaagcgatggaaactacaaggctggagtgtggtaggggcagagggaattcccggtgtagcggtgaaatgcgtagatatcgggaagaacaccagtggcgaaggcgctctgctgggccataactgacgctcatggacgaaagccaggggagcgaaa	0	0	0	0	0	0	0	0	0	0	0	0	0	0	0	0	0	0	0	0	0	0	0	0	0	0	0	0	0	0	0	0	0	0	0	0	0	0	0	0
CYA_074	Bacteria	Cyanobacteria	Cyanobacteriia	Synechococcales				聚球藻目	ggcaaccctgacggagcgacaccgcgtggtggatgaagcttttcggagtgtaaacaccttttatgagggaagaaattctgacggtacctcatgaataaggaccggctaattacgtgccagcagccgcggtaatacgtaaggtccaagcgttaaccggaattattgggcgtaaagcgtccgcaggcggttttacaagtctgtcgttaaaacgtggagctcaactccatttcggcgatggaaactgtaagactagagtgtggtaggggcagagggaattcccggtgtagcggtgaaatgcgtagatatcgggaagaacaccagtggcgaaggcgctctgctgggccataactgacgctcatggacgaaagccaggggagcgaaa	0	0	0	0	0	0	0	0	0	0	0	0	0	0	0	0	0	0	0	0	0	0	0	8.88417e-05	0	0	0	0	0	0	0	0	0	0	0	0	0	0	0	0
CYA_075	Bacteria	Cyanobacteria	Cyanobacteriia	Cyanobacteriales	Nostocaceae	Anabaena	Anabaena cylindrica/inaequalis	鱼腥藻属	cgaaagcctgacggagcaataccgcgtgagggaggaaggctcttgggtcgtaaacctcttttctcagggaagaaaaaaatgacggtacctgaggaataagcatcggctaactccgtgccagcagccgcggtaatacggaggatgcaagcgttatccggaatgattgggcgtaaagcgtccgcaggtggccatgtaagtctgctgttaaagagtcatgctcaacatgataaaagcagtggaaactacagagctagagtacgttcggggcagagggaattcctggtgtagcggtgaaatgcgtagatatcaggaagaacaccggtggcgaaagcgctctgctaggccgtaactgacactgagggacgaaagctaggggagcgaat	0	0	0	0	0	0	0	0	0	0	0	0	0	0	0	0	0	0	0	0	0	0	0	0	0	0	0	0	0	0	0	0	0	0	0	0	0	0	0	0
CYA_076	Bacteria	Cyanobacteria	Vampirivibrionia	Gastranaerophilales				Gastranaerophilales	cgaaagcctgacgcagctacgccgcgtgagtgacgaagcccttcggggtgtaaagctctgtcagtggggacgaattttgacggtacccacagaggaagcatcggctaactacgtgccagcagccgcggtaagacgtaggatgcaagcgttgtccggaattattgggcgtaaagagttcgtaggtggcatgtcaagtctggtgttaaagcccggggcttaactccggttcggcactggatactgacaagctagagtatggtagaggcgaggggaattcccagtgtagcggtgaaatgcgtagatattgggaggaacaccagtggcgtaagcgcctcgctgggccactactgacactgaggaacgaaagccaggggagcaaat	0	0	0	0	0	0	0	0	0	0	0	0	0	0	0	0	0	0	0	0	0	0	0	0	0	0	0	0	0	0	0	0	0	0	0	0	0	0	0	0
CYA_077	Bacteria	Cyanobacteria	Cyanobacteriia	Synechococcales	Cyanobiaceae	Synechococcus		聚球藻属	ggcaaccctgacggagcaataccgcgtgtgggatgacgcctttcggggtgtaaaccacttttttgggggaataagttctgaaggtaccctaagaataagtcacggctaatcacgtgccagcagccgcggtaatacgtgagtggcaagcgttatccggaattattgggcgtaaagcgtccgcaggcggccttgcaagtctgctgtcaaagagtggagcttaactccataaaggcagtggaaactgtgaggcttgagtgtggtaggggcagagggaattcccggtgtagcggtgaaatgcgtagatatcgggaagaacaccagtggcgaaggcgctctgctgggccataactgacgctcatggacgaaagccaggggagcgaaa	0	0	0	0	0	0	0	0	0	0	0	0	0	0	0	0	0	0	0	0	0	0	0	0	0	0	0	0	0	0	0	0	0	0	0	0	0	0	0	0
CYA_078	Bacteria	Cyanobacteria	Cyanobacteriia	Synechococcales	Cyanobiaceae			Cyanobiaceae	cgaaagcctgacggagcaatgccgcgtggaggatgaaagcctgtgggtcgtaaactccttttctcagagaagaagatctgacggtatctgaggaataagcatcggctaactccgtgccagcagccgcggtaatacgggagtggcaagcgttatccggaattattgggcgtaaagcgtccgcaggcggccttgtaagtctgtcgttaaagcgtggagctcaactccatttaagcgatggaaactacaaggctggagtgtggtaggggcagagggaattcccggtgtagcggtgaaatgcgtagatatcgggaagaacaccagtggcgaaggcgctctgctgggccataactgacgctcatggacgaaagccaggggagcgaaa	0	0	0	0	0	0	0	0	0	0	0	0	0	0	0	0	0	0	0	0	0	0	0	0	0	0	0	0	0	0	0	0	0	0	0	0	0	0	0	0
CYA_079	Bacteria	Cyanobacteria	Cyanobacteriia	Synechococcales	Cyanobiaceae			Cyanobiaceae	cgcaagcctgacggagcaacgccgcgtgagggatgaaggcctctgggctgtaaacctcttttatcaaggaagaagatctgacggtacttgatgaataagccacggctaattccgtgccagcagccgcggtaatacggaggatgcaagcgttatccggaatcattgggcgtaaagcgtcctgaggtggcttatcaagtctcctgtaaaagatcagggcttaaccctgggaatgcggtggaaactagtaggctagagtatggtaggggcagagggaattcccggtgtagcggtgaaatgcgtagatatcgggaagaacaccagtggcgaaggcgctctgctgggccataactgacgctcatggacgaaagccaggggagcgaaa	0	0	0	0	4.29963e-05	0	0	0	0	0	0	0	0	0	0	0	0	0	0	0	0	0	0	0	0	0	0	0	0	0	0	0	0	0	0	0	0.000130326	0	0	0
CYA_080	Bacteria	Cyanobacteria	Cyanobacteriia	Synechococcales	Cyanobiaceae			Cyanobiaceae	cgaaagcctgacggagcaacgccgcgtgggggatgacgcctttcggggtgtaaaccccttttctgcgggatgaagaatgacagtaccgcaggaagaaggcccggctaactacgtgccagcagccgcggtaatacgggagtggcaagcgttatccggaattattgggcgtaaagcgtccgcaggcggccttgtaagtctgtcgttaaagcgtggagctcaactccatttaagcgatggaaactacaaggctggagtgtggtaggggcagagggaattcccggtgtagcggtgaaatgcgtagatatcgggaagaacaccagtggcgaaggcgctctgctgggccataactgacgctcatggacgaaagccaggggagcgaaa	0	0	0	0	0	0	0	0	0	0	0	0	0	0	0	0	0	0	0	0	0	0	0	0	0	0	0	0	0	0	0	0	0	0	0	0	0	0	0	0
CYA_081	Bacteria	Cyanobacteria	Cyanobacteriia	Cyanobacteriales	Nostocaceae	Rivularia		胶须藻属	cgaaagcctgacggagcaacgccgcgtgagggaggaaggctcttgggttgtaaacctcttttatcaaggaagataatgacggtacttgatgaatcagcatcggctaactccgtgccagcagccgcggtaatacggaggatgcaagcgttatccggaataattgggcgtaaagcgttcgtaggtggttatgtaagtctgctgttaaagcgtgtagctcaactacatataggcagtggaaactacaagactagagtgcgttcggggcagagggaattcctggtgtagcggtgaaatgcgtagatatcaggaagaacaccggtggcgaaggcgctctgctaggccgtaactgacactgagggacgaaagctaggggagcgaat	0	0	0	0	0	0	0	0	0	0	0	0	0	0	0	0	0	0	0	0	0	0	0	0	0	0	0	0	0	0	0	0	0	0	0	0	0	0	0	0
CYA_082	Bacteria	Cyanobacteria	Cyanobacteriia	Synechococcales	Cyanobiaceae			Cyanobiaceae	cgaaagcctgacggagcaacgccgcgtgagggatgaaggcctctgggctgtaaacctcttttctcaaggaagaagacatgacggtacttgaggaataagccacggctaattccgtgccagcagccgcggtaatacgggagtggcaagcgttatccggaattattgggcgtaaagcgtcattaggatgaggattaagttagatgtaaaagaccaaggctcaaccttggaatcgcgtctaaaactggtcttcttgaaggcagtagaggcagatggaattcccggtgtaggggttaaatccgttgatatcgggaggaacaccaatagcgaaggcaatctgctggactgtccttgactctcactgactaaagcgtggggatcaaac	0	0	0	0	0	0	0	0	0	0	0	0	0	0	0	0	0	0	0	0	0	0	0	0	0	0	0	0	0	0	0	0	0	0	0	0	0	0	0	0
CYA_083	Bacteria	Cyanobacteria	Cyanobacteriia	Synechococcales	Synechococcaceae			聚球藻科	cgaaagcctgacggagcaacgccgcgtgcgggaggaaggccttagggttgtaaaccgcttttatcagggaagaacacaatgacggtacctgatgaataagcctcggctaattccgtgccagcagccgcggtaatacgggagaggcgagcgttatccggaattattgggcgtaaagcgtccgcaggtggccaattaagtctgtcgttaaatcgtggagctcaactccatacaagcgatggaaactgattggctagagtacggtaggggtagcgggaattccaggtgtagcggtgaaatgcgtagatatctggaagaacaccagcgacgaaagtgcgctactgggcctgtactgacactcatggacgaaagccaggggagcgaaa	0	0	0	0	0	0	0	0	0	0	0	0	0	0	0	0	0	0	0	0	0	0	0	0	0	0	0	6.2899e-05	0	0	0	0	0	0	0	0	0	0	0	0
CYA_084	Bacteria	Cyanobacteria	Cyanobacteriia					蓝菌纲	cgaaagcctgacggagcaacgccgcgtgagggatgaaggcctctgggctgtaaacctcttttctcaaggaagaagacatgacggtacttgaggaataagccacggctaattccgtgccagcagccgcggtaatacgggagtggcaagcgttatccggaattattgggcgtaaagcgtccgtaggtggtcaaacaagtcagctgttaaagtgcggagcttaactccgtaaaggcggttgaaactgtgggactagagtgcggtaggggttacgggaattcccagtgtagcggtgaaatgcgtagatattgggaagaacaccggtggcgaaggcgcgtaactgggcctgcactgacactgagggacgaaagctaggggagcgaaa	0	0	0	0	0	0	0	0	0	0	0	0	0	0	0	0	0	0	0	0	0	0	0	0	0	0	0	0	0	0	0	0	0	0	0	0	0	0	0	0
CYA_085	Bacteria	Cyanobacteria	Cyanobacteriia					蓝菌纲	cgaaagcctgacggagcaataccgcgtgagggatgacggcctgtgggttgtaaacctcttttctcaaggaagaagttctgacggtacttgaggaataagcatcggctaactctgtgccagcagccgcggtaatacagaggatgcaagcgttatccggaatcactgggcataaagcgtctgtaggtggtttggtaagtctgctgttaaagactggggctcaaccccagaaaagcagtggaaactgccagacttgagtgtggtagaggtagagggaattcctagtgtagcggtgaaatgcgtagatatcgggaagaacaccagtggcgaaggcgctctgctgggccataactgacgctcatggacgaaagccaggggagcgaaa	7.63447e-05	0	6.66133e-05	0	0.000128989	0	0	0	0	0	0	0	0	0	0	0	0	0	0	0	0	0	0	0	0	0	0	0	0	0	0	0	0	0	0	0	0.00012223	0.000140822	0	0
CYA_086	Bacteria	Cyanobacteria	Cyanobacteriia					蓝菌纲	cgcaagcctgacggagcaataccgcgtgagggaggaaggtccttggattgtaaacctcttttatcagggaagaaaaaaatgacggtacctgatgaataagcatcggctaactccgtgccagcagccgcggtaatacggaggatgcgagcgttatccggaattattgggcgtaaagcgtccgcaggcggttttacaagtctgtcgttaaaacgtggagctcaactccatttcggcgatggaaactgtaagactagagtgtggtaggggcagagggaattcccggtgtagcggtgaaatgcgtagatatcgggaagaacaccagtggcgaaggcgctctgctgggccataactgacgctcatggacgaaagccaggggagcgaaa	0.000137151	0	0	0	0	0	0	0	0	0	0	0	0	0	0	0	0	0	0	0	0	0	0	0	0	0	0	0	0	0	0	0	0	0	0	0	0	0	0	0
CYA_087	Bacteria	Cyanobacteria	Cyanobacteriia	Synechococcales	Cyanobiaceae			Cyanobiaceae	ggaaaccctgaccgagcgacgccgcgtgcgggatgaaggccttcgggttgtaaaccgctgtcgtagaggaggaaatgcaggggggttatcccccttgcttgacctattctaggaggaaggacgggctaagttcgtgccagcagccgcggtaatacgggagtggcaagcgttatccggaattattgggcgtaaagcgtccgcaggcggttttacaagtctgtcgttaaaacgtggagctcaactccatttcggcgatggaaactgtaagactagagtgtggtaggggcagagggaattcccggtgtagcggtgaaatgcgtagatatcgggaagaacaccagtggcgaaggcgctctgctgggccataactgacgctcatggacgaaagccaggggagcg…	0	0	0	0	0	5.1434e-05	0	0	0	0	0	0	0	0	0	0	0	0	0	0	0	0	0	0	0	0	0	0	0	0	0	0	0	0	0	0	0	0	0	0
CYA_088	Bacteria	Cyanobacteria	Cyanobacteriia	Synechococcales	Cyanobiaceae			Cyanobiaceae	cgaaagcctgacggagcaacgccgcgtgagggatgaaggcctctgggctgtaaacctcttttctcaaggaagaagacatgacggtacttgaggaataagccacggctaattccgtgccagcagccgcggtaatacgggagtggcaagcgttatccggaattattgggcgtaaagcgtccgcaggcggccttgtaagtctgtcgttaaagcgtggagctcaactccatttaagcgatggaaactacaaggctggagtgtggtaggggcagagggaattcccggtgtagtggtgaaatgcgtagagatcgggaggaacaccagtagcgaaggcggccggctgggccgaccctgacgctgaggcgcgaaggcgtggggagcgaac	0	0	0	0	0	0	0	0	0	0	0	0	0	0	0	0	0	0	0	0	0	0	0	0	0	0	0	0	0	0	0	0	0	0	0	0	0	0	0	0
CYA_089	Bacteria	Cyanobacteria	Cyanobacteriia	Phormidesmiales	Nodosilineaceae			Nodosilineaceae	cgaaagcctgacggagcaacgccgcgtgagggatgaaggcctctgggctgtaaacctcttttctcaaggaagaagacatgacggtacttgaggaataagccacggctaattccgtgccagcagccgcggtaatacgggagtggcaagcgttatccggaattattgggcgtaaagcgtccgcaggcggttttttaagtctgttgtcaaaggtcacagctcaactgtggatcggcaatggaaactgggagactagagtgtggtaggggtagagggaattcccggtgtagcggtgaaatgcgtagatatcgggaagaacaccagtggcgaaggcgctctactgggccacaactgacgctgagggacgaaagctaggggagcgaaa	0	0	0	0	0	0	0	0	0	0	0	0	0	0	0	0	0	0	0	0	0	0	0	0	0	0	0	0	0	0	0	0	0	0	0	0	0	0	0	0
CYA_090	Bacteria	Cyanobacteria	Cyanobacteriia					蓝菌纲	cgaaagcctgacggagcaataccgcgtgagggaagaaggctcttgggttgtaaacctcttttctcagggaataaaaaaatgaaggtacctgaggaataagcatcggctaactccgtgccagcagccgcggtaatacggaggatgcaagcgttatccggaattattgggcgtaaagcgtccgcaggcggccttgtaagtctgtcgttaaagcgtggagctcaactccatttaagcgatggaaactacaaggctggagtgtggtaggggcagagggaattcccggtgtagcggtgaaatgcgtagatatcgggaagaacaccagtggcgaaggcgctctgctgggccataactgacgctcatggacgaaagccaggggagcgaaa	0	0	0	0	0	0	0	0	0	0	0	0	0	0	0	0	0	0	0	0	0	0	0	0	0	0	0	0	0	0	0	0	0	0	0	0	0	0	0	0
CYA_091	Bacteria	Cyanobacteria	Cyanobacteriia	Cyanobacteriales	Cyanobacteriaceae	Geitlerinema LD9		盖丝藻属	cgaaagcctgacggagcaacgccgcgtgagggatgaaggcctctgggctgtaaacctcttttctcaaggaagaagacatgacggtacttgaggaataagccacggctaattccgtgccagcagccgcggtaatacgggagtggcaagcgttatccggaatgattgggcgtaaagcgtccgcaggtggtacaacaagtctagtgtcaaagaccggggctcaactccgggatggcggtggaaactgttgaactagagggtcgtaggggtagagggaattcccagtgtagcggtgaaatgcgtagagattgggaagaacatcggtggcgaaggcgctctactggacggcaactgacactcagggacgaaagctaggggagcgaat	0	0	0	0	0	0	0	0	0	0	0	0	0	0	0	0	0	0	0	0	0	0	0	0	0	0	0	0	0	0	0	0	0	0	0	0	0	0	0	0
CYA_092	Bacteria	Cyanobacteria	Cyanobacteriia					蓝菌纲	cgaaagcctgacggagcaatgccgcgtggaggtagaaggcccacgggtcatgaacttcttttctcggagaagaagcaatgacggtatctgaggaataagcatcggctaactctgtgccagcagccgcggtaagacagaggatgcaagcgttatccggaatgattgggcgtaaagcgtccgtaggtggttttgtaagtccgtggttaaagcgtggagcttaactccataaaggccatggaaactacataacttgagtgaagtaggggtagagggaattcccagtgtagcggtgaaatgcgtagagattgggaagaacaccggtggcgaaagcgctctactggacttatactgacactgagggacgaaagctaggggagcgaaa	0	0	0	0	0	0	0	0	0	0	0	0	0	0	0	0	0	0	0	0	0	0	0	0	0	0	0	0	0	0	0	0	0	0	0	0	0	0	0	0
CYA_093	Bacteria	Cyanobacteria	Cyanobacteriia	Phormidesmiales	Phormidesmiaceae	Phormidesmis		Phormidesmis	cgagagcctgacggagcaacgccgcgtgagggaggaaggcctgtgggttgtaaacctcttttctcagggaagaagttctgacggtacctgaggaatcagcatcggctaactccgtgccagcagccgcggtaagacggaggatgcaagcgttatccggaattattgggcgtaaagcgtccgtaggcggttatgaaagtctgttgtcaaaggtcacagctcaactgtggatcggcaatggaaactgtatgactagagagtggtaggggtagagggaattcctagtgtagcggtgaaatgcgtagatattaggaagaacaccagtggcgaaggcgctctactgggccattactgacgctgatggacgaaagctaggggagcgaaa	0	0	0	0	0	0	0	0	0	0	0	0	0	0	0	0	0	0	0	0	0	0	0	0	0	0	0	0	0	0	0	0	0	0	0	0	0	0	0	0
CYA_094	Bacteria	Cyanobacteria	Cyanobacteriia	Synechococcales	Cyanobiaceae			Cyanobiaceae	cgaaagcctgacggagcaacgccgcgtgagggatgaaggcctctgggctgtaaacctcttttctcaaggaagaagacatgacggtacttgaggaataagccacggctaattccgtgccagcagccgcggtaatacgggagtggcaagcgttatccggaattattgggcgtaaagcgtccgtaggtggtcaaacaagtcagctgttaaagtgcggagcttaactccgtaaaggcggttgaaactgtgggactagagtgcggtaggggttacgggaattcccagtgtagcggtgaaatgcgtagatatcgggaagaacaccagtggcgaaggcgctctgctgggccataactgacgctcatggacgaaagccaggggagcgaaa	0	0	0	0	0	0	0	0	0	0	0	0	0	0	0	0	0	0	0	0	0	0	0	0	0	0	0	0	0	0	0	0	0	0	0	0	0	0	0	0
CYA_095	Bacteria	Cyanobacteria	Vampirivibrionia	Gastranaerophilales				Gastranaerophilales	cgaaagcctgacgcagcaacaccgcgtgagtgatgaagcatcttggtgtgtaaaactctgtcagaggggacgaattttgacggtaccctcaaaggaagcatcggctaactacgtgccagcagccgcggtaagacgtaggatgcaagcgttgtccggaattattgggcgtaaagagttcgtaggcggcatgtaaagtctggtgttaaagcccggagctcaactccggttaagcattggatacttacaagctagaatgcagaagaggcaaagggaattcctagtgtagcggtgaaatgcgtagatattaggaggaacaccggtggcgtaagcgctttgctggtctgttattgacgctgaggaacgaaagccaggggagcaaat	0	0	0	0	0	0	0	0	0	0	0	0	0	0	0	0	0	0	0	0	0	0	0	0	0	0	0	0	0	0	0	0	0	0	0	0	0	0	0	0
CYA_096	Bacteria	Cyanobacteria	Cyanobacteriia	Synechococcales	Cyanobiaceae	Cyanobium		双色藻属	aacaagaataacaaaaaaacgaagagtaagaaaaaaaagcctctgggctgtaaacctcttttatcaaggaagaagatctgacggtacttgatgaataagccacggctaattccgtgccagcagccgcggtaatacgggagtggcaagcgttatccggaattattgggcgtaaagcgtccgcaggcggttttacaagtctgtcgttaaaacgtggagctcaactccatttcggcgatggaaactgtaagactagagtgtggtaggggcagagggaattcccggtgtagcggtgaaatgcgtagatatcgggaagaacaccagtggcgaaggcgctctgctgggccataactgacgctcatggacgaaagccaggggagcgaaa	0	0	0	0	4.29963e-05	0	0	0	0	0	0	0	0	0	0	0	0	0	0	0	0	0	0	0	0	0	0	0	0	0	3.36317e-05	0	0	0	0	0	0	0	0	0
CYA_097	Bacteria	Cyanobacteria	Cyanobacteriia	Pseudanabaenales	Pseudanabaenaceae	Pseudanabaena	Pseudanabaena frigida	伪鱼腥藻属一种	cgaaagcctgacggagcaataccgcgtgagggacgaaggcctgtgggttgtaaacctcttttgttagggaagataatgacggtacctaacgaataagcatcggctaactccgtgccagcagccgcggtaagacggaggatgcaagcgttatccggaattattgggcgtaaagcgtacgtaggctgctaattaagtctgttgtcaaagcccgaggctcaaccttggatcggcaatggaaactgaatagctagagagagataggggcaggaggaattccaggtgtagcggtgaaatgcgtagatatctggaagaacaccagtggcgaaagcgtcctgctggatctcaactgacgctgaagtacgaaagctaggggagcgaat	0	0	0	0	0	0	0	0	0	0	0	0	0	0	0	0	0	0	0	0	0	0	0	0	0	0	0	0	0	0	0	0	0	0	0	0	0	0	0	0
CYA_098	Bacteria	Cyanobacteria	Cyanobacteriia	Cyanobacteriales				蓝菌目	cgaaagtctgacggagcgatgtcgcgtgattgatgaagtgtttcggcatgtaaagatcttttctagaggaggaagtttattgacgttactctaggaataaggggttgctaaactcgtgccagcagcagcggtaatacgagtgccccaagcgttatccggaattattgggcgtaaagcgttcgtaggcggctgttcaagtctgctgtcaaagaccgaggctcaacctcgggtcggcagtggaaactggatagctagaggtcggtaggggcagagggaattcccagtgtagcggtgaaatgcgtagatattgggaagaacaccggtggcgaaagcgctctgctgggccgaacctgacgctgagggacgaaagctaggggagcgaat	0	0	0	0	0	0	0	0	0	0	0	0	0	0	0	0	0	0	0	0	0	0	0	0	0	0	0	0	0	0	0	0	0	0	0	0	0	0	0	0
CYA_099	Bacteria	Cyanobacteria	Cyanobacteriia					蓝菌纲	cgaaagcctgacggagcaataccgcgtggaggattaaagcccatgggttgtaaactccttttcttagagaagaagttctgacggtatctaaagaataagcatcggctaactccgtgccagcagccgcggtaatacgggggatgcaagcgttatccggaattattgggcgtaaagcgtccgcaggcggttttacaagtctgtcgttaaaacgtggagctcaactccatttcggcgatggaaactgtaagactagagtgtggtaggggcagagggaattcccggtgtagcggtgaaatgcgtagatatcgggaagaacaccagtggcgaaggcgctctgctgggccataactgacgctcatggacgaaagccaggggagcgaaa	4.59567e-05	0	0	0	0.000128989	0	0	0	0	0	0	0	0	0	0	0	0	0	0	0	0	0	0	0	0	0	0	0	0	0	0	0	0	0	0	0	0.000409249	5.2808e-05	0	0.000170133
CYA_100	Bacteria	Cyanobacteria	Cyanobacteriia	Synechococcales	Cyanobiaceae	Cyanobium		双色藻属	cgcaagcctgacggagcaacgccgcgtgagggatgaaggcctctgggctgtaaacctcttttatcaaggaagaagatctgacggtacttgatgaataagccacggctaattccgtgccagcagccgcggtaatacgggagtggcaagcgttatccggaattattgggcgtaaagcgtccgcaggcggttttacaagtctgtcgttaaaacgtggagctcaactccatttcggcgatggaaactgtaagactagagtgtggtaggggcagagggaattcccggtgtagcggtgaaatgcgtagatattcggaagaacaccgaaggcgaaagcattctgctgggctagtactgacactgagagacgaaagcgaggggagagaat	0	0	0	0	0	0	0	0	0	0	0	0	0	0	0	0	0	0	0	0	0	0	0	0	0	0	0	0	0	0	0	0	0	0	0	0	0	0	0	0
CYA_101	Bacteria	Cyanobacteria	Cyanobacteriia	Cyanobacteriales	Geitlerinemaceae	Geitlerinema PCC-7105		盖丝藻属	cgaaagcctgacggagcaacgccgcgtgggggaagaaggtttttggattgtaaaccccttttctcaaggaagaacaaaatgacggtacttgaggaatcagcctcggctaactccgtgccagcagccgcggtaatacggaggaggcaagcgttatccggaattattgggcgtaaagcgttcgtaggcggctgttcaagtctgctgtcaaagaccgaggctcaacctcgggtcggcagtggaaactggatagctagaggtcggtaggggcagagggaattcccagtgtagcggtgaaatgcgtagatattgggaagaacaccggtggcgaaagcgctctgctgggccgaacctgacgctgagggacgaaagctaggggagcgaat	0	0	0	0	0	0	0	0	0	0	0	0	0	0	0	0	0	0	0	0	0	0	0	0	0	0	0	0	0	0	0	0	0	0	0	0	0	0	0	0
CYA_102	Bacteria	Cyanobacteria	Vampirivibrionia	Obscuribacterales	Obscuribacteraceae	Candidatus Obscuribacter		Obscuribacter暂定属	ggaaaccctgacgtagcgacaccgcgtgagcgaagaagccccttggggtgtaaagctctgtcagctggaacgaaacaaatgacggtaccagcagaggaagcatcggctaactacgtgccagcagccgcggtaagacgtaggatgcgagcgttgtccggatttattgggcgtaaagagttcgtaggtggtttgttaagtttgatgttaaagatcggggctcaacctcgggacagcattgaatactggcagacttgagtatggtagaggctagtggaattcccagtgtagcggtgaaatgcgtagatattgggaagaacaccggtggcgtaggcgactagctgggccataactgacgctgaggaacgaaagccaggggagcgaaa	0	0	0	0	0	0	0	0	0	0	0	0	0	0	0	0	0	0	0	0	0	0	0	0	0	0	0	0	0	0	0	0	0	0	0	0	0	0	0	0
CYA_103	Bacteria	Cyanobacteria	Cyanobacteriia	Cyanobacteriales	Geitlerinemaceae	Geitlerinema PCC-7105		盖丝藻属	cgaaagcctgacggagcaataccgcgtggaggattaaagcccatgggttgtaaactccttttcttagagaagaagttctgacggtatctaaagaataagcatcggctaactccgtgccagcagccgcggtaatacggaggaggcaagcgttatccggaattattgggcgtaaagcgttcgtaggcggctgttcaagtctgctgtcaaagaccgaggctcaacctcgggtcggcagtggaaactggatagctagaggtcggtaggggcagagggaattcccagtgtagcggtgaaatgcgtagatattgggaagaacaccggtggcgaaagcgctctgctgggccgaacctgacgctgagggacgaaagctaggggagcgaat	0	0	0	0	0	0	0	0	0	0	0	0	0	0	0	0	0	0	0	0	0	0	0	0	0	0	0	0	0	0	0	0	0	0	0	0	0	0	0	0
CYA_104	Bacteria	Cyanobacteria	Cyanobacteriia	Cyanobacteriales	Chroococcidiopsaceae	Aliterella		拟甲色球藻科一属	cgaaagcctgacggagcaataccgcgtgagggaagaaggctcttgggttgtaaacctcttttcttagggaagaaaaaaatgacggtacctaaggaataagcatcggctaactccgtgccagcagccgcggtaatacggaggatgcaagcgttatccggaatgattgggcgtaaagcgtccgcaggtggcaagtcaagtttgcggttaaaggttctggctcaaccagagacaggccgtgaaaactgactagctagagtatggtaggggcagagggaattcccagtgtagcggtgaaatgcgtagagattgggaagaacaccggtggcgaaagcgctctgctaggccaaaactgacactgagggacgaaagctaggggagcgaat	0	0	0	0	0	0	0	0	0	0	0	0	0	0	0	0	0	0	0	0	0	0	0	0	0	0	0	0	0	0	0	0	0	0	0	0	0	0	0	0
CYA_105	Bacteria	Cyanobacteria	Cyanobacteriia	Cyanobacteriales	Phormidiaceae	Arthrospira		节旋藻属	cgcaagcctgacggagcaagaccgcgtgggggaggaaggctcttgggttgtaaaccccttttctcaaggaagaacacaatgacggtacttgaggaataagcctcggctaactccgtgccagcagccgcggtaatacggaggaggcaagcgttatccggaatgattgggcgtaaagcgtccgtaggtggcagttcaagtctgctgtcaaagacaggagctcaactcctgaaaggcagtggaaactgaacagctagagtacggtaggggcagagggaattcccggtgtagcggtgaaatgcgtagatatcgggaagaacaccggtggcgaaagcgctctgctgggccgtaactgacactgagggacgaaagctaggggagcgaat	0	0	0	0	0	0	0	0	0	0	0	0	0	0	0	0	0	0	0	0	0	0	0	0	0	0	0	0	0	0	0	0	0	0	0	0	0	0	0	0
CYA_106	Bacteria	Cyanobacteria	Cyanobacteriia					蓝菌纲	cgcaagcctgacggagcaacgccgcgtgagggatgaaggcctctgggctgtaaacctcttttatcaaggaagaagatctgacggtacttgatgaataagccacggctaattccgtgccagcagccgcggtaatacgggagtggcaagcgttatccggaattattgggtgtaaagcgtctgtaggttgcttacttaagtcagttgttaaatcttaggactcaatcttgaaacagcaactgagactattaagctagagttgagtagaggcagaaggaactccgagtgtagtggtgaaatgcgtagatattcggaagaacaccgaaggcgaaagcattctgctgggctagtactgacactgagagacgaaagcgaggggagagaat	0	0	0	0	0	0	0	0	0	0	0	0	0	0	0	0	0	0	0	0	0	0	0	0	0	0	0	0	0	0	0	0	0	0	0	0	0	0	0	0
CYA_107	Bacteria	Cyanobacteria	Cyanobacteriia	Synechococcales	Cyanobiaceae	Cyanobium		双色藻属	cgaaagcctgacggagcaataccgcgtgagggatcaaggctcgtgggtcgtaaacctcttttcccaaggaagaagttctgacggtacttggggaataagcatcggctaattccgtgccagcagccgcggtaatacgggagtggcaagcgttatccggaattattgggcgtaaagcgtccgcaggcggttttacaagtctgtcgttaaaacgtggagctcaactccatttcggcgatggaaactgtaagactagagtgtggtaggggcagagggaattcccggtgtagcggtgaaatgcgtagatatcgggaagaacaccagtggcgaaggcgctctgctgggccataactgacgctcatggacgaaagccaggggagcgaaa	0	0	0	0	0.000206382	0	0	0	0	0	0	0	0	0	0	0	0	0	0	0	0	0	0	0	0	0	0	0	0	0	0	0	0	0	0	0	0	0	0	0
CYA_108	Bacteria	Cyanobacteria	Cyanobacteriia	Cyanobacteriales	Rubidibacteraceae	Dactylococcopsis		蓝纤维藻属	cgaaagcctgacggagcaacgccgcgtgtgggaagaaggctcttgggctgtcaaccacttttctcagggaagaatcaatgacggtacctgaggaatcagcctcggctaactccgtgccagcagccgcggtaatacggaggaggcaagcgttatccggaattattgggcgtaaagcgtccgcagggggcgcatcaagtctgctgtcaaaggtcggagcttaactccggtgtggcagtggaaactggtgcgctagagggcgacaggggtagagggaattcccagtgtagcggtgaaatgcgtagagattgggaagaacaccggtggcgaaagcgctctactgggtcgcacctgaccctcagggacgaaagctaaggtagcgaaa	0	0	0	0	0	0	0	0	0	0	0	0	0	0	0	0	0	0	0	0	0	0	0	0	0	0	0	0	0	0	0	0	0	0	0	0	0	0	0	0
CYA_109	Bacteria	Cyanobacteria	Cyanobacteriia	Cyanobacteriales				蓝菌目	cgaaagcctgacggagcaataccgcgtgagggaggaaggctcttgggtcgtaaacctcttttctcagggaagaagaaagtgacggtacctgaggaatcagcatcggctaactccgtgccagcagccgcggtaatacggaggatgcaagcgttatccggaatcattgggcgtaaagcgtccgtaggtggcacttcaagtctgcagtcaaagcacagggcttaaccttgtatcggctgtggaaactgaagcagctagagtgcggtaggggtagagggaattcccagtgtagcggtgaaatgcgtagagattgggaagaacaccggtggcgaaagcgctctactgggcctgcactgacactgagggacgaaagctaggggagcgaaa	0	0	0	0	0	0	0	0	0	0	0	0	0	0	0	0	0	0	0	0	0	0	0	0	0	0	0	0	0	0	0	0	0	0	0	0	0	0	0	0
CYA_110	Bacteria	Cyanobacteria	Cyanobacteriia	Leptolyngbyales	Leptolyngbyaceae	Chamaesiphon		管胞藻属	cgcaagcctgacggagcaataccgcgtgagggaggaaggctcttgggtcgtaaacctcttttctcagggaagaacacaatgacggtacctgaggaatcagcatcggctaactccgtgccagcagccgcggtaatacggaggatgcaagcgttatccggaatgattgggcgtaaagcgtccgtaggtggttatgtaagtctgtggttaaagcgtggggctcaaccccataagggccatggaaactacacaactagagtcaagtaggggtagagggaattcccagtgtagcggtgaaatgcgtagagattgggaagaacaccggtggcgaaagcgctctactggacttaaactgacactgagggacgaaagctaggggagcgaaa	0	0	0	0	0	0	0	0	0	0	0	0	0	0	0	0	0	0	0	0	0	0	0	0	0	0	0	0	0	0	0	0	0	0	0	0	0	0	0	0
CYA_111	Bacteria	Cyanobacteria	Cyanobacteriia	Cyanobacteriales	Nostocaceae	Nostoc		念珠藻属	cgaaagcctgacggagcaataccgcgtgagggaggaaggctcttgggtcgtaaacctcttttctcagggaagaacacaatgacggtacctgaggaataagcatcggctaactccgtgccagcagccgcggtaatacggaggatgcaagcgttatccggaatgattgggcgtaaagcgtccgcaggtggctgtgtaagtctgctgttaaagagtctagctcaactagatacaagcagtggaaactacacggctagagtacgttcggggcagagggaattcctggtgtagcggtgaaatgcgtagagatcaggaagaacaccggtggcgaaggcgctctgctaggccgtaactgacactgagggacgaaagctaggggagcgaat	0	0	0	0	0	0	0	0	0	0	0	0	0	0	0	0	0	0	0	0	0	0	0	0	0	0	0	0	0	0	0	0	0	0	0	0	0	0	0	0
CYA_112	Bacteria	Cyanobacteria	Cyanobacteriia	Cyanobacteriales				蓝菌目	cgaaagcctgacggagtaataccgcgtgcgggaggaaggtctattgactgtaaaccgcttttattaagaaagaattgatgacggtacttaatgaataagcctcggctaactccgtgccagcagccgcggtaatacggaggaggcaagcgttatccggaattattgggcgtaaagcgtccgtaggtggttttgtcagtctgctgtcaaagcccgtggctcaaccacggaaaggcagtggaaactacaagactggagtgcagtaggggcagagggaattcccagagtagcggtgaaatgcgtagagattgggaagaacacccgtggcgaaagcgctctgctggactgcaactgacactaagggacgaaagctaggggagcgaat	0	0	0	0	0	0	0	0	0	0	0	0	0	0	0	0	0	0	0	0	0	0	0	0	0	0	0	0	0	0	0	0	0	0	0	0	0	0	0	0
CYA_113	Bacteria	Cyanobacteria	Cyanobacteriia	Thermosynechococcales	Thermosynechococcaceae	Synechococcus		聚球藻属	cgaaagcctgacggagcaataccgcgtgcgggaggaagccctttggggtgtaaaccgcttttgtgagggaagaagttctgacggtacctcacgaatcagcctcggctaactccgtgccagcagccgcggtaagacggaggaggcaagcgttatccggaattattgggcgtaaagcgtccgcaggtggcgactcaagtctgctgtcaaagtccagggctcaactctgggaaggcagtggaaactgggttgctagagtgcggtaggggcagagggaattcccggtgtagcggtgaaatgcgtagatatcgggaagaacaccagtggcgaaagcgctctgctgggccgcaactgacactcatggacgaaagctaggggagcgaaa	0	0	0	0	0	0	0	0	0	0	0	0	0	0	0	0	0	0	0	0	0	0	0	0	0	0	0	0	0	0	0	0	0	0	0	0	0	0	0	0
CYA_114	Bacteria	Cyanobacteria	Cyanobacteriia	Leptolyngbyales	Leptolyngbyaceae			细鞘丝藻科	cgaaagcctgacggagcaataccgcgtgcgggacgaaggcttttgggtcgtaaaccgcttttgttagggaagaataaatgacggtacctaacgaatcagcatcggctaactccgtgccagcagccgcggtaatacgggggatgcaagcgttatccggaattattgggcgtaaagcgtccgcaggtggtttatcaagtctgctgtcaaagcgtggggcttaaccccataaaggcagtggaaactgagagactagagtacggtaggggtagcgggaattcccagtgtagcggtgaaatgcgtagatattgggaagaacaccagcggcgaaggcgcgctactgggccgaaactgacactcatggacgaaagctaggggagcgaaa	0	0	0	0	0	0	0	0	0	0	0	0	0	0	0	0	0	0	0	0	0	0	0	0	0	0	0	0	0	0	0	0	0	0	0	0	0	0	0	0
CYA_115	Bacteria	Cyanobacteria	Cyanobacteriia	Leptolyngbyales	Leptolyngbyaceae			细鞘丝藻科	cgcaagcctgacggagcaagaccgcgtgggggaggaaggtttgtggactgtaaaccccttttatcagagaagaacacaatgacggtatctgatgaatcagcctcggctaactccgtgccagcagccgcggtaatacggaggaggcaagcgttatccggaattattgggcgtaaagcgtccgtaggtggtggttcaagtctattgtcaaagagtggagcttaactccatagaggcagtggaaactgagcggctagagtgcgacaggggtaaggggaattcctagtgtagcggtgaaatgcgtagagattaggaagaacaccggtggcgaaagcgccttgctgggtctgcactgacactgatggacgaaagccaggggagcgaaa	0	0	0	0	0	0	0	0	0	0	0	0	0	0	0	0	0	0	0	0	0	0	0	0	0	0	0	0	0	0	0	0	0	0	0	0	0	0	0	0
CYA_116	Bacteria	Cyanobacteria	Cyanobacteriia	Cyanobacteriales	Geitlerinemaceae	Geitlerinema PCC-7105		盖丝藻属	cgaaagcctgatggagcaacgccgcgtgcaggatgaatgccttcgggttgtaaactgcttttatatgtgaagattttgacggtagcatatgaataaggatcggctaactccgtgccagcagccgcggtaatacggaggaggcaagcgttatccggaattattgggcgtaaagcgttcgtaggcggctgttcaagtctgctgtcaaagaccgaggctcaacctcgggtcggcagtggaaactggatagctagaggtcggtaggggcagagggaattcccagtgtagcggtgaaatgcgtagatattgggaagaacaccggtggcgaaagcgctctgctgggccgaacctgacgctgagggacgaaagctaggggagcgaat	0	0	0	0	0	0	0	0	0	0	0	0	0	0	0	0	0	0	0	0	0	0	0	0	0	0	0	0	0	0	0	0	0	0	0	0	0	0	0	0
CYA_117	Bacteria	Cyanobacteria	Cyanobacteriia	Leptolyngbyales	Leptolyngbyaceae			细鞘丝藻科	cgaaagcctgacggagcaataccgcgtgagggacgacggcttttgggttgtaaacctcttttccctgggaagaagatctgacggtaccaggggaatcagcatcggctaacttcgtgccagcagccgcggtaatacgagggatgcaagcgttatccggaattattgggcgtaaagcgtccgcaggtggctctgtaagtctgtcgttaaagcgtggagcttaactccatatcggcgatggaaactacaaggctagagtttggtaggggtcacgggaattcttagtgtagcggtgaaatgcgtagatattaagaagaacaccagcggcgaaagcgcgtgactgggccaatactgacactcatggacgaaagctaggggagcgaaa	0	0	0	0	0	0	0	0	0	0	0	0	0	0	0	0	0	0	0	0	0	0	0	0	0	0	0	0	0	0	0	0	0	0	0	0	0	0	0	0
CYA_118	Bacteria	Cyanobacteria	Cyanobacteriia	Leptolyngbyales	Leptolyngbyaceae	Leptolyngbya		细鞘丝藻属	cgcaagcctgacggagcaataccgcgtgagggaggaaggtctgtggattgtaaacctcttttgatagggaagaagttctgacggtacctatcgaatcagcatcggctaactccgtgccagcagccgcggtaatacggaggatgcaagcgttatccggatttattgggcgtaaagcgtccgtaggtggttattcaagtctattgtcaaagcctggggcttaaccctggagaggcggtggaaactggataactagagtgcggtaggggcagagggaattcccagtgtagcggtgaaatgcgtagatattgggaagaacaccggtggcgaaagcgctctgctgggcctgcactgacactgagggacgaaagctaggggagcgaaa	0	0	0	0	0	0	0	0	0	0	0	0	0	0	0	0	0	0	0	0	0	0	0	0	0	0	0	0	0	0	0	0	0	0	0	0	0	0	0	0
CYA_119	Bacteria	Cyanobacteria	Cyanobacteriia	Cyanobacteriales	Geitlerinemaceae	Geitlerinema PCC-7105		盖丝藻属	cgaaagcctgacggagcaatctcgcgtgagggatgactgcctatgggttgtaaacctcttttttcagggaggaataaatgacgtgtacctgaagaataagcatcggctaactccgtgccagcagccgcggtaatacggaggaggcaagcgttatccggaattattgggcgtaaagcgttcgtaggcggctgttcaagtctgctgtcaaagaccgaggctcaacctcgggtcggcagtggaaactggatagctagaggtcggtaggggcagagggaattcccagtgtagcggtgaaatgcgtagatattgggaagaacaccggtggcgaaagcgctctgctgggccgaacctgacgctgagggacgaaagctaggggagcgaat	0	0	0	0	0	0	0	0	0	0	0	0	0	0	0	0	0	0	0	0	0	0	0	0	0	0	0	0	0	0	0	0	0	0	0	0	0	0	0	0
CYA_120	Bacteria	Cyanobacteria	Cyanobacteriia	Synechococcales	Cyanobiaceae	Cyanobium		双色藻属	cgcaagcctgacggagcaacgccgcgtgagggatgaaggcctctgggctgtaaacctcttttatcaaggaagaagatctgacggtacttgatgaataagccacggctaattccgtgccagcagccgcggtaatacgggagtggcaagcgttatccggaattattgggcgtaaagcgtccgcaggcggttttacaagtctgtcgttaaaacgtggagctcaactccatttcggcgatggaaactgtaagactagagtgtggtaggggcagagggaattcccggtgtagcggtgaaatgcgtagatattaggaagaacaccattagcgaaggcgtcctactgggccataactgacactcagagacgaaagctagggtagcaaac	0	0	0	0	5.15957e-05	0	0	0	0	0	0	0	0	0	0	0	0	0	0	0	0	0	0	0	0	0	0	0	0	0	0	0	0	0	0	0	0	0	0	0
CYA_121	Bacteria	Cyanobacteria	Cyanobacteriia					蓝菌纲	cgaaagcctgacggagcaacgccgcgtgggggaagaaggtttttggattgtaaaccccttttctcaaggaagaacaaaatgacggtacttgaggaatcagcctcggctaactccgtgccagcagccgcggtaatacggaggaggcaagcgttatccggaattattgggtgtaaagcgtctgtaggttgcttacttaagtcagttgttaaatcttaggactcaatcttgaaacagcaactgagactattaagctagagttgagtagaggcagaaggaactccgagtgtagtggtgaaatgcgtagatattcggaagaacaccgaaggcgaaagcattctgctgggctagtactgacactgagagacgaaagcgaggggagagaat	0	0	0	0	0	0	0	0	0	0	0	0	0	0	0	0	0	0	0	0	0	0	0	0	0	0	0	0	0	0	0	0	0	0	0	0	0	0	0	0
CYA_122	Bacteria	Cyanobacteria	Cyanobacteriia	Cyanobacteriales	Geitlerinemaceae	Geitlerinema PCC-7105		盖丝藻属	cgaaagcctgacgcagcaacaccgcgtgaaggacgaagtccctagggatgtaaacttctttcaggagggaagaaatgcccgcttcggcgggagctgacggtacctccacaagaagcaccggctaactccgtgccagcagccgcggtaatacggaggaggcaagcgttatccggaattattgggcgtaaagcgttcgtaggcggctgttcaagtctgctgtcaaagaccgaggctcaacctcgggtcggcagtggaaactggatagctagaggtcggtaggggcagagggaattcccagtgtagcggtgaaatgcgtagatattgggaagaacaccggtggcgaaagcgctctgctgggccgaacctgacgctgagggacgaaagctaggggagcgaat	0	0	0	0	0	0	0	0	0	0	0	0	0	0	0	0	0	0	0	0	0	0	0	0	0	0	0	0	0	0	0	0	0	0	0	0	0	0	0	0
CYA_123	Bacteria	Cyanobacteria	Cyanobacteriia	Cyanobacteriales	Geitlerinemaceae	Geitlerinema PCC-7105		盖丝藻属	cgaaagcctgacggagcaacgccgcgtgggggaagaaggtttttggattgtaaaccccttttctcaaggaagaacaaaatgacggtacttgaggaatcagcctcggctaactccgtgccagcagccgcggtaatacggaggaggcaagcgttatccggaattattgggcgtaaagcgttcgtaggcggctgttcaagtctgctgtcaaagaccgaggctcaacctcgggtcggcagtggaaactggatagctagaggtcggtaggggcagagggaattcccagtgtagcggtgaaatgcgtagagattggaaagaacaccgatggcgaaggcactttactgggctattactgacactcagagacgaaagctagggtagcaaat	0	0	0	0	0	0	0	0	0	0	0	0	0	0	0	0	0	0	0	0	0	0	0	0	0	0	0	0	0	0	0	0	0	0	0	0	0	0	0	0
CYA_124	Bacteria	Cyanobacteria	Cyanobacteriia					蓝菌纲	cgaaagcctgacggagcaataccgcgtgggggaggaaggtttttggattgtaaaccccttttctctaggaagatgatgacggtactagaggaatcagcatcggctaactccgtgccagcagccgcggtaagacggaggatgcaagcgttatccggaatgattgggcgtaaagggtctgtaggtggttcatcgtgtctgcagttaaatagcagggctcaactctgcgcaggctgtggaaactggtgaactagagagcggtaggggtagcgggaattcctggtgtagcggtgaaatgcgtagatatcaggaagaacaccggcggcgaaagcgcgctactgggctgcatctgacactgagggacgaaagctaggggagcgaaa	0	0	0	0	0	0	0	0	0	0	0	0	0	0	0	0	0	0	0	0	0	0	0	0	0	0	0	0	0	0	0	0	0	0	0	0	0	0	0	0
CYA_125	Bacteria	Cyanobacteria	Cyanobacteriia	Cyanobacteriales	Chroococcidiopsaceae			拟甲色球藻科	cgaaagcctgacggagcaataccgcgtgagggaggaaggctcttgggtcgtaaacctcttttctcagggaagaactcaatgacggtacctgaggaataagcatcggctaactccgtgccagcagccgcggtaatacggaggatgcaagcgttatccggaatgattgggcgtaaagcgtccgcaggtggcagtgtaagtctgctgtcaaaggtcagggcttaactctgaacaggcagtggaaactacacagctagagtgcggtgggggcagagggaattcccagtgtagcggtgaaatgcgtagagattgggaagaacaccggtggcgaaagcgctctgctaggccgtaactgacactcatggacgaaagctaggggagcgaat	0	0	0	0	0	0	0	0	0	0	0	0	0	0	0	0	0	0	0	0	0	0	0	0	0	0	0	0	0	0	0	0	0	0	0	0	0	0	0	0
CYA_126	Bacteria	Cyanobacteria	Cyanobacteriia	Cyanobacteriales	Coleofasciculaceae	Microcoleus	Microcoleus paludosus	沼地微鞘藻	cgaaagcctgacggagcaagaccgcgtgagggaggaaggcctttgggttgtaaacctcttttctcagggaagaagaaagtgacggtacctgaggaatcagcctcggctaactccgtgccagcagccgcggtaatacggaggaggcaagcgttatccggaattattgggcgtaaagcgtccgtaggtggctttctcaagtctgcggttaaagactggggcttaactccagaaaggccgtggaaactgaaaggctagagagccgtaggggtagagggaattcccggtgtagcggtgaaatgcgtagagctcgggaagaacatcggtggcgaaagcgctctactggacggtatctgacactgagggacgaaagctaggggagcgaat	0	0	0	0	0	0	0	0	0	0	0	0	0	0	0	0	0	0	0	0	0	0	0	0	0	0	0	0	0	0	0	0	0	0	0	0	0	0	0	0
CYA_127	Bacteria	Cyanobacteria	Cyanobacteriia	Cyanobacteriales	Phormidiaceae			席藻科	cgaaagcctgacggagccagaccgcgtgagggaagaaggttcttggattgtaaacctcttttctcagggaagaaaaaaatgacggtacctgaggaatcagcatcggctaactccgtgccagcagccgcggtaagacggaggatgcaagcgttatccggaattattgggcgtaaagcgtccgcaggtggcaattcaagtctgctgtcaaagaccggagcttaactccggaaaggcagtggaaactgaatagctagagtatggtaggggtagagggaattcccagtgtagcggtgaaatgcgtagagattgggaagaacaccggtggcgaaggcgctctactggaccaaaactgacactcagaggacgaaagctagggtagcgaaa	0	0	0	0	0	0	0	0	0	0	0	0	0	0	0	0	0	0	0	0	0	0	0	0	0	0	0	0	0	0	0	0	0	0	0	0	0	0	0	0
CYA_128	Bacteria	Cyanobacteria	Cyanobacteriia	Cyanobacteriales	Geitlerinemaceae			盖丝藻科	cgaaagcctgacggagcgacgccgcgtggtggatgaagtccttcgggatgtaaacaccttttctggaggaggaaattttgacgttactccaggaataaggggctgctaatcacgtgccagcagcagcggtaacacgtgagccccaagcgttatccggaattattgggcgtaaagcgttcgtaggcggctgttcaagtctgctgtcaaagaccgaggctcaacctcgggtcggcagtggaaactggatagctagaggtcggtaggggcagagggaattcccagtgtagcggtgaaatgcgtagatattgggaagaacaccggtggcgaaagcgctctgctgggccgaacctgacgctgagggacgaaagctaggggagcgaat	0	0	0	0	0	0	0	0	0	0	0	0	0	0	0	0	0	0	0	0	0	0	0	0	0	0	0	0	0	0	0	0	0	0	0	0	0	0	0	0
CYA_129	Bacteria	Cyanobacteria	Cyanobacteriia	Cyanobacteriales	Geitlerinemaceae	Geitlerinema PCC-7105		盖丝藻属	cgaaagcctgacggagcaacgccgcgtgggggaagaaggtttttggattgtaaaccccttttctcaaggaagaacaaaatgacggtacttgaggaatcagcctcggctaactccgtgccagcagccgcggtaatacggaggaggcaagcgttatccggaattattgggcgtaaagcgttcgtaggcggctgttcaagtctgctgtcaaagaccgaggctcaacctcgggtcggcagtggaaactggatagctagaggtcggtaggggcagagggaattcccagtgtagcggtgaaatgcgtagatattcggaagaacaccgaaggcgaaagcattctgctgggctagtactgacactgagagacgaaagcgaggggagagaat	0	0	0	0	0	0	0	0	0	0	0	0	0	0	0	0	0	0	0	0	0	0	0	0	0	0	0	0	0	0	0	0	0	0	0	0	0	0	0	0
CYA_130	Bacteria	Cyanobacteria	Cyanobacteriia	Cyanobacteriales	Xenococcaceae	Pleurocapsa		侧耳属	cgaaagcctgacggagcaataccgcgtgagggaggaaggtttttggattgtaaacctcttttttaaaggaagaagcaagtgacggtactttaagaatcagcatcggctaactccgtgccagcagccgcggtaatacggaggatgcaagcgttatccggaatcattgggcgtaaagcgtccgcaggtggctgttcaagtctgctgttaaagacagaagctcaacttctgagaagcagtggaaactggacggctagagtacggtaggggttgagggaattcccagtgtagcggtgaaatgcgtagatattgggaagaacaccagtggcgaaggcgctcaactggaccgtaactgacactcagggacgaaagctagggtagcgaaa	0	0	0	0	0	0	0	0	0	0	0	0	0	0	0	0	0	0	0	0	0	0	0	0	0	0	0	0	0	0	0	0	0	0	0	0	0	0	0	0
CYA_131	Bacteria	Cyanobacteria	Sericytochromatia					Sericytochromatia	cgcaagcctgacggagcgacgccgcgtatgggatgaagtatttaggtatgtaaaccattgtcagtggggacgaaacaaatgacggtacccacagaggaagcatcggctaactacgtgccagcagccgcggtaatacgtaggatgcaagcgttgttcggaattactgggcgtaaagagtacgtaggcggtatgttaagtctgatattaaagactgaggcttaacctcaggactgtatcggaaactggcaaactagaggacaatagaggaagtcggaattctcagtgtagcggtgaaatgcgtagatattgggaagaacaccagtggcgaaagcggacttctgggttgttactgacgctgaggtacgaaagcgtggggagcaaac	0	0	0	0	0	0	0	0	0	0	0	0	0	0	0	0	0	0	0	0	0	0	0	0	0	0	0	0	0	0	0	0	0	0	0	0	0	0	0	0
CYA_132	Bacteria	Cyanobacteria	Cyanobacteriia	Cyanobacteriales	Phormidiaceae	Tychonema		常丝藻属	cgaaagcctgacggagcaagaccgcgtgggggaagaaggctcttgggttgtaaaccccttttctctgggaagaaagttgtgaaagcagcctgacggtaccagaggaatcagcatcggctaactccgtgccagcagccgcggtaagacggaggatgcaagcgttatccggaatgattgggcgtaaagcgtccgcaggtggcagttcaagtctgctgtcaaagaccggggctcaacctcggaaaggcagtggaaactgaacagctagagtatggtaggggcaaagggaattcctggtgtagcggtgaaatgcgtagagatcaggaagaacatcggtggcgaaggcgctttgctggaccataactgacactcagggacgaaagctaggggagcgaat	0	0	0	0	0	0	0	0	0	0	0	0	0	0	0	0	0	0	0	0	0	0	0	0	0	0	0	0	0	0	0	0	0	0	0	0	0	0	0	0
CYA_133	Bacteria	Cyanobacteria	Cyanobacteriia	Cyanobacteriales	Chroococcidiopsaceae			拟甲色球藻科	cgaaagcctgacggagcaataccgcgtgggggaggaaggctcttgggtcgtaaacctcttttctcagggaagaatagatgacggtacctgaggaatcagcatcggctaactccgtgccagcagccgcggtaatacggaggatgcaagcgttatccggaatgattgggcgtaaagcgtccgcaggtggcagtacaagtctgctgtcaaaggtcaaggcttaactttggacaggcagtggaaactgtacagctagagtatggtgggggcagagggaattcccagtgtagcggtgaaatgcgtagagattgggaagaacaccagtggcgaaggcgctctgctaggccaaaactgacactcagggacgaaagctaggggagcgaat	0	0	0	0	0	0	0	0	0	0	0	0	0	0	0	0	0	0	0	0	0	0	0	0	0	0	0	0	0	0	0	0	0	0	0	0	0	0	0	0
CYA_134	Bacteria	Cyanobacteria	Cyanobacteriia	Cyanobacteriales	Geitlerinemaceae	Geitlerinema PCC-7105		盖丝藻属	cgaaagcctgacggagcaacgccgcgtgggggaagaaggtttttggattgtaaaccccttttctcaaggaagaacaaaatgacggtacttgaggaatcagcctcggctaactccgtgccagcagccgcggtaatacggaggaggcaagcgttatccggaattattgggcgtaaagcgttcgtaggcggctgttcaagtctgctgtcaaagaccgaggctcaacctcgggtcggcagtggaaactggatagctagaggtcggtaggggcagagggaattcccagtgtagcggtgaaatgcgtagatattaggaagaataccaatggcgaaagcagttttctaacttactcctgacgctcaggtacgaaagctagggtagcaaac	0	0	0	0	0	0	0	0	0	0	0	0	0	0	0	0	0	0	0	0	0	0	0	0	0	0	0	0	0	0	0	0	0	0	0	0	0	0	0	0
[truncated: 49 more columns]

## Sheet: DIA
OTU	Phylum	Class	Order	Family	Genus	Species	Chinese name	sequence	C1-W0	C2-W0	C2-W1	C2-W2	C2-W3	C3-W0	C3-W1	C3-W2	C4-W0	C4-W1	C4-W2	C7-W0	C7-W1	C7-W3	C8-W2	C8-W3	C9-W0	C10-W0	C10-W3	C11-W0	C11-W1	C11-W3	C12-W0	C12-W3	C14-W0	C14-W1	C14-W2	C14-W3	C15-W0	C15-W1	C15-W2	C15-W3	C1-S	C2-S	C3-S	C5-S	C6-S	C7-S	C8-S	C9-S	C11-S
									CRL_water																																CRL_sediment
DIA_001	Bacillariophyta						硅藻门	gcagcggctgcgcagcccgccgacatgcccgcgttgtccgatccggcgcaagcattgccgccggcttcgatcgaccagcaggccgccccggctgcaccggtcgtgccggctccggcggtcatctcgacgagcacgtcgtcgtaagcacgcgggttggtttcccgtgtgaccggaacaccggccgcacgggagacgttcgaacccgatgcccgacggtcgtttcctgtttga	0	0	0	0	0.150235	0	0	0	0	0	0	0	0	0	0	0	0	0	0	0	0	0	0	0	0	0	0	0	0	0	0	0	0	0	0	0	0	0	0	0	0
DIA_002	Bacillariophyta						硅藻门	cattactgctggtactatggaagaagtaatcaagcgtgcagaatatgctaaatcagtaggttctgtaattgtaatgatcgatttagttatgggttacacagcaattcaaagtgctgctatttggtctcgtgaaaacgatatgattttacatttacaccgtgcgggtaactcaacttatgctcgtcaaaaaaaccatggtattaacttccgtgttatttgtaagtggatgcgtatgtctggtgtagatcatatccacgctggta	0.0333317	0	0	0	0	4.8667e-05	0.000170637	7.994e-05	0.00072394	0	0	0	0	0	0	0	0	0	0	0	0	0	0	0	0	0	0	0	0.000231369	0	0.000258833	0	0.010753	0	0.00069655	0.000566816	0	0	0	0.00017408	0
DIA_003	Bacillariophyta	Bacillariophyceae	Naviculales				舟形藻目	catcactgctggtaacatggaagaagtttatgctcgtgcagaatatgctaaagcagtaggttctatcattgttatgatcgatttagttatgggttatacagcaatccaatcagcagctatctgggctcgttcaaatgacatggtcttacatttacaccgtgctggtaactcaacttatgctcgtcaaaagaatcacggtattaacttccgtgttatctgtaaatggatgcgtatggctggtgtagatcatatccacgctggta	0.00076023	0	0	0	0	5.45443e-05	0	0	0	0	0	0	0	0	0	0	0	0	0	0	0	0	0	0	0	0	0	0	0.00504596	0.0206232	0.00015626	0	0.000287742	0	0.00151565	0.000239927	0	0	0	0.000431145	0
DIA_004	Bacillariophyta	Bacillariophyceae	Bacillariales	Bacillariaceae	Nitzschia		菱形藻属	cattacaggtgctacaatggaagacgtttacgaacgtgctgagtacgctaaagaagtaggttctgtaattgttatgatcgatttagtaatgggttacacagcaattcaaagtattgctttatgggctcgtaaaaacgatatgcttttacacttacaccgtgctggtaactcaacttacgctcgtcaaaaaaaccacggtattaacttccgtgtaatctgtaaatggatgcgtatgtctggtgtagatcatatccacgcaggta	0.0228555	0.00553506	0	0.00866393	0.164087	0.0246608	0.0682515	0.0443601	0.0358497	0.0233775	0.0777323	0	0	0	0	0	0.0196137	0	0.165081	0.0105515	0	0.0156326	0	0.0263158	0	0.0456853	0	0.00446788	0.484707	0.358356	0.131475	0.0479986	0.0184238	0.0183009	0.00306637	0.0050773	0.0112613	0.00773352	0	0.00336715	0.00457718
DIA_005	Bacillariophyta	Bacillariophyceae					硅藻纲	tatcactgcaggtacgatggaagaagtttacaaacgtgcagaatatgctaaatcagtaggttctattgttgtaatgatcgatttagttatgggttacacagcaattcaaagttctgcaatctgggctcgtgataacgacatgattttacacttacaccgtgcaggtaactctacatatgctcgtcaaaaaaatcatggtattaacttccgtgttatttgtaaatggatgcgtatgtgtggtgtagatcatattcacgctggta	0	0	0	0	0	0	0	0	0	0	0	0	0	0	0	0	0	0	0	0	0	0	0	0	0	0	0	0	0	0	0	0	0	0	0.000342873	0	0	0	0	0	0
DIA_006	Bacillariophyta	Mediophyceae	Thalassiosirales	Stephanodiscaceae	Cyclotella	Cyclotella meneghiniana	梅尼小环藻	cgttacagcagctacaatggaagaagtatacaaacgtgctgagtatgctaaaatgatcggttctgtaattatcatgatcgatttagtaatgggttacactgcaattcaatcaattgcttactgggctcgtgaaaatgatatgattttacatttacaccgtgctggtaactcaacttacgctcgtcaaaaaaatcatggtattaacttccgtgttatttgtaaatggatgcgtatggctggtgtagatcatatccacgctggta	9.19117e-05	0	0	0	0	0.000273135	0	0	0	0.00040992	0	0	0	0	0	0	0	0	0	0	0	0.308357	0	0	0	0	0	0	0.000358582	0	0	0	0	0	0.000179255	0.000127904	0	0	0	5.24653e-05	0
DIA_007	Bacillariophyta	Bacillariophyceae					硅藻纲	catcacggctggtacaatggaagaagtttacaaacgtgcggaatacgctaaaagcgttggttctgtaatcgttatgatcgatttagttatgggttatacagcaattcaaagtgcagcaatttgggcacgtgaaaatgactgtcttttacacttacaccgtgctggtaactctacgtatgcacgtcaaaaaaatcatggtatcaacttccgtgttatctgtaaatggatgcgtatgtctggtgtagatcatatccacgctggta	0	0	0	0	0	0	0	0	0	0	0	0	0	0	0	0	0	0	0	0	0	0	0	0	0	0	0	0	0	0	0	0	0	0	0	0.00212238	0	0	0	0	0
DIA_008	Bacillariophyta						硅藻门	cgttactgcagctacaatggaagaagtgtacaaacgtgctgagtacgctaaaaacgttggttctgtaatcatcatgatcgatttagtaatgggctacacagcaattcaaagtattgcttactggtctcgtgaaaacgatatgttattacacttacaccgtgctggtaactctacatatgcacgtcaaaagaaccacggtattaacttccgtgttatctgtaaatggatgcgtatgtctggtgtagatcatatccacgctggaa	0.000420649	0	0	0	0	0.000150094	0.000310025	0	0.00072394	0	0	0	0	0.0357143	0	0	0	0	0	0	0	0	0	0	0	0	0	0.000235405	0.000352632	0.00129601	0	0	0.000351685	0	0.000389495	0.0128321	0	0.00272777	0	0.000463445	0
DIA_009	Bacillariophyta						硅藻门	cgttaccgctgcaactatggaagaagtttacaaacgtgcagaatatgctaaaatggtaggctctgtgatcatcatgatcgatttagttatgggttacacagcaattcaaagtattgcttattgggctcgtgataacgacatggttttacatttacaccgtgctggtaactcaacttacgctcgtcaaaaaaatcacggtattaacttccgtgtaatttgtaaatggatgcgtatgactggtgtagaccatatccacgccggta	0.000994867	0	0	0	0	3.4762e-05	0	7.994e-05	0	0	0	0	0	0	0	0	0	0	0	0	0	0	0	0	0	0	0	0	0	0	0	0	0	0	0.0140479	0.000161633	0	0	0	0.000108656	0
DIA_010	Bacillariophyta	Bacillariophyceae	Naviculales	Naviculaceae	Navicula		舟形藻属	cattactgcagctactatggaagaagtttacaaacgtgcagagtatgcaaaagctgtaggttctatcattgttatgattgatttagtaatgggttacacagcaattcaaagtattgctttatgggctcgtgaaaatgacatgttattacacttacaccgtgctggtaactctacttacgctcgtcaaaagaatcatggtattaacttccgtgttatctgtaaatggatgcgtatgtctggtgtagatcatatccacgctggta	0	0	0	0	0	0	0	0	0	0	0	0	0	0	0	0	0	0	0	0	0	0	0	0	0	0	0	0	0	0	0	0	0	0	0.000228987	0	0	0	0	0	0
DIA_011	Bacillariophyta	Bacillariophyceae	Cymbellales	Gomphonemataceae			异极藻科	catcactgctggcacaatggaagaagtgtacaaacgtgctgagtacgctaaagcagttggttctatagttgtaatgatcgatttagttatgggttatacagctattcaaagttgtgctatctgggctcgtgataatgatatgcttttacatttacaccgtgcaggtaactcaacttacgctcgtcaaaaaaaccatggtattaacttccgtgttatttgtaaatggatgcgtatgtctggtgtagatcatatccacgctggta	0.00215179	0	0	0	0.044797	0.000371177	0.000822639	0.0129638	0.000220604	0	0	0	0	0	0	0	0	0	0.0910308	0	0	0	0	0	0	0	0	0	0.00152515	0.0019621	0	0	0.000223799	0	0.00167911	0.0022935	0	0	0	0.000748206	0.0360447
DIA_012	Bacillariophyta						硅藻门	catcactgcaggtactatggaagaagtttacaaacgtgctgaatacgcaaaagcagtaggttctgtaatcgttatgattgacttagtaatgggttatacagcaattcaaagtattgcactttggtctcgtgaaaacgacatgcttttacatttacatcgtgcgggtaactctacttacgctcgtcaaaagaaccatggtattaatttccgtgttatctgtaaatggatgcgtatgtctggtgtagatcatattcacgcaggta	0	0	0	0	0	0	0	0	0	0	0	0	0	0	0	0	0	0	0	0	0	0	0	0	0	0	0	0	0	0	0	0	0	0	0.000107401	0	0	0	0	0	0
DIA_013	Bacillariophyta	Bacillariophyceae	Naviculales	Stauroneidaceae	Stauroneis		辐节藻属	cattactgcaggtactatggaagaagtttacaaacgtgctgaatatgctaaagcagtaggttctgtagttgtaatgattgacttagtaatgggttacacagcaattcaaagttctgctatctgggctcgtgaaaacgatatgcttttacacttacaccgtgcaggtaactctacatatgctcgtcaaaaaaatcatggtattaacttccgtgttatttgtaaatggatgcgtatgtgtggtgtagatcatattcacgctggta	0	0	0	0	0	0	0	0	0	0	0	0	0	0	0	0	0	0	0	0	0	0	0	0	0	0	0	0	0	0	0	0	0.000159857	0	0.00284679	0.000111916	0	0	0	4.81637e-05	0
DIA_014	Bacillariophyta	Bacillariophyceae	Naviculales				舟形藻目	cattactgcaggtacaatggaagaagtttacaaacgtgctgagtacgcgaaagctgtaggttctgtggttgtaatgattgacttagtaatgggttatacagcgattcaaagttctgcaatctgggctcgtgaaaacgacatgcttttacacttacaccgtgctggtaactctacatatgctcgtcaaaagaatcatggtattaacttccgtgttatctgtaaatggatgcgtatgtctggtgtagaccatatccacgctggaa	0.000575674	0	0	0	0	0	0	0	0	0	0	0	0	0	0	0	0.110764	0	0	0	0	0	0	0	0	0	0	0	0	0	0	0	0.0013116	0	2.30468e-05	0.00116134	0	0	0	0	0
DIA_015	Bacillariophyta						硅藻门	cgttacagctgctactatggaagaagtttacaaacgttcggagtatgctaaagaaatcggttctgtaatcatcatgatcgatttagttatgggttacacagcaatccaaagtgcagctatctgggctcgtagcaacgatatgcttttacacttacaccgtgcaggtaactcaacttacgctcgtcaaaagaaccatggtattaacttccgtgttatctgtaaatggatgcgtatgtctggtgtagatcatatccacgctggta	0	0	0	0	0	0	0	0	0	0	0	0	0	0	0	0	0	0	0	0	0	0	0	0	0	0	0	0	0	0	0	0	0	0	6.78774e-05	0	0	0	0	0	0
DIA_016	Bacillariophyta	Bacillariophyceae	Naviculales	Stauroneidaceae	Craticula	Craticula buderi	格形藻属一种	catcactgcaggtacgatggaagaagtttacaaacgtgctaactatgcgaaagctgttggttctatcgttgttatgatcgacttagtaatgggttacacagcaattcaaagtgctgcaatctggtctcgtgaaaatgatatgcttttacatttacaccgtgcaggtaactctacatatgctcgtcaaaagaaccacggtattaacttccgtgtaatctgtaaatggatgcgtatggctggtgttgatcatatccacgctggta	0	0	0	0	0	0	0	0	0	0	0	0	0	0	0	0	0	0	0	0	0	0	0	0	0	0	0	0	0	0	0	0	0	0	0.000202499	0	0	0	0	0	0
DIA_017	Bacillariophyta	Bacillariophyceae	Bacillariales	Bacillariaceae			杆状藻科	cgttacagctgctactatggaagaagtttacaaacgttcggagtatgctaaagaaatcggttctgtaatcatcatgatcgatttagttatgggttacacagcaattcaaagtattgcttattgggctcgtgataacgacatggttttacatttacaccgtgctggtaactcaacttacgctcgtcaaaaaaatcacggtattaacttccgtgtaatttgtaaatggatgcgtatgactggtgtagaccatatccacgccggta	0.0197786	0.00250334	0	0.0128188	0.00216685	0.00640389	0.00692909	0.00758623	0.00953379	0.00965349	0.0123723	0	0	0.0428571	0	0	0.00585506	0	0.0059011	0.00445903	0.003	0.00592593	0	0.0244361	0.00252951	0.0304569	0	0.00329627	0.00501499	0.00740994	0.00446529	0.092686	0.00928	0	0.399313	0.00722552	0.0112613	0.0126435	0.0140845	0.00336245	0.00611105
DIA_018	Bacillariophyta						硅藻门	cgcctcgacgaaatccgcggcggcgacgaacatgcgcgtgcaatcgccgcgcaacgcgagaagcttgccgatccggagcgcacgccatccgcgcgtgtgctgcgcacgatgcgcgagcgcggtcagtcgttcctcgagttcgcgctgacgcagagcgaagcgcatgccgcgcatttccgggcgaatccgccgtcggcggagacgctgcgtatcgagcaggcg	0	0	0	0	0	0	0	0	0	0	0	0	0	0	0	0	0	0.5	0	0	0	0	0	0	0	0	0	0	0	0	0	0	0	0	0	0	0	0	0	0	0
DIA_019	Bacillariophyta	Bacillariophyceae	Bacillariales	Bacillariaceae	Nitzschia		菱形藻属	cattactgcagctactatggaagaaatgtacgaacgttctgagtacgctaaagaagtaggttctgtaattatcatgatcgatttagtaatgggttatacagcgattcaaagtattgctttatgggctcgtagtaatgatatgattttacatttacaccgtgctggtaactcaacttacgctcgtcaaaaaaatcacggtattaacttccgtgtaatttgtaaatggatgcgtatgtctggtgtagatcatattcacgctggta	0	0	0	0	0	0	7.47853e-05	0	0	0	0	0	0	0	0	0	0	0	0	0	0	0	0	0	0	0	0	0	0	0	0	0	0	0	0	0	0	0	0	0	0
DIA_020	Bacillariophyta	Bacillariophyceae	Thalassiophysales	Catenulaceae	Amphora		双眉藻属	cattactgctggtactatggaagaagtgtacaaacgtgctgagtacgctaaaacagtaggttctgtaattgttatgatcgatttagttatgggttatacagcaattcaaagtattgcattatgggctcgtgaaaacgacatgcttttacacttacaccgtgcaggtaactctacatatgctcgtcaaaagaatcatggtattaacttccgtgttatctgtaaatggatgcgtatgtcaggtgtagatcatatccacgctggta	0	0	0	0	0	3.4762e-05	0	0	0	0	0	0	0	0	0	0	0	0	0	0	0	0	0	0	0	0	0	0	0	0	0	0	0.000191828	0.0206718	7.02529e-05	0.000103949	0.00304136	0	0	0.00280874	0
DIA_021	Bacillariophyta	Bacillariophyceae					硅藻纲	catcacagcagcgacaatggaagaagtttacaaacgtgcagactacgcgaaaaacgttggttctgtaatcgttatgatcgatttagttatgggttatacagcaattcaaagtgctgcaatctggtcacgtgaaaatgacatgattttacacttacaccgtgctggtaactcaacttatgctcgtcaaaaaaaccatggtattaacttccgtgttatttgtaaatggatgcgtatgtgtggtgtagatcatatccacgctggta	0.000181066	0	0	0	0	4.24233e-05	0	0	0.000284511	0	0	0	0	0	0	0	0	0	0	0	0	0	0	0	0	0	0	0	0	0	0.00638454	0	0	0.0340398	0.000315293	0.00294766	0	0	0	0.00194656	0
DIA_022	Bacillariophyta	Bacillariophyceae	Bacillariales	Bacillariaceae	Nitzschia		菱形藻属	cgttactgcagctactatggaagaagtttacaaacgtgctgagtatgctaaagctgtaggttctgtaattatcatgatcgatttagtaatgggttatacagcgattcaaagtattgctttatgggctcgtagtaatgatatgattttacatttacaccgtgctggtaactcaacttacgctcgtcaaaaaaatcacggtattaacttccgtgtaatttgtaaatggatgcgtatgtctggtgtagatcatattcacgctggta	0.00153091	0	0	0	0	0.000381379	0.000201773	0	0	0	0	0	0	0	0	0	0	0	0	0	0	0	0	0	0	0	0	0	0	0	0	0	0	0	0	2.40088e-05	0	0	0	0	0
DIA_023	Bacillariophyta						硅藻门	gaacgcactggtgattttgagatcgatggtctgatctcaatcgatgagctcatggaagtgacaaagcttgaaatcccagaaggaccttacgaaaccgcgagtggctttgtcatgcacttcttaggtcgaattccacaggtcaacgatgtcgtcgtagtcgatggtcttcgaatcacagtgctaactatggaaggcaagcgcgcgggc	0	0	0	0	0	0	0.00361961	0	0	0	0	0	0	0	0	0	0	0	0	0	0	0	0	0	0	0	0	0	0	0	0	0	0	0	0	0	0	0	0	0	0
DIA_024	Bacillariophyta						硅藻门	catcactgcagcaacgatggaagaagtttacaaacgtgctgagtacgctaaagaagtaggttctatcatcgttatgatcgatttagttatgggttacacagctattcaaagtgctgcaatttgggctcgtgaaaacgatatgcttttacatttacaccgtgcaggtaactctacttatgctcgtcaaaaaaatcatggtattaacttccgtgttatttgtaaatggatgcgtatgtctggtgtagatcatatccacgctggta	0.00881731	0	0	0.00143926	0	0.000725888	0.000204216	0.0041652	0.000257372	0.00054656	0	0	0	0	0	0	0	0	0	0	0	0	0	0	0	0	0	0	0.000334912	0	0	0	0.0410424	0	0.000241888	0.000316146	0	0	0	0.000211075	0
DIA_025	Bacillariophyta						硅藻门	ctgtacagctggtacttcagaagaaatgttaaaacgtgcagaatgtgctaaagacttaggtgtacctattattatgcatgactacttaacaggtggtttcacttctaacacttcattatcgaatttctgtcgtgatgaaggtttattattacacattcaccgtgcaatgcacgctgtaattgaccgtcaacgtaaccacggtatccacttccgcgtattagctaaagctttacgtatgtcaggtggtgaccatttacactctggta	0	0	0	0	0	0.000177809	0.0129797	0.000527603	0	0	0	0	0	0	0	0	0	0	0	0	0	0	0	0	0	0	0	0	0	0	0	0	0	0.00681818	0	0	0	0	0	0	0
DIA_026	Bacillariophyta	Bacillariophyceae	Thalassiophysales	Catenulaceae	Amphora		双眉藻属	cgttactgctgctactatggaagaagtgtacaaacgttctgagtacgctaaaacaatcggttctgtaattatcatgatcgatttagtaatgggttatacagcaattcaaagtattgcactatggtctcgtgaaaacgacatggttttacacttacaccgtgcaggtaactctacatatgctcgtcaaaagaatcatggtattaacttccgtgttatctgtaaatggatgcgtatgtcaggtgtagatcatatccacgctggta	0.000420649	0	0	0	0	0.000428888	0.000515006	7.994e-05	0.000330907	0.00118564	0	0	0	0	0	0	0	0	0	0	0	0	0	0	0	0	0	0.000235405	0	0	0.00034511	0	0.000351685	0	0.00077163	0.00033807	0	0	0	0.0106785	0
DIA_027	Bacillariophyta	Bacillariophyceae	Bacillariales	Bacillariaceae	Cylindrotheca		筒柱藻属	cgttactgctgctactatggaagacgtttacaaacgttctgagtatgctaaagaagtaggttctatcgtaatcatgatcgatttagttatgggttacacagcaattcaaagtattgcttactgggctcgtgaaaatgacatgcttttacatttacaccgtgctggtaactctacttacgcccgtcaaaaaaatcacggtattaatttccgtgtaatttgtaaatggatgcgtatgtctggtgtagatcacattcacgctggta	0.000214461	0	0	0	0	8.93063e-05	0	0	0.000183837	0	0	0	0	0	0	0	0	0	0	0	0	0	0	0	0	0	0	0	0.000437534	0	0	0	0.0205855	0	0.000135854	0.00367022	0	0	0	4.01363e-05	0
DIA_028	Bacillariophyta	Bacillariophyceae					硅藻纲	cattactgccggtaccatggaagaagtttatgctcgtgcagagtatgctaaaagcattggttctatcgttgtgatgattgatttagttatgggttacacagcaattcaaagtgctgcaatctggtctcgttcaaatgatatgcttttacatttacatcgtgctggtaactctgcttatgctcgtcaaaaaaatcatggtattaatttccgtgttatttgtaaatggatgcgtatgtctggtgtagatcatatccacgctggta	0	0	0	0	0	0	0	0	0	0	0	0	0	0	0	0	0	0	0	0	0	0	0	0	0	0	0	0	0	0	0	0	0	0	0	0.000791525	0	0	0	0	0
DIA_029	Bacillariophyta	Bacillariophyceae	Bacillariales	Bacillariaceae	Nitzschia		菱形藻属	catcacaggtgctacaatggaagacgtttacgaacgtgctgagtacgctaaagaagtaggttctattgttgtaatgatcgatttagtaatgggttatactgcaattcaaagtattgctttatgggctcgtagtaatgatatgattttacatttacaccgtgctggtaactcaacttacgctcgtcaaaaaaatcacggtattaacttccgtgtaatttgtaaatggatgcgtatgtctggtgtagatcatattcacgctggta	0.000226103	0	0	0	0	0.00113711	0.000519424	0.000303772	0	0	0	0	0	0	0	0	0	0	0	0	0	0	0	0	0	0	0	0	0	0	0	0	0	0	0	0	0	0	0	0	0
DIA_030	Bacillariophyta	Bacillariophyceae	Bacillariales	Bacillariaceae	Nitzschia		菱形藻属	cgttacaggtgctacaatggaagacgtttacgaacgttctgagtacgctaaagaagtaggttctgtaattatcatgatcgatttagtaatgggttatacagcgattcaaagtattgctttatgggctcgtagtaatgatatgattttacatttacaccgtgctggtaactcaacttacgctcgtcaaaaaaatcacggtattaacttccgtgtaatttgtaaatggatgcgtatgtctggtgtagatcatattcacgctggta	0.510734	0.195563	0.00246867	0.119414	0.0732744	0.917877	0.75238	0.791311	0.652598	0.655122	0.824485	0	0	0.05	0	0	0.0136739	0	0.0339402	0.0190372	0.0124289	0.0810027	0	0.0281955	0.0616483	0.86802	0.00736377	0.0120178	0.065781	0.0737712	0.0279823	0.0152077	0.396377	0.0583084	0.0162377	0.013515	0.0212402	0.0812898	0	0.00918101	0.0150156
DIA_031	Bacillariophyta	Fragilariophyceae	Fragilariales	Fragilariaceae			脆杆藻科	catcacagcaggtacaatggaagaagtttacaaacgtgctgagtacgcaaaatcagtaggttctatcgttgtaatgatcgatttagttatgggttacacagcaattcaaagtattgcttactgggctcgtgcaaatgacatgctcttacatttacaccgtgctggtaactctacatacgctcgtcaaaagaatcatggtattaacttccgtgttatctgtaaatggatgcgtatggctggtgtggatcatatccatgcaggta	0	0	0	0	0	0	0	0	0	0	0	0	0	0	0	0	0	0	0	0	0	0	0	0	0	0	0	0	0	0	0	0	0	0	0	0.000318284	0	0	0	4.81637e-05	0
DIA_032	Bacillariophyta	Bacillariophyceae	Naviculales	Naviculaceae	Navicula		舟形藻属	cattactgcagctactatggaagaagtttacaaacgtgcagagtatgctaaaactgtaggttctatcattgtaatgatcgatttagtaatgggttatacagcaattcaaagtattgctttatgggctcgtgaaaacgacatgcttttacacttacaccgtgctggtaactctacttatgctcgtcaaaagaaccatggtattaacttccgtgttatctgtaaatggatgcgtatgtcgggtgtagatcatatccacgctggta	0.00499458	0	0	0.00143926	0	0.000754784	0.000940029	0.00229929	0.00153104	0.0025299	0	0	0	0	0	0	0.000743384	0	0.00322373	0	0	0	0	0	0	0	0	0.00108774	0.0139688	0.00448719	0.000971719	0.000439059	0.00407047	0.139359	0.00285097	0.056407	0.0112613	0	0	0.00170442	0.00188679
DIA_033	Bacillariophyta						硅藻门	cgctactgctggtacttcagaagaaatgttaaaacgtgcacaatgtgctaaagacttcggtgtaccaatcgttatgcacgactatttaacaggtggtttcacagctaacacttcattagctcaatactgtcgtaacgaaggtttattattacacgtacaccgtgctatgcacgctgtaattgaccgtcaacgtaaccacggtatccacttccgcgtattagctaaagctttacgtatgtcaggtggtgaccacttacactctggta	0	0	0	0	0	0	0	0	0	0	0	0	0	0	0	0	0	0	0	0	0	0	0	0	0	0	0	0	0	0	0	0	0	0	0	0.000415687	0	0	0	0	0
DIA_034	Bacillariophyta	Bacillariophyceae	Naviculales	Sellaphoraceae	Sellaphora		鞍型藻属	catcactgctggtactatggaagaagtttacaaacgtgcagaatacggtaaagctgttggttctatcgttgttatgatcgatttagttatgggttacacagcaattcaaagtgctgctatctgggctcgtgataatgacatgcttttacatttacaccgtgcaggtaactctacttacgctcgtcaaaagaatcatggtattaacttccgtgttatctgtaaatggatgcgtatgtgtggtgtagatcatatccacgctggta	0.000820946	0	0	0	0	3.03025e-05	0.0001047	0	0	0	0	0	0	0	0	0	0	0	0	0	0	0	0	0	0	0	0	0	0	0	0	0	0.0147068	0	0.000198999	0.00357673	0	0	0	0.000104355	0
DIA_035	Bacillariophyta	Bacillariophyceae	Bacillariales	Bacillariaceae	Tryblionella	Tryblionella apiculata	细尖盘杆藻	cgtaacagctgctactatggaagaagtatacaaacgttctgagtatgctaaatctgtaggttctatcatcatcatgatcgatttagttatgggttacacagcaattcaaagtattgctttatgggctcgtgaaaacgatatgctattacacttacaccgtgcaggtaactcaacttacgctcgtcaaaagaatcatggtattaacttccgtgtaatctgtaaatggatgcgtatgtctggtgttgaccatatccacgctggta	0.000314798	0	0	0	0	0	0	0	0	0	0	0	0	0	0	0	0	0	0	0	0	0	0	0	0	0	0	0	0	0.000145675	0	0	0	0	0.000225567	0.00527107	0	0	0	0	0
DIA_036	Bacillariophyta						硅藻门	cgttaccgctgcaactatggaagaagtttacaaacgtgcagaatatgctaaaatggtaggctctgtgatcatcatgatcgatttagttatgggttacacagcaattcaaagtgctgcaatctggtctcgtgaaaacgatatggttttacatttacaccgtgcaggtaactcaacttatgcgcgtcaaaaaaatcatggtattaacttccgtgtaatctgtaaatggatgcgtatggctggtgtagatcatattcacgcaggta	8.91543e-05	0	0	0	0	0	0	0	0	0	0	0	0	0	0	0	0	0	0	0	0	0	0	0	0	0	0	0	0	0	0	0	0	0	0	0	0	0	0	0	0
DIA_037	Bacillariophyta	Bacillariophyceae	Naviculales				舟形藻目	catcactgcaggtacaatggaagaagtgtacaaacgtgctgaatacgcaaaagcagttggttctatcgttgttatgattgacttagtaatgggttacacagcaattcaaagtgctgcaatctggtctcgtgataatgatatgcttttacacttacaccgtgcaggtaactctacatacgctcgtcaaaagaatcacggtattaacttccgtgttatctgtaaatggatgcgtatgtgtggtgtagatcatatccacgctggta	0	0	0	0	0	0	0	0	0	0	0	0	0	0	0	0	0	0	0	0	0	0	0	0	0	0	0	0	0	0	0	0	0.0129164	0	2.65346e-05	0.000868786	0	0	0	0	0
DIA_038	Bacillariophyta	Bacillariophyceae	Naviculales	Sellaphoraceae	Mayamaea		麦尔藻属	catcactgctggtacaatggaagaagtttacgctcgtgcagaatatgctaaaagtgttggttctatagttgttatgatcgatttagttatgggttatactgctatccaaagtgctgcaatctggtctcgtgcaaatgatatgcttttacatttacaccgtgctggtaactctgcttacgctcgtcaaaagaatcatggtattaacttccgtgttatctgtaaatggatgcgtatgtctggtgtagatcatatccacgctggta	0	0	0	0	0	0	0	0	0	0	0	0	0	0	0	0	0	0	0	0	0	0	0	0	0	0	0	0	0	0	0	0	0	0	0.00047969	2.40088e-05	0	0	0	0.00141656	0
DIA_039	Bacillariophyta	Bacillariophyceae	Naviculales	Pinnulariaceae	Pinnularia		羽纹藻属	catcactgctggtacaatggaagaagtttacgcacgtgcagaatacgctaaatcagtaggttctatcattgttatgatcgatttagttatgggttacacagcaatccaaagtgcagctatctgggctcgtagcaacgatatgcttttacacttacaccgtgcaggtaactcaacttacgctcgtcaaaagaaccatggtattaacttccgtgttatctgtaaatggatgcgtatgtctggtgtagatcatatccacgctggta	0.000999364	0	0	0	0	0	0	0	0	0	0	0	0	0	0	0	0	0	0	0	0	0	0	0	0	0	0	0	0	0	0.000187512	0	0	0	0.00392165	0	0	0	0	0	0
DIA_040	Bacillariophyta	Fragilariophyceae	Fragilariales	Fragilariaceae	Gedaniella		格但斯克藻属	cgttactgctgcaacgatggaagaagtttacgaacgtgctgactacgcgaaagcagttggttctgtaatcatcatgatcgatttagttatgggttacacagcaattcaaagtattgcttactgggctcgtgcaaatgacatgctcttacatttacaccgtgcaggtaactcagcatatgctcgtcaaaagaatcacggtattaacttccgtgtaatctgtaaatggatgcgtatggctggtgttgaccatatccatgctggta	0	0	0	0	0	0	0	0	0	0	0	0	0	0	0	0	0	0	0	0	0	0	0	0	0	0	0	0	0	0	0	0	0	0	0	0.000294904	0	0	0	0.00446712	0
DIA_041	Bacillariophyta	Bacillariophyceae	Bacillariales	Bacillariaceae	Nitzschia		菱形藻属	cgttacaggtgctacaatggaagacgtttacgaacgttctgagtacactaaaaaaataaattctataattatcataatcaatttagtaatgggttatacagcgattcaaagtattgctttatgggctcgtagtaatgatatgattttacatttacaccgtgctggtaactcaacttacgctcgtcaaaaaaatcacggtattaacttccgtgtaatttgtaaatggatgcgtatgtctggtgtagatcatattcacgctggta	0	0	0	0	0	0	0.000493583	0	0	0	0	0	0	0	0	0	0	0	0	0	0	0	0	0	0	0	0	0	0	0	0	0	0	0	0	0	0	0	0	0	0
DIA_042	Bacillariophyta	Bacillariophyceae	Bacillariales	Bacillariaceae	Nitzschia		菱形藻属	cgtaacagctgcaactatggaagaagtaatcaaacgttgtgaatacgcgaaagaagtaggttctgtcgttgttatgatcgatttagttatgggttatacagctattcaaagtgctgcaatctgggctcgtgaaaacgatatgcttttacatttacaccgtgcaggtaactctacatacgcgcgtcaaaaaaatcatggtattaacttccgtgtaatttgtaaatggatgcgtatgtctggtgtagatcatattcacgctggta	0.00675184	0	0	0	0.0506332	0.00101499	0.000997002	0.00162045	0.00161527	0.00329399	0	0	0	0	0	0	0.00242267	0	0.00225661	0	0	0	0	0	0	0	0	0.00080386	0.0529968	0.0875084	0.0444202	0.118282	0.0223193	0	0.00145484	0.00140405	0.0407543	0	0	0.000864657	0.0301887
DIA_043	Bacillariophyta	Bacillariophyceae	Naviculales	Sellaphoraceae	Fistulifera		管状藻属	catcactgcagctacaatggaagaagtatacaaacgtgctgagtatgctaaaatggtaggatctgtaattgtgatgatcgatttagtaatgggttacacagcaattcaaagtattgcttactgggctcgtgaaaacgatatgttattacatttacaccgtgctggtaactctacatatgctcgtcaaaagaatcatggtattaacttccgtgttatctgtaaatggatgcgtatgtctggtgtagatcatatccacgctggaa	0.00508192	0	0	0	0	0.000734694	0.00489551	0.00015988	0.000220604	0.00040992	0	0	0	0	0	0	0.00179328	0	0.00161186	0	0	0	0	0	0	0	0	0.000561242	0.00410366	0.00251567	0.00441552	0	0.00881536	0.0346821	0.00326481	0.00583322	0	0	0	0.00172103	0.00655358
DIA_044	Bacillariophyta	Bacillariophyceae	Bacillariales	Bacillariaceae	Tryblionella	Tryblionella hungarica	匈牙利盘杆藻	cgttacagctgctactatggaagaagtatacaaacgtgctgagtatgctaaaacagtaggttctatcatcatcatgatcgatttagttatgggttacacagcaattcaaagtattgctctttgggctcgtgataatgatatgattttacacttacaccgtgctggtaactcaacttacgctcgtcaaaagaatcatggtattaacttccgtgtaatctgtaaatggatgcgtatgtctggtgttgaccatatccacgctggta	0	0	0	0	0	4.24233e-05	0	0	0	0	0	0	0	0	0	0	0	0	0	0	0	0	0	0	0	0	0	0	0	0	0.0068637	0	0	0	2.68879e-05	0.00111551	0	0	0	0	0
DIA_045	Bacillariophyta						硅藻门	gtatcaactgacaaggttgatactgaaattccatcgccagtatcaggaacagttttaagtattgatgtggcggttgattcaacagtcgcagttggtgctcggctagcgtcaatcggcgtttctggagcaagtgctgccccgattactgccccacaaccaccaatagttgctccgattgcgccgataattcaagccccagttgttgcagccc	0	0	0	0	0	0	0	0	0	0	0	0	0	0	0	0	0	0	0.0258813	0	0	0	0	0	0	0	0	0	0	0	0	0	0	0	0	0	0	0	0	0	0
DIA_046	Bacillariophyta						硅藻门	gggatcaggaagatggccagcatctgcacgaagttggtcagcacggtcgggttttcgaacgggtgcgccgagttggcgccgaagaaccccccgccgttggtgccgagcatcttgatcgcttcctgcgaggcgaccggccccatcggcagcgtctgctgcgcgccttcgagcgtggtgacgtgcaggtaaggcaggaagttttgcagcgtgccctggctgacgaagaacagggcaatcagcagcgcgatcggcagcagcacatacagcgtgatgcggaacagatcggcccaggcgttgccgacggtcttgccggcgcggcgggtaaaggcgcggatcagcgcaaaggccacggcgatgccggtggaggcggaaacgaagttctgcaccgccagccc	0	0	0.0218382	0	0	0	0	0	0	0	0	0	0	0	0	0	0	0	0	0	0	0	0	0	0	0	0	0	0	0	0	0	0	0	0	0	0	0	0	0	0
DIA_047	Bacillariophyta						硅藻门	cattactgcagctacaatggaagaagtatacaaacgtgctgagtatgctaaaatggtaggatctgtaatcgtaatgatcgatttagtaatgggttacacagcgattcaaagtatcgcttactgggctcgtgaaaacgatatgttattacacttacaccgtgcaggtaactctacatacgctcgtcaaaagaaccatggtattaacttccgtgttatctgtaaatggatgcgtatgtctggtgtagatcatatccatgctggaa	9.19117e-05	0	0	0	0	0	0	0	0	0	0	0	0	0	0	0	0	0	0	0	0	0	0	0	0	0	0	0	0.00403838	0.0012528	0.000781299	0	0	0	4.8214e-05	2.40088e-05	0	0	0	4.35207e-05	0
DIA_048	Bacillariophyta	Bacillariophyceae					硅藻纲	catcactgcagctacgatggaagaagtttacaaacgtgctgaatacggtaaagctgttggttcagtaattgtaatgatcgatttagttatgggctacacagcaattcaaagtgctgcaatttgggctcgtgaaaacgatttaattttacatttacaccgtgcaggtaactcaacttacgctcgtcaaaaaaatcatggtattaacttccgtgttatttgtaaatggatgcgtatgtctggtgtagatcatattcacgctggta	0.0023513	0	0	0	0	0.000471666	0.00180592	0.00205339	0	0.0393002	0	0	0	0	0	0	0	0	0	0	0	0	0	0	0	0	0	0	0.00507945	0.000203945	0	0	0.000287742	0	0.000864748	0.000302876	0	0.00328084	0	0.000133175	0
DIA_049	Bacillariophyta						硅藻门	gcacgcaatatcgaactctacgatttgtcactgcagaacgtcgtagacggcatcgccgatcccgaactgatgaccctgccgccgcgccagcgccaccggctgctgttcgaccgcgcggccaccggcgcgtatctcggctccatattcgtgatggacgagcacggcaacatcgtgatcgactccggcgcctcgccgtcgcgcaacggcaatttcgccgaccgcgactatttcgccgcgcagcgcgaccggctcgtccagggg	0	0	0	0	0	0	0	0.0497091	0	0	0	0	0	0	0	0	0	0	0	0	0	0	0	0	0	0	0	0	0	0	0	0	0	0	0	0	0	0	0	0	0
DIA_050	Bacillariophyta	Bacillariophyceae	Cymbellales	Anomoeoneidaceae	Anomoeoneis		异菱藻属	cattacagctggtacaatggaagaagtatacaaacgtgctgagtatgcaaaagctgttggttctatcattattatgatcgatttagttatgggctacacagcaattcaaagtgctgcactttatgctcgtgataacgatttaatcttacatttacaccgtgcaggtaactcaacttatgcgcgtcaaaaaaatcatggtattaacttccgtgtaatttgtaaatggatgcgtatgtctggtgtagatcatatccacgctggta	0.00283011	0	0	0.00201497	0	0.000456207	0.000625985	0.00015988	0.0014148	0.00109872	0	0	0	0	0	0	0.00125786	0	0.00225661	0	0	0	0	0	0	0	0	0	0.00125625	0.00068377	0.000227811	0	0.00433665	0	0.00111583	0.00122595	0.00304136	0.645095	0	0.000665576	0.00285055
DIA_051	Bacillariophyta						硅藻门	cgctactgcaggtacgtgcgaagaaatgttaaaacgtgctgcttgtgctaaagatttaggtatgcctattgttatgcacgattaccttactggtggtttcactgctaacacttcattagctcactactgtcgtgacaatggtttattattacacattcaccgtgctatgcacgctgtaattgaccgtcaacgtaaccacggtattcacttccgcgtattagctaaaactttacgtatgtcaggtggcgaccacttacactctggta	0.000454504	0	0	0	0	0	0	0	0	0	0	0	0	0	0	0	0	0	0	0	0	0	0	0	0	0	0	0	0	0	0	0	0	0	0.00230673	0	0	0	0	0	0
DIA_052	Bacillariophyta						硅藻门	cgcaactgctggtacttctgaagaaatgatcaaacgtgcagtatgtgcaaaagaactaggtatgcctattgttatgcacgattatattacagcaggattcagttcaaatactagcttagctaactattgccgtgatcatggtttacttcttcacattcaccgtgcgatgcacgctgtaattgaccgtcaaagaaaccatggtattcatttccgtgttctagctaaaattttacgtatgtctggtggtgatcacttacactctggga	0	0	0	0	0	0	0	0.0021411	0	0	0	0	0	0	0	0	0	0	0	0	0	0	0	0	0	0	0	0	0	0	0	0	0	0	0	0	0	0	0	0.0013245	0
DIA_053	Bacillariophyta						硅藻门	tactactgcaggtacgtcagaagaaatgatcaaacgtgcacaatgtgctaaagattttggtgtgccaattgttatgcatgactatttaacaggtggtttcacttctaacacgtcattagctcacttctgtcgtaacgaaggtttattattacacattcaccgtgctatgcacgctgtaattgaccgtcaacgtaatcacggtatccacttccgcgtattagctaaagctttacgtttatcaggtggtgaccacttacactctggta	0	0	0.43595	0	0.260788	0	8.08943e-05	0	0.00870953	0	0	1	1	0	0	0	0.00449236	0	0	0.0850304	0.469038	0	0	0	0.112985	0	0.358362	0	0.000717244	0.0119574	0.0396955	0	0	0.0481491	4.22523e-05	2.40088e-05	0	0	0	0.000112382	0
DIA_054	Bacillariophyta	Bacillariophyceae	Naviculales	Pinnulariaceae	Pinnularia		羽纹藻属	catcactgctggtacaatggaaaacgtttacgaacgtgctgaatatgctaaatcagtaggttctgtaattgttatgatcgacttagttatgggttacacagcaatccaatcttcagcgatctgggctcgtaacaacgatatgattttacacttacaccgtgcaggtaactcaacttacgctcgtcaaaaaaatcatggtattaacttccgtgttatttgtaaatggatgcgtatgtctggtgtagatcacatccacgctggta	0	0	0	0	0	9.10903e-05	0	0	0	0	0	0	0	0	0	0	0	0	0	0	0	0	0	0.87594	0	0	0	0	0	0.000392421	0	0	0	0	0.000143059	2.88106e-05	0	0	0	5.24653e-05	0
DIA_055	Bacillariophyta						硅藻门	cattacagctggtacaatggaagaagtgtatgctcgtgctgagtatgctaaaactcttggttctgtagttgttatgatcgacttagttatgggttacacagctattcaaagtgctgcaatctggtctcgttctaacgatatgttattacacttacaccgtgcaggtaactctgcttatgctcgtcaaaaaaatcacgggattaatttccgagttatttgtaaatggatgcgtatgtcaggtgtagatcacattcacgctggta	0	0	0	0	0	0	0	0	0	0	0	0	0	0	0	0	0	0	0	0	0	0	0	0	0	0	0	0	0	0	0	0	0	0	0	0.000866321	0	0	0	0	0
DIA_056	Bacillariophyta	Bacillariophyceae	Naviculales	Naviculaceae	Navicula		舟形藻属	cattactgcagctactatggaagaagtgtacaaacgtgcagagtacgctaaaatggtaggttctatcgttgtaatgatcgatttagtaatgggttacacagcaattcaaagtattgctttatgggctcgtgaaaatgacatgcttttacacttacaccgtgctggtaactctacttacgctcgtcaaaagaatcatggtattaacttccgtgttatctgtaaatggatgcgtatgtctggtgtagatcacatccacgctggta	0	0	0	0	0	0	0	0	0	0	0	0	0	0	0	0	0	0	0	0	0	0	0	0	0	0	0	0	0	0	0	0	0	0	0.000218742	0.00533552	0	0	0	0.000116684	0
DIA_057	Bacillariophyta	Bacillariophyceae					硅藻纲	cattactgctggtacaatggaagaagtttatgctcgtgcagagtatgctaaaaacgttggttctatagttgtgatgatcgatttagttatgggttacacagcaattcaaagtgctgcaatttgggctcgtgccaatgacatgcttttacacttacaccgtgctggtaactctgcttacgctcgtcaaaaaaatcatgggattaacttccgtgttatttgtaaatggatgcgtatgtctggtgtcgatcatatccacgctggta	0	0	0	0	0	0	0	0	0	0	0	0	0	0	0	0	0	0	0	0	0	0	0	0	0	0	0	0	0.00677001	0.00538177	0	0	0	0	1.92057e-05	0.000123219	0	0	0	0	0
DIA_058	Bacillariophyta	Bacillariophyceae					硅藻纲	cgttacaggtgctacaatggaagacgtttacgaacgttctgagtacgctaaagaagtaggttctgtaattatcatgatcgacttagtaatcggttacactgcaattcaatcgatggctatttggtctcgtaagaatgacatgatccttcacttacaccgtgcaggtaactcagcatatgctcgtcaaaagaatcacggtattaacttccgtgtaatctgtaaatggatgcgtatggctggtgttgaccatatccatgctggta	0.000405331	0	0	0	0	0.000468334	0.00113652	0.000603657	0	0	0	0	0	0	0	0	0	0	0	0	0	0	0	0	0	0	0	0	0	0	0	0	0	0	6.1661e-05	0	0	0	0	0.000108656	0
DIA_059	Bacillariophyta						硅藻门	cgttactgctgcaacgatggaagaagtttacgaacgtgctgactacgcgaaagcagttggttctgtaatcatcatgatcgacttagtaatcggttacactgcaattcaatcgatggctatttggtctcgtaagaatgacatgatccttcacttacaccgtgcaggtaactcagcatatgctcgtcaaaagaatcacggtattaacttccgtgtaatctgtaaatggatgcgtatggctggtgttgaccatatccatgctggta	0	0	0	0	0	0	0	0	0	0	0	0	0	0	0	0	0	0	0	0	0	0	0	0	0	0	0	0	0	0	0	0	0	0	2.30468e-05	0.000372189	0	0	0	0.00399465	0
DIA_060	Bacillariophyta	Bacillariophyceae	Naviculales	Pleurosigmataceae	Gyrosigma	Gyrosigma acuminatum	尖布纹藻	catcactgcagctactatggaagaagtttacaaacgtgcagagtatgctaaaactgtaggttctatcattgtaatgatcgatttagttatgggttacacagcaatccaaagtattgctttatgggctcgtgaaaacgatatggtattacatttacaccgtgcaggtaactctacttacgctcgtcaaaaaaaccatggtattaacttccgtgttatttgtaaatggatgcgtatgtgtggtgtagatcatatccacgctggta	0.00189689	0	0	0	0	4.17143e-05	0.000265736	0.000111916	0	0	0	0	0	0	0	0	0.000892061	0	0	0	0	0	0	0	0	0	0	0	0.000418451	0	0	0	0.073065	0.00378788	0.000367118	0.000780611	0	0	0	0.000223793	0
DIA_061	Bacillariophyta	Fragilariophyceae	Fragilariales	Fragilariaceae	Ctenophora	Ctenophora pulchella	脆杆藻科一种	cattactgctgcgactatggaagaagtgtacaaacgtgctgagtacgctaaagctgtaggttctgtaattgttatgatcgatttagttatgggttacacagctattcaaagtgctgctatctgggctcgtgaaaatgattgtgttttacatttacaccgtgcaggtaactcaacttacgctcgtcaaaagaaccatggtattaacttccgtgtaatctgtaaatggatgcgtatgtctggtgtagatcatatccacgctggta	0.00103394	0	0	0	0	4.8484e-05	0	0	0	0	0	0	0	0	0	0	0	0	0.517023	0	0	0	0	0	0	0	0	0	0.000115685	0	0	0	0	0	0.000107957	8.163e-05	0	0.031511	0	0.000132738	0
DIA_062	Bacillariophyta	Bacillariophyceae	Bacillariales	Bacillariaceae	Nitzschia	Nitzschia heufleriana	霍弗里菱形藻	cgttacagctgcaactttagaagaaacttacaaacgtgcagaatatgctaaagaagtaggttctatcatcgttatggttgatttagttatgggttacacagctttacaatcaatggctatttggtctcgtgaaaacgatatgttattacatttacaccgtgcgggtaactctacttatgctcgtcaaaaaaaccatggtattaacttccgtgttatttgtaaatggatgcgtatgactggtgtagatcatattcatgctggta	0.00492119	0.000834446	0	0	0.0169856	0.000460082	0.000691283	0.000127904	0.00405922	0.00105366	0	0	0	0	0	0	0.094539	0	0	0	0	0	0	0	0	0	0	0.000282486	0.0211631	0.0159813	0.00999294	0	0.00164023	0	0.00239652	0.0152907	0	0	0	0.00134097	0.000963763
DIA_063	Bacillariophyta	Bacillariophyceae					硅藻纲	catcactgcaggtacaatggaagaagtgtacaaacgtgctgagtacgcaaaagctgttggttctatcgttgtaatgatcgacttagtaatgggttatacagcaattcaaagtgctgcatactgggctcgtgacaacgatatgcttttacacttacaccgtgcaggtaactctacatacgctcgtcaaaagaatcatggtattaacttccgtgttatctgtaaatggatgcgtatgtctggtgtagatcacatccacgctggaa	0.000165747	0	0	0	0	0	0	0	0	0	0	0	0	0	0	0	0.0289622	0	0	0	0	0	0	0	0	0	0	0	0	0	0.00469291	0	0	0	0.000126847	0.00666783	0	0	0	0.000144586	0
DIA_064	Bacillariophyta	Bacillariophyceae	Naviculales	Naviculaceae	Navicula		舟形藻属	attactgctgctactatggaagaagtatacaaacgtgcagagtatgctaaagcagttggttctatcatcgttatgatcgatttagtaatgggttatacagcaattcaaagtattgctttatgggctcgtgaaaatgacatgcttttacatttacatcgtgctggtaactcaacttacgcgcgtcaaaagaaccacggtattaacttccgtgttatctgtaaatggatgcgtatgtctggtgtagatcatattcacgctggta	0.00129197	0	0	0	0	3.03025e-05	0	0.00062874	0	0	0	0	0	0	0	0	0	0	0	0	0	0	0	0	0	0	0	0	0.000406426	0.000145675	0	0	0.00153462	0	0.000350829	0.00427742	0	0	0	4.35207e-05	0
DIA_065	Bacillariophyta						硅藻门	ttaacgtctttcgatgattccctagtcgagatgttagagcaagcaccaatgacataactattggggctcaggctggttcctgtcaatacctgatacctgattattttcaacgaattttatggaattcttgttcgtgcttggtgcgtttcatttccggcattgtggaggttacgataaaagaactatggagatgaacactggcagcactgggctaaaccgatttggcctgttaaccaggatgacgatgtttaccgcccttgccggtgtgattgcagctctaatagtccttc	0	0	0	0	0	0	0	0	0	0	0	0	0	0	0	0	0	0.5	0	0	0	0	0	0	0	0	0	0	0	0	0	0	0	0	0	0	0	0	0	0	0
DIA_066	Bacillariophyta						硅藻门	cgttacttcaggtactgctgaagaaatgttaaaacgtgctgcgtgtgctaaagatttcggtgtaccgatcatcatgcacgactacttaacaggtggtttcacagctaacacatcattagctcaatactgtcgtgataatggtttattattacacatccaccgtgctatgcacgctgtaattgaccgtcaacgtaaccacggtatccacttccgcgtattagctaaagctttacgtatgtctggtggtgaccacttacactctggta	0	0	0	0	0	0	0	0	0	0	0	0	0	0	0	0	0	0	0	0	0	0.116725	0	0	0	0	0	0	0	0	0	0	0	0	0	0	0	0	0	0	0
DIA_067	Bacillariophyta	Bacillariophyceae	Naviculales	Naviculaceae			舟形藻科	cgttactgcagctactatggaagaagtttacaaacgtgctgagtatgctaaagctgtaggttctgtaattatcatgatcgatttagtaatgggttatacagcgattcaaagtattgctttatggtctcgtgaaaatgacatggttttacatttacaccgtgctggtaactctacttacgctcgtcaaaagaaccatggtattaacttccgtgttatctgtaaatggatgcgtatgtgtggtgtagatcatatccacgctggta	0.00553558	0	0	0	0	0.000526441	0.000386145	0.000737179	0.00275419	0.0003416	0	0	0	0	0	0	0.00485175	0	0	0	0	0	0	0	0	0	0	0.000474293	0.00248516	0.00266978	0.00435914	0	0.0293403	0	0.000598161	0.000655917	0	0	0	0.000629265	0
DIA_068	Bacillariophyta						硅藻门	tccgacgacggccggcatcttcacgctgacgctcaacgcgggcgcctatctgtcggaaagcatgcgcggcgcgatcctcggcatcggccgcgggcaatgggcggccgcaaacagcctcggcctcacgcacgtgcagacgctgcgctacatcgtctgcccgcaagcgttgcgactcgcggtgccgagcctcggcaacacgctgatcagcctgatcaaggacacgtcgctggtctcggtgatcaccgtcaccgaattgctgcgctcgacgcaggaagtgatcgccgcgacgttccagccgctgccgctctatctcgccgccgccgcgatctac	0	0	0	0	0.0820283	0	0	0	0	0	0	0	0	0	0	0	0	0	0	0	0	0	0	0	0	0	0	0	0	0	0	0	0	0	0	0	0	0	0	0	0
DIA_069	Bacillariophyta	Fragilariophyceae	Fragilariales	Fragilariaceae	Staurosira		十字藻属	cgttacagctgctactatggaagaagtttacaaacgttcggagtatgctaaagaaatcggttctgtaatcatcatgatcgatttagttatgggttacacagcaattcaaagtattgcactttggtctcgtgaaaacgacatgcttttacatttacatcgtgcgggtaactctacttacgctcgtcaaaagaaccatggtattaatttccgtgttatctgtaaatggatgcgtatgtctggtgtagatcatattcacgcaggta	0.000241881	0	0	0	0	5.45443e-05	0.000215508	0	0	0	0	0	0	0	0	0	0	0	0	0	0	0	0	0	0	0	0	0	0	0	0	0	0	0	0.00965124	4.3216e-05	0	0	0	4.81637e-05	0
DIA_070	Bacillariophyta	Bacillariophyceae	Achnanthales	Achnanthidiaceae	Achnanthidium		曲丝藻属	cattactgctggtacaatggaagaagtgtacaaacgtgctgagtacgctaaagctgttggttctgtaattgttatgatcgatttagtaatgggttatacagcaattcaaagtgcagctatttggtctcgtgacaatgatatgttattacatttacaccgtgcaggtaactctacatacgcacgtcaaaaaaatcatggtattaacttccgtgttatttgtaaatggatgcgtatgtcaggtgtagatcatattcacgctggta	0.00367979	0	0	0	0.0196047	0.000992844	0.00772402	0.00356623	0.0275642	0.0258507	0	0	0	0	0	0	0.00700809	0	0.0849502	0	0.0177866	0	0	0	0	0	0	0.00127885	0.00133979	0.00115918	0.00109409	0	0.00797049	0	0.00130582	0.00115398	0.0127737	0	0	0.000594396	0.000963763
DIA_071	Bacillariophyta						硅藻门	atgagtgagagtcgcattgagaagtatcaaatcggcttcccttattctggactctggaaactggtgttcaacagcgatgcagattgctacggtgaacatcaagatggcacgcaagcaaccgatttaactagcttggacgagccctataacggcttttcagcttctgggttgattgcaatcggggcttactcttgtctgatttactcacggcattaattttgaagcctcacattagccatggcacaccaagtgcgttgagtggtttagaactggctcactatcgagcaaaacattaacgcaaagggagtttattaaatggtatcacaagagaaactaagttgcgattggcatg	0	0	0	0	0	0	0	0	0	0	0.00755723	0	0	0	0	0	0	0	0	0	0	0	0	0	0	0	0	0	0	0	0	0	0	0	0	0	0	0	0	0	0
DIA_072	Bacillariophyta	Bacillariophyceae					硅藻纲	catcactgcaggtactatggaagaagtatacaaacgtgctgagtatgcaaaagctgtcggttctatcgtcgtgatgatcgatttagtaatgggttacacagcgattcaaagtgctgcaatttggtctcgtgataacgatatgcttttacacttacatcgtgcaggtaactcaacatatgctcgtcaaaagaatcatggaattaacttccgtgttatctgtaaatggatgcgtatgtcaggtgtagatcatatccacgctggaa	0.00165189	0	0	0	0	3.03025e-05	8.97423e-05	0	0.000284511	0	0	0	0	0	0	0	0	0	0.00223115	0	0	0	0	0	0	0	0	0	0.00868478	0	0	0	0.000383656	0	0.00212943	0.0161018	0	0	0	0.000166683	0
DIA_073	Bacillariophyta						硅藻门	cactactgctggtactgcagaagaaatgttaaaacgtgcacaatgtgctaaagacttcggtgtgccaattgttatgcacgactacttaacaggtggtttcacagctaacacttcattagctgaatactgtcgtaacgaaggtttattattacacattcaccgtgctatgcacgctgtaattgaccgtcaacgtaaccacggtattcacttccgcgtattagctaaagctttacgtttatcaggtggtgaccacttacactctggta	0	0	0	0	0.0441558	0	0	0	0	0	0	0	0	0	0	0	0	0	0	0	0	0	0	0	0	0	0	0	0	0	0	0	0	0.0929259	0	0.00218789	0	0	0	0	0
DIA_074	Bacillariophyta	Bacillariophyceae	Naviculales				舟形藻目	catcactgctggtactatggaagaagtttacaaacgtgctgaatacgcaaaagcagtaggttctgtaatcgttatgattgacttagtaatgggttatacagcaattcaaagtattgctatctgggctcgtgaaaatgatatgatattacatttacaccgtgcaggtaactcaacatacgctcgtcaaaaaaatcatggtattaacttccgtgttatttgtaaatggatgcgtatgtgtggtgtagatcatatccacgctggta	0.00128087	0	0	0.00227998	0	0.000328388	0.000618131	0	0.000719374	0	0	0	0	0	0	0	0	0	0	0	0	0	0	0	0	0	0	0.000235405	0.000397254	0.0002803	0.000227811	0	0.000926993	0	0.0174691	0.000718164	0	0	0	0.000448504	0
DIA_075	Bacillariophyta	Bacillariophyceae	Naviculales	Pinnulariaceae	Caloneis		美壁藻属	catcactgctggtactatggaagaagttatcaaacgtgcagaatacgctaaagcagtaggttctgtaatcgttatgatcgatttagttatgggttacacagcaattcaaagtgctgctatttggtctcgtgaaaacgatatgcttttacatttacaccgtgcaggtaactcaacttacgcacgtcaaaaaaatcacggtatcaacttccgtgttatctgtaaatggatgcgtatgtctggtgtagatcatatccacgctggta	0.00543705	0	0	0.20839	0	0.000335122	0.000140552	7.994e-05	0.000183837	0	0	0	0	0	0	0	0	0	0	0	0	0	0	0	0	0	0	0	0.000352632	0	0	0	0.0286973	0	0.000432384	0.0132255	0	0	0	0.000284045	0
DIA_076	Bacillariophyta	Bacillariophyceae					硅藻纲	catcactgctggtacaatggaagaagtttatgctcgtgctgagtatgctaaaagtgttggttctattgttgttatgatcgatttagttatgggttatacagcaattcaaagtgctgcaatttggtctcgtgcaaatgatatgcttttacatttacaccgtgctggtaactctgcttacgctcgtcaaaaaaatcatggtattaacttccgtgttatttgtaaatggatgcgtatgtctggtgtagatcatatccatgctggta	0.126471	0	0	0.337601	0.00772279	0.00472824	0.00386684	0.00715057	0.00356351	0.0033095	0.00199154	0	0	0	0	0	0.00429252	0	0.009404	0	0	0.00444444	0	0.0093985	0	0	0	0.00249316	0.00303558	0.00213651	0.00227931	0.000702494	0.0831538	0.00530303	0.022926	0.013397	0.124268	0.0166762	0	0.00150925	0.00574184
DIA_077	Bacillariophyta	Bacillariophyceae	Bacillariales	Bacillariaceae	Nitzschia		菱形藻属	cgttactggtgctacaatggaagacgtttacgaacgtgctgaatatgctaaagaagtaggctctgtaattatcatgatcgatttagtaatgggttatacagcaattcaaagtattgctttatggtctcgtgctaatgatatgcttttacatttacaccgtgcaggtaactcaacttatgctcgtcaaaaaaatcatggtattaatttccgtgtaatctgtaaatggatgcgtatgtctggtgtagatcatatccacgcaggta	0.000272978	0	0	0	0	0.000256779	0	0	0	0	0	0	0	0	0	0	0	0	0	0	0	0	0	0	0	0	0	0	0	0	0	0	0.00993436	0	0	0	0	0	0	0	0
DIA_078	Bacillariophyta	Bacillariophyceae	Naviculales	Naviculaceae	Navicula	Navicula gregaria	群生舟形藻	catcacagcagctactatggaagaagtgtacaaacgtgcagaatatgctaaaacggtaggttctatcattgtaatgatcgatttagtaatgggttatacagcaattcaaagtattgctctttgggctcgtgaaaacgatatgcttttacacttacatcgtgctggtaactcaacttacgctcgtcaaaagaatcatggtatcaacttccgtgttatctgtaaatggatgcgtatgtctggtgtagatcacatccacgctggta	0.00153798	0	0	0	0	0.000318276	0.000261601	9.5928e-05	0.000382526	0	0	0	0	0	0	0	0	0	0	0	0	0	0	0	0	0	0	0	0.000115685	0.0140875	0	0	0.000447599	0	0.000751542	0.00181889	0	0	0	0.0184405	0.00115652
DIA_079	Bacillariophyta						硅藻门	ggaatagtgttagatgctgcccctgtatctaaagtacaactttcagcggcacctgaagcatttacacctaaagggtaatagcctgaattacaattggcgccattagctgctaaagcactcgctgtagaagcatttcctaccaaactcccagtagctacaccaatatttggggttgttaatgttggtgaagaagccctaactacactcccagaacctgttgtagttatttcttccacaggacctgcaccaggagttactttacctaagactctatcagttgctgaaacattttgtattttatcataagttatttcagctgcatctatagtacaagtcgaaccgttacatgtaaaacttccaaagt	0	0	0	0	0	0	0	0	0	0	0	0	0	0	0	0	0	0	0	0	0	0	0	0	0	0	0	0	0	0	0	0	0	0	0	0	0.0954988	0	0	0	0
DIA_080	Bacillariophyta						硅藻门	gacagcggagtcgtcgcgcgaatgctcgatcgcgtgctgaatcgggatcgtgcgccagccattccgcatcgcatcggcggccgcttcgtgcttggggatcgcctgcccggggccgacctcgtgctgatcaagagcgtttcgtggcaaagcgtggcgatggccaatgccacgcgtatcggcatcacgtgcgtcctggcgctgttctgcatcgcggtgttgtggaccgcgatcgtgctgttcgac	0	0	0	0	0	0	0.0720445	0	0	0	0	0	0	0	0	0	0	0	0	0	0	0	0	0	0	0	0	0	0	0	0	0	0	0	0	0	0	0	0	0	0
DIA_081	Bacillariophyta	Fragilariophyceae	Fragilariales	Fragilariaceae	Gedaniella		格但斯克藻属	cgttactgctgcaacgatggaagaagtttacgaacgtgctgactacgcgaaagcagttggttctgtaatcatcatgatcgatttagttatgggttacacagcaattcaaagtattgcttactgggctcgtgcaaatgacatgctcttacatttacaccgtgctggtaactctacatacgctcgtcaaaagaatcatggtattaacttccgtgttatctgtaaatggatgcgtatggctggtgtggatcatatccatgcaggta	0.0302876	0.0307134	0.00189897	0.0391825	0.0354375	0.0107256	0.01267	0.0158945	0.19978	0.0873088	0.0220594	0	0	0.0571429	0	0	0.671306	0	0.0284773	0.852905	0.495246	0.0338521	0.988564	0.0357143	0.424616	0.0558376	0.492636	0.952599	0.237709	0.34602	0.665748	0.712537	0.0278363	0.0487839	0.026943	0.624294	0.0539501	0.126578	0.935211	0.860743	0.793592
DIA_082	Bacillariophyta	Bacillariophyceae	Cymbellales				桥弯藻目	catcactgctggtacaatggaagaagtgtacaaacgtgctgaatacggtaaagctgttggttcgattgttgtaatgatcgatttagttatgggttacacagcaattcaaagtgctgcaatctgggctcgtgacaacgatatgcttttacatttacaccgtgctggtaactcaacttacgctcgtcaaaaaaatcacggtattaacttccgtgttatttgtaaatggatgcgtatgtctggtgtagatcatatccacgctggta	0.000349111	0	0	0	0	0	0	0	0.0105577	0	0	0	0	0	0	0	0	0	0	0	0	0	0	0	0	0	0	0	0	0	0	0	0.0641147	0	7.99572e-05	0	0	0	0	4.35207e-05	0
DIA_083	Bacillariophyta	Fragilariophyceae	Fragilariales	Fragilariaceae	Staurosira		十字藻属	cgttaccgctgcaactatggaagaagtttacaaacgtgcagaatatgctaaactggtaggctctgtgatcattatgatcgatttagttatgggttacacagcaattcaaagtattgcaatatgggctcgtgaaaacgacatgattttacatttacatcgtgcgggtaattctacttacgctcgtcaaaaaaaccatggtattaatttccgtgttatctgtaaatggatgcgtatgtctggtgtagatcatattcacgcaggta	0.000469363	0	0	0	0	0	0	0	0	0	0	0	0	0	0	0	0	0	0	0	0	0	0	0	0	0	0	0	0	0	0	0	0	0	0.00333841	8.163e-05	0	0	0	0	0
DIA_084	Bacillariophyta						硅藻门	cgttacagctgcaactatggaagaagtgtacaaacgttgtgagtacgctaaagaagtaggttctgtaattgtgatgatcgatttagttatgggttacacagcaattcaaagtgctgcaatctgggctcgtgaaaatgatatgcttttacatttacaccgtgccggtaactctacatatgcacgtcaaaaaaatcatggtattaacttccgtgttatttgtaaatggatgcgtatggctggtgtggatcatatccatgcaggta	0	0	0	0	0	0	0	0	0	0	0	0	0	0	0	0	0	0	0	0	0	0	0	0	0	0	0	0	0	0	0	0	0	0	0	0	0	0	0	8.0273e-05	0
DIA_085	Bacillariophyta						硅藻门	cgttacagctgctactatggaagaagtttacaaacgttcggagtatgctaaagaaatcggttctgtaatcatcatgatcgatttagttatgggttacacagcaattcaaagtattgcttattgggctcgtgataacgacatggttttacatttacaccgtgctggtaactcaacttacgctcgtcaaaagaaccatggtattaatttccgtgttatctgtaaatggatgcgtatgtctggtgtagatcatattcacgcaggta	0.000122549	0	0	0	0	0	0	0	0	0	0	0	0	0	0	0	0	0	0	0	0	0	0	0	0	0	0	0	0	0	0	0	0	0	0.00349868	9.5928e-05	0	0	0	0	0
DIA_086	Bacillariophyta						硅藻门	cgtaacagcagctacatctgaagaattaatcaaacgtgcacaatgtgctaaagatcttggtgttcctatcgttatgcatgactacttaacggggggtttcacagctaacacttcattagcgatctactgtcgtgatcacggtttattattacacattcaccgtgctatgcacgctgtaattgaccgtcaacgtaaccacggtatccacttccgcgtattagctaaagctttacgtatgtctgggggtgaccatttacactctggta	0	0	0	0	0	0	0	0	0	0	0	0	0	0	0	0	0	0	0	0	0	0	0	0	0	0	0	0	0	0	0	0	0	0	0	0	0.277612	0	0	0	0
DIA_087	Bacillariophyta	Bacillariophyceae					硅藻纲	cgttacaggtgctacaatggaagacgtttacgaacgttctgagtacgctaaagaagtaggttctgtaattatcatgatcgatttagtaatgggttatacagcgattcaaagtattgctttatggtctcgtgaaaatgacatggttttacatttacaccgtgctggtaactctacttacgctcgtcaaaagaaccatggtattaacttccgtgttatctgtaaatggatgcgtatgtgtggtgtagatcatatccacgctggta	0.000983575	0	0	0	0	0	0	0	0	0	0	0	0	0	0	0	0	0	0	0	0	0	0	0	0	0	0	0	0	0	0	0	0	0	0	2.88106e-05	0	0	0	0	0
DIA_088	Bacillariophyta	Fragilariophyceae	Fragilariales	Fragilariaceae	Staurosira		十字藻属	cgttaccgctgcaactatggaagaagtttacaaacgtgcagaatatgctaaaatggtaggctctgtgatcatcatgatcgatttagttatgggttacacagcaattcaaagtattgcactttggtctcgtgaaaacgacatgcttttacatttacatcgtgcgggtaactctacttacgctcgtcaaaaaaatcacggtattaacttccgtgtaatttgtaaatggatgcgtatgactggtgtagaccatatccacgccggta	0.0015443	0	0	0	0	0.000148174	0	0	0	0	0	0	0	0	0	0	0	0	0	0	0	0	0	0	0	0	0	0	0	0	0	0	0	0	0.00317438	2.88106e-05	0	0	0	0.000112382	0
DIA_089	Bacillariophyta						硅藻门	tcattggtccaaactgtccaggactcattagcccaggtaaatcgaatgtgggaatcatccctgcaaatatcacacaggctggtcctattggtctagtttcaaaatcaggaacactgacatatcagatgatgtacgaacttcgcgatattggattcagcacagcagttggaatcggtggagatcctgtcatcggtacaactcatattgattgccttcgtgcattccaagatgatcctgagacaacagcaattgtgatgatcggtgaaatcggtggagatgccgaagaacgtgcagcagcatttattgcagagtatgtcactaagc	0	0	0	0	0	0	0	0	0	0	0	0	0	0	1	0	0	0	0	0	0	0	0	0	0	0	0	0	0	0	0	0	0	0	0	0	0	0	0	0	0
DIA_090	Bacillariophyta	Bacillariophyceae	Bacillariales	Bacillariaceae	Nitzschia	Nitzschia acidoclinata	菱形藻属种1	cgtaacagctgcaactatggaagaagtagttaaacgttgtgaatatgctaaagaagtaggttctatcgtcgttatgatcgatttagttatgggttatacagcaattcaaagtgctgcaatctgggctcgtgaaaatgatatgcttttacatttacatcgtgcgggtaactcaacatatgcgcgtcaaaaaaatcatggtattaacttccgtgtaatttgtaaatggatgcgtatgtctggtgtagatcatattcacgctggta	0.000260417	0	0	0	0	0	0	0	0	0	0	0	0	0	0	0	0	0	0	0	0	0	0	0	0	0	0	0	0	0	0	0	0	0	9.20368e-05	0	0	0	0	0	0
DIA_091	Bacillariophyta	Bacillariophyceae	Bacillariales	Bacillariaceae			杆状藻科	cgttacagctgctactatggaagaagtgtacaaacgttgtgagtacgctaaagaagtaggttctatcgttgtaatgatcgatttagttatgggttacacagcaattcaaagtgctgcactttgggctcgtgaaaatgatatgcttttacatttacatcgtgcaggtaactctacatacgctcgtcaaaaaaatcatggtattaacttccgtgttatttgtaaatggatgcgtatgtctggtgtagatcatatccacgctggga	0.000333333	0	0	0	0	0	0	0	0	0	0	0	0	0	0	0	0	0	0	0	0	0	0	0	0	0	0	0	0.000119612	0.000616661	0	0	0	0	0.000147104	0.000317393	0	0	0	0	0
DIA_092	Bacillariophyta	Bacillariophyceae	Achnanthales	Achnanthidiaceae	Planothidium	Planothidium suncheonmanense	平面藻属一种	cgttactgcaggtacaatggaagaagtgtacaaacgttctgagtatgctaaatctgttggttcaatcattatcatgattgatttagtaatgggttacacagcaattcaaagtattgctctttgggctcgtgacaacgatatgcttttacatttacaccgtgcaggtaattcaacttacgctcgtcaaaaaaatcatggtattaacttccgtgttatttgtaaatggatgcgtatgtgtggtgtagatcatatccacgctggta	0	0	0	0	0	0	0	0	0	0	0	0	0	0	0	0	0.00233603	0	0	0	0	0	0	0	0	0	0	0	0	0	0	0	0	0	8.09038e-05	0.000186674	0	0	0	0.000537527	0
DIA_093	Bacillariophyta	Bacillariophyceae	Bacillariales	Bacillariaceae	Nitzschia		菱形藻属	cgttacagctgcaactatggaagaagtatacaaacgttgcgagtatgccaaagaagtaggttctatagttgtaatgatcgatttagttatgggttacacagcaattcaaagtgctgcaatttgggctcgtgaaaatgatatgcttttacatttacaccgtgcaggtaactcgacgtacgcacgtcaaaaaaatcatgggattaacttccgtgttatctgtaagtggatgcgtatgtctggtgtagatcacattcacgctggaa	0.000560355	0	0	0	0	0	0	0	0	0	0	0	0	0	0	0	0	0	0	0	0	0	0	0	0	0	0	0	0	0	0	0	0	0	1.92057e-05	0	0	0	0	0	0
DIA_094	Bacillariophyta	Fragilariophyceae	Fragilariales	Fragilariaceae	Gedaniella		格但斯克藻属	cgttacagctgctactatggaagaagtttacaaacgttcggagtatgctaaagaaatcggttctgtaatcatcatgatcgatttagttatgggttacacagcaattcaaagtattgcttactgggctcgtgcaaatgacatgctcttacatttacaccgtgctggtaactctacatacgctcgtcaaaagaatcatggtattaacttccgtgttatctgtaaatggatgcgtatggctggtgtggatcatatccatgcaggta	0	0	0	0	0	0	0	0	0	0	0	0	0	0	0	0	0	0	0	0	0	0	0	0	0	0	0	0	0	0	0	0	0	0	0.000516695	0.000247908	0	0	0	8.39447e-05	0
DIA_095	Bacillariophyta						硅藻门	catcactgctggtacaatggaagaagtttatgctcgtgctgagtatgctaaaagtgttggttctattgttgttatgatcgatttagttatgggttacacagcaattcaaagtattgcactttggtctcgtgaaaacgacatgcttttacatttacatcgtgcgggtaactctacttacgctcgtcaaaagaaccatggtattaatttccgtgttatctgtaaatggatgcgtatgtctggtgtagatcatattcacgcaggta	0.00153449	0	0	0	0	0	0	0	0	0	0	0	0	0	0	0	0	0	0	0	0	0	0	0	0	0	0	0	0	0	0	0	0	0	0.000961076	0	0	0	0	0	0
DIA_096	Bacillariophyta						硅藻门	gttcacgtcgatgtcggcgagccacttgggcagctggtagccgtgcacgccgcgcacccgagcgatttccgtggtgacgggcagcgccagcacgtgcgcgaagaagctgcggcgccgcatcgagtcgatcagttcaagcgcgtgcgacccggtcgcgccgggccgccggatcaccaccgcgaccgacacttcgtcgtacggatcgttgtcgcacaccgaatacgagaagaaggtcagcgcgaccagcctgtagccgggga	0	0	0.471136	0	0	0	0	0	0	0	0	0	0	0	0	0	0	0	0	0	0	0	0	0	0	0	0	0	0	0	0	0	0	0	0	0	0	0	0	0	0
DIA_097	Bacillariophyta	Bacillariophyceae	Bacillariales	Bacillariaceae	Nitzschia		菱形藻属	cgttacagctgcaactatggaagaagtgtacaaacgttgtgagtacgctaaagaagtaggttctgtaattgtgatgatcgatttagttatgggttacacagcaattcaaagtgctgcaatctgggctcgtgaaaatgatatgcttttacatttacaccgtgccggtaactctacatatgcacgtcaaaaaaatcatggtattaacttccgtgttatttgtaaatggatgcgtatgtcaggtgtagatcacattcacgctggaa	0.000994867	0	0	0	0	0.000107488	0.00250197	0.000191856	0	0	0.00554785	0	0	0	0	0	0.0131403	0	0.00193424	0	0	0	0	0	0	0	0	0.0123352	0.00196127	0.00238506	0.0106516	0	0.00102923	0	0.00127913	0.000600764	0	0	0	0.00376977	0
DIA_098	Bacillariophyta						硅藻门	gcgacagcgcaggtcccagcacgacgacgaatcggccgcgctcacgagcgcacgcaactgcatcgtgcgctccgtcgcgtcggtcacctgcagcacctgcacgcggccgtcccattccggcgccgcgtggacgagccgcgcgagttcctcgcgcagcggcgcgagcggcgtgcggtaatcgaccgacagatagaccgtgccgatgatttccgagctgctgcgcgtccagttcgtgaacgggttctcgatgatccactgcagcggcacgacgaggcgccgctggtcccacaaccgcaccgacac	0	0.284713	0	0	0	0	0	0	0	0	0	0	0	0	0	0	0	0	0	0	0	0	0	0	0	0	0	0	0	0	0	0	0	0	0	0	0	0	0	0	0
DIA_099	Bacillariophyta	Bacillariophyceae	Naviculales	Sellaphoraceae	Fistulifera		管状藻属	cattactgcagctactatggaagaagtatacaaacgtgctgagtatgctaaaatggtaggatctgtaattgtaatgatcgatttagtaatgggttacacagcaattcaaagtattgcttactgggctcgtgaaaacgatatgttattacatttacaccgtgccggtaactctacatacgctcgtcaaaaaaaccatggtattaacttccgtgttatttgtaaatggatgcgtatgtctggtgtagatcatatccacgctggaa	0.000359834	0	0	0	0	0.0001189	0.0001047	0.000646465	0	0.00105366	0	0	0	0	0	0	0.00125786	0	0	0	0	0	0	0	0	0	0	0	0.00163229	0.00017481	0.000647082	0	0.000287742	0	0.000463297	0.00404099	0	0	0	0.00493	0
DIA_100	Bacillariophyta	Fragilariophyceae	Tabellariales	Tabellariaceae	Meridion		扇形藻属	catcacagcggcaactatggaagaagtttacaaacgcgcaaattacgctaaagaagtaggctctgtaatcgttatgatcgatttagttatgggttacacagcaattcaaagtgctgcaatctgggctcgtgaaaacgacatgatcttacatttacatcgcgcaggtaactctacttacgctcgtcaaaagaatcacggtattaacttccgtgttatttgtaaatggatgcgtatgtctggtgtagatcatatccatgctggaa	0	0	0	0	0	0	0	0	0	0	0	0	0	0	0	0	0	0	0	0	0	0	0	0	0	0	0	0	0	0	0	0	0	0	0.00290897	3.36123e-05	0	0	0	0	0
DIA_101	Bacillariophyta	Fragilariophyceae	Fragilariales	Fragilariaceae	Staurosira		十字藻属	cgttaccgctgcaactatggaagaagtttacaaacgtgcagaatatgctaaaatggtaggctctgtgatcatcatgatcgatttagttatgggttacacagcaattcaaagtattgcactttggtctcgtgaaaacgacatgcttttacatttacatcgtgcgggtaactctacttacgctcgtcaaaagaaccatggtattaatttccgtgttatctgtaaatggatgcgtatgtctggtgtagatcatattcacgcaggta	0.111743	0.480138	0	0.211164	0.0214338	0.0019609	0.00402138	0.00706651	0.00607409	0.00617565	0.00199154	0	0	0	0	0	0.0107979	0	0.00419084	0.00148677	0.0025	0.00718802	0.0114358	0	0.0029511	0	0	0.00573295	0.00684636	0.00366118	0.0066	0.00464298	0.0511275	0.0123679	0.417694	0.00860073	0	0.0117034	0	0.0204556	0.00894532
DIA_102	Bacillariophyta	Bacillariophyceae	Naviculales	Stauroneidaceae	Craticula		格形藻属	catcactgcaggtacaatggaagaagtgtacaaacgtgctgagtacgctaaagctgttggttctgtaattgtaatgattgacttagtaatgggttacacagcaattcaaagtgctgcatactgggctcgtgacaatgacatgattttacatttacaccgtgcaggtaactctacatatgctcgtcaaaagaaccatggtattaacttccgtgttatctgtaaatggatgcgtatgtctggtgtagatcatatccacgctggta	0.000302237	0	0	0	0	3.6363e-05	0	0.000111916	0	0	0	0	0	0	0	0	0	0	0	0	0	0	0	0	0	0	0	0	0.000259218	0	0	0	0	0	0.000223389	0.0201455	0	0	0	0.000247439	0
DIA_103	Bacillariophyta	Bacillariophyceae	Thalassiophysales	Catenulaceae	Halamphora		海双眉藻属	catcacagcaggtacaatggaagaagtttacaaacgtgctgagtacgcaaaatcagtaggttctgtaattgtgatgatcgatttagttatgggttatacagcaattcaaagtgctgctctttggtctcgtgacaatgatatgttattacacttacaccgtgcaggtaactctacatatgctcgtcaaaagaaccacggtattaacttccgtgttatctgtaaatggatgcgtatgtctggtgtagatcatatccacgctggta	0.00192441	0	0	0	0.0147186	0.000503841	0.000400931	0.00246607	0.000792909	0	0	0	0	0	0	0	0	0	0	0	0	0	0	0	0	0	0	0.000235405	0.000888004	0.000511171	0.000755794	0	0.00266854	0.15168	0.000898309	0.00255361	0.274113	0.0555901	0.0507042	0.0246577	0.0840589
DIA_104	Bacillariophyta	Bacillariophyceae	Bacillariales	Bacillariaceae	Nitzschia		菱形藻属	catcacaggtgctacaatggaagacgtttacgaacgtgctgagtacgctaaagaagtaggttctattgttgtaatgatcgatttagtaatgggttatactgcaattcaaagtattgctttatgggctcgtaaaaacgatatgcttttacacttacaccgtgctggtaactcaacttacgctcgtcaaaaaaaccacggtattaacttccgtgtaatttgtaaatggatgcgtatgtctggtgtagatcatatccacgcaggta	0.00839412	0	0	0	0	0.0157224	0.0271822	0.0245311	0.00806692	0.0240685	0.00477946	0	0	0	0	0	0	0	0	0	0	0	0	0	0	0	0	0	0.0113505	0.00679833	0.00598983	0	0.029142	0	0.000431975	0.00159483	0	0	0	0.00035034	0
DIA_105	Bacillariophyta	Bacillariophyceae	Bacillariales	Bacillariaceae	Nitzschia		菱形藻属	cgttacagctgcgactatggaagaaatctacaaacgttgtgagtatgcaaaagaagtaggttctgtaattgtgatgatcgatttagttatgggttacacagcaattcaaagtgctgcaatttgggctcgtgacaacgatatgcttttacatttacaccgtgccggtaactcgacatacgcgcgtcaaaaaaatcatgggattaacttccgtgttatttgtaaatggatgcgtatgtctggtgtagatcacatccatgcaggga	0.00383879	0	0	0	0	0.00017381	0.00333543	0.000484848	0	0	0	0	0	0	0	0	0	0	0	0	0	0	0	0	0	0	0	0	0	0.00414845	0.00546747	0	0	0	0.000230515	0	0	0	0	5.24653e-05	0
DIA_106	Bacillariophyta	Bacillariophyceae	Bacillariales	Bacillariaceae	Nitzschia		菱形藻属	cgttacaggtgctacaatggaagacgtttacgaacgtgctgagtacgctaaagaagtaggttctatagttatcatgatcgatttagtaatgggttatacagcaattcaaagtattgctttatggtctcgtagtaacgatatgattttacatttacatcgtgcgggtaactcaacttacgctcgtcaaaaaaatcacggtattaacttccgtgtaatctgtaaatggatgcgtatgtctggtgtagatcatattcacgctggta	0.00918719	0	0	0	0	0.00193727	0.00216395	0.00348848	0.00208415	0.00329615	0.00513766	0	0	0	0	0	0	0	0	0	0	0	0	0	0	0	0	0	0.0260573	0.0140714	0.011227	0.00750395	0.00175807	0	0.000672923	0.00156394	0	0	0	0.000339411	0
DIA_107	Bacillariophyta	Bacillariophyceae	Thalassiophysales	Catenulaceae	Halamphora		海双眉藻属	catcacagcaggtacaatggaagaagtttacaaacgtgctgagtacgcaaaatcagtaggttctatcgttgtaatgatcgatttagttatgggttacacagcaattcaaagtgctgctctttgggctcgtgacaacgatatgttattacacttacaccgtgcaggtaactctacatatgctcgtcaaaagaaccacggtattaacttccgtgttatctgtaaatggatgcgtatgtctggtgtagatcacatccacgctggta	0.00242148	0	0	0	0	0.000426254	0.000459072	0.000657239	0.000820048	0	0	0	0	0	0	0	0	0	0	0	0	0	0	0	0	0	0	0	0.00105455	0.00114109	0.000846295	0	0.00265013	0	0.000685653	0.0794204	0.0599231	0.00517158	0	0.00180131	0.00134927
DIA_108	Bacillariophyta						硅藻门	cattactgcagctactatggaagaaatgtacgaacgtgctgaatttgctaaacttgttggttcagtaattatcatgatcgatttagttatgggttacacagcaattcaaagtattgcttattgggctcgtgataacgacatggttttacatttacaccgtgctggtaactcaacttacgctcgtcaaaaaaatcacggtattaacttccgtgtaatttgtaaatggatgcgtatgactggtgtagaccatatccacgccggta	0	0	0	0	0	0	0	0	0	0	0	0	0	0	0	0	0	0	0	0	0	0	0	0	0	0	0	0	0	0	0	0	0	0	0.000154045	0	0	0	0	0	0
DIA_109	Bacillariophyta						硅藻门	attagctcgtttaggaaattttggttctgaaaaaccggccatcattattaatgactcagaggctgtcctagtagatgatgtagttgcagattttaatcgtgaaacactttccaatggagcaattgataaattgaagaaacttgatttaacaaatagaccaagagtaaagatttctgattacagactaggttccccagttgcaagaccaactaaagcaatttgtgtaggacttaattacgccaagcacgccaaagaatcaggagctgaacctccaaaagaaccagttgttttcatgaaagcaccagaca	0	0	0.0134298	0	0	0	0	0	0.00275756	0.00054656	0	0	0	0	0	0	0	0	0	0.00523062	0	0	0	0	0	0	0.141638	0	0.000115685	0	0	0	0	0	0	0	0	0	0	0	0
DIA_110	Bacillariophyta	Bacillariophyceae	Naviculales	Diadesmidaceae	Luticola		泥生藻属	catcactgcaggtacaatggaagaagtttacaaacgtgcagaatacgctaaatcagtaggttctgtaattgtaatgatcgatttagttatgggttacacagcaattcaaagttctgcaatctgggctcgtgaaaatgatatgattttacacttacaccgtgcaggtaactctacatatgcccgtcaaaaaaatcatggtattaacttccgtgttatttgtaaatggatgcgtatgtctggtgtagatcatattcacgctggta	0	0	0	0	0	0	0	0	0	0	0	0	0	0	0	0	0	0	0	0	0	0	0	0	0	0	0	0	0	0	0	0	0	0	0.000173813	0	0	0	0	0	0
DIA_111	Bacillariophyta	Bacillariophyceae	Naviculales	Pinnulariaceae	Pinnularia		羽纹藻属	catcactgctggtacaatggaagaagtttacgcacgtgcagaatacgctaaatcagtaggttctatcattgttatgatcgatttagttatgggttacacagcaatccaaagtgcagctatctgggctcgtagcaacgatatgcttttacacttacaccgtgcaggtaactcaacttacgctcgtcaaaaaaatcacggtattaacttccgtgtaatttgtaaatggatgcgtatgactggtgtagaccatatccacgccggta	0	0	0	0	0	0	0	0	0	0	0	0	0	0	0	0	0	0	0	0	0	0	0	0	0	0	0	0	0	0	0	0	0	0	4.24553e-05	0	0	0	0	0	0
DIA_112	Bacillariophyta	Bacillariophyceae					硅藻纲	catcactgcaggtacaatggaagaagtgtataaacgtgctgaatacgcaaaagctgttggttctgttgttgtaatgatcgatttagtaatgggttatacatcgattcaaagttctgcaatctgggctcgtgataacgatatgcttttacacttacaccgtgcaggtaactctacatacgctcgtcaaaaaaaccatgggattaacttccgtgttatttgtaaatggatgcgtatgtgtggtgtagaccatatccacgcgggaa	0	0	0	0	0	0	0	0	0	0	0	0	0	0	0	0	0	0	0	0	0	0	0	0	0	0	0	0	0	0	0	0	0	0	0	0.00337795	0	0	0	0	0
DIA_113	Bacillariophyta	Bacillariophyceae	Naviculales	Sellaphoraceae	Mayamaea		麦尔藻属	catcactgctggtacaatggaagaagtgtatgctcgtgcagaatacgctaaaagccttggttctatagttgttatgatcgatttagttatgggctacacagcaattcaaagtgctgcaatttggtctcgtcaaaacgacatgcttttacacttacaccgtgctggtaactcagcttacgctcgtcaaaaaaatcatggtattaacttccgtgttatttgtaaatggatgcgtatgtctggtgtagatcatatccacgctggta	0.000331495	0	0	0	0	0.000296349	0	0	0	0	0	0	0	0	0	0	0	0	0	0	0	0	0	0	0	0	0	0	0.00851438	0	0	0	0	0	0.000832172	2.88106e-05	0	0	0	0.00143571	0
DIA_114	Bacillariophyta						硅藻门	cgttaccgctgcaactatggaagaagtttacaaacgtgcagaatatgctaaaatggtaggctctgtgatcatcatgatcgatttagtaatgggttatacagcgattcaaagtattgctttatgggctcgtagtaatgatatgattttacatttacaccgtgctggtaactcaacttacgctcgtcaaaaaaatcacggtattaacttccgtgtaatttgtaaatggatgcgtatgtctggtgtagatcatattcacgctggta	0.00078416	0	0	0	0	0	0	0	0	0	0	0	0	0	0	0	0	0	0	0	0	0	0	0	0	0	0	0	0	0	0	0	0	0	7.46502e-05	0	0	0	0	0	0
DIA_115	Bacillariophyta	Fragilariophyceae	Fragilariales	Fragilariaceae			脆杆藻科	cgttaccgctgcaactatggaagaagtttacaaacgtgcagaatatgctaaaatggtaggctctgtgatcatcatgatcgatttagttatgggttacacagcaattcaaagtattgcttactgggctcgtgcaaatgacatgctcttacatttacaccgtgctggtaactctacatacgctcgtcaaaagaatcatggtattaacttccgtgttatctgtaaatggatgcgtatggctggtgtggatcatatccatgcaggta	0	0	0	0	0	0	0	0	0	0	0	0	0	0	0	0	0	0	0	0	0	0	0	0	0	0	0	0	0	0	0.000258833	0	0	0	0.000437709	0	0	0	0	0.00020871	0
DIA_116	Bacillariophyta						硅藻门	cgttactgctgcaacgatggaagaagtttacgaacgtgctgactacgcgaaagcagttggttctgtaatcatcatgatcgatttagttatgggttacacagcaattcaaagtattgcttattgggctcgtgataacgacatggttttacatttacaccgtgctggtaactcaacttacgctcgtcaaaaaaatcacggtattaacttccgtgtaatttgtaaatggatgcgtatgactggtgtagaccatatccacgccggta	0	0	0	0	0	0	0	0	0	0	0	0	0	0	0	0	0	0	0	0	0	0	0	0	0	0	0	0	0	0	0	0	0	0	0.0010792	0.000348127	0	0	0	0.000111122	0
DIA_117	Bacillariophyta	Bacillariophyceae					硅藻纲	catcacagcaggtactatggaagaagtgtacaaacgtgcagaatacgctaaagcagtgggttctattgtcgttatgatcgatttagttatgggttacacagcgattcaaagttgtgcaatctgggctcgtgataacgatatgattttacacttacaccgtgcaggtaactcaacatacgctcgtcaaaaaaatcatggtattaacttccgtgttatttgtaaatggatgcgtatgtgtggtgtagatcacattcacgctggta	0.000376072	0	0	0	0	0	0	0	0	0	0	0	0	0	0	0	0	0	0	0	0	0	0	0	0	0	0	0	0	0	0	0	0	0	0.000323722	0	0	0	0	0	0
DIA_118	Bacillariophyta						硅藻门	aactgacatcaaaaaacaattgatctgcacctggtggaccgtattcaagttcgctcaccacaatgctgctcatctggaagagtcttgcggagaaatggctcagttacgctgtgaaatgtgaagaataagcatgcgtttggtcttttgcaggcaaccaacgcagcgtcaggaatatctaatggcgtggtcatgatcactgtgccctggatcgtgcttgaacttacaggatcagccgcaaaggcagggctattggcggcgctttccagccttcccggaattgtggtttcgc	0	0	0	0	0	0	0	0	0.0131995	0.0035497	0	0	0	0	0	0	0	0	0	0	0	0	0	0	0	0	0	0	0	0	0	0	0	0	0	0	0	0	0	0	0
DIA_119	Bacillariophyta	Bacillariophyceae	Bacillariales	Bacillariaceae			杆状藻科	cgtcacagctgcaactatggaagaagtaattaaacgttgtgaatatgcgaaagaagtaggttctataatcgttatgatcgatttagttatgggttacacagccattcaaagtgctgcaatctgggcccgtgaaaatgatatgcttttacatttacatcgtgctggtaactcgacatacgcgcgtcaaaaaaatcatggtattaacttccgtgtaatttgtaaatggatgcgtatgtctggtgtcgatcacattcacgctggta	0	0	0	0	0	0	0.000209399	0.000808081	0	0	0	0	0	0	0	0	0	0	0.00223115	0	0	0	0	0	0.206081	0	0	0	0	0	0	0	0	0.0103359	0	0.00037443	0	0	0	0	0
DIA_120	Bacillariophyta	Fragilariophyceae	Fragilariales	Fragilariaceae			脆杆藻科	cattactgcagctactatggaagaaatgtacgaacgtgctgaatttgctaaacttgttggttcagtaattatcatgatcgatttagttatgggttacacagcaattcaaagtattgcttactgggctcgtgcaaatgacatgctcttacatttacaccgtgctggtaactctacatacgctcgtcaaaagaatcatggtattaacttccgtgttatctgtaaatggatgcgtatggctggtgtggatcatatccatgcaggta	0	0	0	0	0	0	0	0	0	0	0	0	0	0	0	0	0	0	0	0	0	0	0	0	0	0	0	0	0.000149356	0	0	0	0	0	1.92057e-05	4.80177e-05	0	0	0	0.00150316	0
DIA_121	Bacillariophyta	Bacillariophyceae	Bacillariales	Bacillariaceae			杆状藻科	cgttacagctgctactatggaagaagtttacaaacgttcggagtatgctaaagaaatcggttctgtaattatcatgatcgatttagtaatgggttatacagcgattcaaagtattgctttatgggctcgtagtaatgatatgattttacatttacaccgtgctggtaactcaacttacgctcgtcaaaaaaatcacggtattaacttccgtgtaatttgtaaatggatgcgtatgtctggtgtagatcatattcacgctggta	0.000315717	0	0	0	0	0	0	0	0	0	0	0	0	0	0	0	0	0	0	0	0	0	0	0	0	0	0	0	0	0	0	0	0	0	0.000301898	0	0	0	0	0	0
DIA_122	Bacillariophyta	Bacillariophyceae					硅藻纲	catcactgctggtacaatggaagaagtttatgctcgtgctgagtatgctaaaagtgttggttctattgttgttatgatcgatttagttatgggttacacagcaattcaaagtattgcttattgggctcgtgataacgacatggttttacatttacaccgtgctggtaactcaacttacgctcgtcaaaaaaatcacggtattaacttccgtgtaatttgtaaatggatgcgtatgactggtgtagaccatatccacgccggta	0.000122549	0	0	0	0	0	0	0	0	0	0	0	0	0	0	0	0	0	0	0	0	0	0	0	0	0	0	0	0	0	0	0	0	0	0.000570222	0	0	0	0	0	0
DIA_123	Bacillariophyta	Fragilariophyceae	Fragilariales	Fragilariaceae	Staurosira		十字藻属	cattactgcagctactatggaagaaatgtacgaacgtgctgaatttgctaaacttgttggttcagtaattatcatgatcgatttagttatgggttacacagcaattcaaagtattgcactttggtctcgtgaaaacgacatgcttttacatttacatcgtgcgggtaactctacttacgctcgtcaaaagaaccatggtattaatttccgtgttatctgtaaatggatgcgtatgtctggtgtagatcatattcacgcaggta	0	0	0	0	0	0	0	0	0	0	0	0	0	0	0	0	0	0	0	0	0	0	0	0	0	0	0	0	0	0	0	0	0	0	0	0	0	0	0	5.6191e-05	0
DIA_124	Bacillariophyta	Bacillariophyceae	Bacillariales	Bacillariaceae	Nitzschia		菱形藻属	cgttacagctgctactatggaagaaatctacaaacgttgtgagtatgctaaagaagtaggttctatagttgtgatgatcgatttagtaatgggttacacagcaattcaaagtactgctatttgggctcgtgaaaacgatatgcttttacatttacaccgtgcaggtaactctacatacgcgcgtcaaaaaaatcatgggattaacttccgtgttatttgtaaatggatgcgtatgtcaggtgtagatcacattcacgctggga	0.00037883	0	0	0	0	0	0	0	0	0	0	0	0	0	0	0	0	0	0	0	0	0	0	0	0	0	0	0	0	0	0	0	0	0	0.000232588	0	0	0	0	0.000216737	0
DIA_125	Bacillariophyta	Mediophyceae	Thalassiosirales	Stephanodiscaceae	Cyclotella		小环藻属	tgttacagctgcaacaatggaagaagtatacaaacgtgctgagtatgctaaaaccattggttctgtaattatcatgattgatttagtaatgggttacacagcaattcaatcaattgcatactggtgtcgtgaaaatgatatgcttttacatttacaccgtgcaggtaattctacgtatgctcgtcaaaaaaatcatggtattaacttccgtgttatttgtaaatggatgcgtatggctggtgtagatcatatccacgctggta	0.0002428	0	0	0	0	0	0	0	0	0	0	0	0	0	0	0	0	0	0.013862	0	0	0.0789981	0	0	0	0	0	0	0.000143534	0	0	0	0	0	5.34225e-05	0.00017542	0	0	0	0	0
DIA_126	Bacillariophyta	Bacillariophyceae	Cymbellales	Cymbellaceae	Cymbella		桥弯藻属	cattactgctgctacaatggaagaagtttacaaacgtgctgattacgctaaagctgtaggttctatcgttgtaatgatcgatttagttatgggttacacagcaattcaaagtgctgctatctgggctcgtgataacgattgtttattacatttacaccgtgcaggtaactcaacttatgctcgtcaaaaaaaccatggtattaacttccgtgttatttgtaaatggatgcgtatgtctggtgtagatcatatccacgctggta	0	0	0	0	0	0	0	0	0	0	0	0	0	0	0	0	0	0	0	0	0	0	0	0	0	0	0	0	0	0	0	0	0	0.0648683	0	0	0	0	0	0	0
DIA_127	Bacillariophyta						硅藻门	ataaatttccaccagttctacttgcagtacaacttctgatccgcacgcctgcgcacggcgtgcgcgttgccgaggagtcaggcgatggcgaaggtggtcgatgcgatccgcgcgctcgagcgcgatcggttccgggcgatggtggacggggacggcgaggcgctcgacacgcttttgtcggacaaggtgttcttcgtccataccaacggcaaacgcgaaaccaagcagcagttcatcgacgccatcgtcgccggccgccgccgctatcgccagatcgaaatccagtcgcaggacgtgctgcctgtcggcgatgaaacctgcgtcgtcaccgggcgcgcgttgatcgagatggaaacgaacaacggcggcctggtcttcccgattgccta	0	0	0	0	0	0	0	0	0	0	0	0	0	0	0	1	0	0	0	0	0	0	0	0	0	0	0	0	0	0	0	0	0	0	0	0	0	0	0	0	0
DIA_128	Bacillariophyta	Bacillariophyceae	Bacillariales	Bacillariaceae	Nitzschia		菱形藻属	cgttacagcagctactatggaagatgtatatgcacgttctgagtatgctaaagaagttggttcgatagtaattatgatcgatttagttatgggttataccgctatccaatctattgctctttgggctcgtcaaaacgatatgcttttacatttacaccgtgctggtaactctacttacgctcgtcaaaaaaatcatggtattaatttccgtgtaatttgtaaatggatgcgtatgtcaggtgtagatcatatccacgctggta	0.00010723	0	0	0.0224525	0	0	0	0	0	0	0	0	0	0	0	0	0	0	0	0	0	0	0	0	0	0	0	0	0	0	0	0	0.000575308	0	0.000115714	0.000161516	0	0	0	0	0
DIA_129	Bacillariophyta	Bacillariophyceae					硅藻纲	cattactgctggtactatggaagaagtaatcaagcgtgcagaatatgctaaatcagtaggttctgtaattgtaatgatcgatttagttatgggttatacagcaattcaaagtgctgcaatttggtctcgtgcaaatgatatgcttttacatttacaccgtgctggtaactctgcttacgctcgtcaaaaaaatcatggtattaacttccgtgttatttgtaaatggatgcgtatgtctggtgtagatcatatccatgctggta	0.000679687	0	0	0	0	0	0	0	0	0	0	0	0	0	0	0	0	0	0	0	0	0	0	0	0	0	0	0	0	0	0	0	0	0	0	0	0	0	0	0	0
DIA_130	Bacillariophyta	Bacillariophyceae	Bacillariales	Bacillariaceae	Nitzschia		菱形藻属	cgttacaggtgctacaatggaagacgtttacgaacgttctgagtacgctaaagaagtaggttctgtaattattatgattgatttagtaatgggttatatagtgatttaaagtattgttttatgggtttgtagtaatgatatgattttatatttatactgtgttggtaattcaacttacgctcgtcaaaaaaatcacggtattaacttccgtgtaatttgtaaatggatgcgtatgtctggtgtagatcatattcacgctggta	0	0	0	0	0	0	0.000388293	0	0	0	0	0	0	0	0	0	0	0	0	0	0	0	0	0	0	0	0	0	0	0	0	0	0	0	0	0	0	0	0	0	0
DIA_131	Bacillariophyta						硅藻门	cattactgcagctactatggaagaaatgtacgaacgtgctgaatttgctaaacttgttggttcagtaattatcatgatcgacttagtaatcggttacactgcaattcaatcgatggctatttggtctcgtaagaatgacatgatccttcacttacaccgtgcaggtaactcagcatatgctcgtcaaaagaaccatggtattaatttccgtgttatctgtaaatggatgcgtatgtctggtgtagatcatattcacgcaggta	0	0	0	0	0	0	0	0	0	0	0	0	0	0	0	0	0	0	0	0	0	0	0	0	0	0	0	0	0	0	0	0	0	0	0.000295744	0	0	0	0	5.6191e-05	0
DIA_132	Bacillariophyta	Bacillariophyceae	Naviculales	Naviculaceae	Navicula		舟形藻属	cattacagcagctactatggaagaagtgtacaaacgtgctgagtacgctaaagcgattggttctatagtcgttatgatcgatttagtaatgggttatacagcaattcaaagtattgctttatgggctcgtgaaaacgatatgttattacacttacaccgtgctggtaactctacttacgctcgtcaaaaaaaccatggtattaacttccgtgttatttgtaaatggatgcgtatgtctggtgtagatcacatccacgctggta	8.91543e-05	0	0	0	0	0	0	0	0	0	0	0	0	0	0	0	0	0	0	0	0	0	0	0	0	0	0	0	0	0	0	0	0	0	6.3683e-05	0	0	0	0	0	0
DIA_133	Bacillariophyta	Bacillariophyceae	Bacillariales	Bacillariaceae	Nitzschia		菱形藻属	cattacagcagcaactatggaagatgtatacgaacgtgctgagtatgctaaagaagtaggttctgtaatcgttatgatcgatttagttatgggttatactgctattcaatctatcgctctttgggctcgtagaaacgatatgcttttacatttacaccgtgctggtaactctacttacgcacgtcaaaaaaatcatggtattaatttccgtgtaatttgtaaatggatgcgtatgtctggtgtagatcatattcacgctggta	0.000104013	0	0	0	0	0	0	0	0	0	0	0	0	0	0	0	0	0	0	0	0	0	0	0	0	0	0	0	0	0	0	0	0	0	0	0	0	0	0	0	0
DIA_134	Bacillariophyta						硅藻门	cgcgactgctgctacttgtgaagaaatgttaaaacgtgcacaatgtgctaaagatatcggtgtaccgattgtaatgcatgactacttaacaggtggtttcactgctaacacttctttatctcacttctgtcgtgataacggtttattattacacattcaccgtgcgatgcacgcggttatcgaccgtcaacgtaaccacggtattcacttccgtgttttagcaaaagctttacgcctgtctggtggtgaccacttacactcaggta	0	0	0	0	0	0	0	0.00258586	0	0	0	0	0	0	0	0	0	0	0	0	0	0	0	0	0	0	0	0	0	0	0	0	0	0	0	0	0	0	0	0	0
DIA_135	Bacillariophyta						硅藻门	catcactgctggtactatggaagaagtttacaaacgtgctgaatacgcaaaagcagtaggttctgtaatcgttatgattgacttagtaatgggttatacagcaattcaaagtattgctatctgggctcgtgaaaatgatatgatattacatttacatcgtgcgggtaactctacttacgctcgtcaaaagaaccatggtattaatttccgtgttatctgtaaatggatgcgtatgtctggtgtagatcatattcacgcaggta	0	0	0	0	0	0	0	0	0	0	0	0	0	0	0	0	0	0	0	0	0	0	0	0	0	0	0	0	0	0	0	0	0	0	0.000333599	0	0	0	0	0	0
DIA_136	Bacillariophyta	Fragilariophyceae	Fragilariales	Fragilariaceae	Staurosira		十字藻属	cgttaccgctgcaactatggaagaagtttacaaacgtgcagaatatgctaaaatggtaggctctgtgatcatcatgatcgatttagttatgggttacacagcaattcaaagtattgcactttggtctcgtgaaaacgacatgcttttacatttacatcgtgcgggtaactctacttacgctcgtcaaaagaaccatggtattaacttccgtgtaatctgtaaatggatgcgtatggctggtgttgaccatatccatgctggta	0	0	0	0	0	0	0	0	0	0	0	0	0	0	0	0	0	0	0	0	0	0	0	0	0	0	0	0	0	0	0	0	0	0	0.000140604	0	0	0	0	0	0
DIA_137	Bacillariophyta	Bacillariophyceae	Cymbellales	Anomoeoneidaceae	Adlafia		阿德拉藻属	catcacagcagcaacaatggaagaagtttacaagcgtgcaaattacgctaaaaatgtaggttctgtaattgttatgatcgatttagttatgggttatacagcaattcaaagtgctgcaatctggtcacgtgaaaatgatatgattttacatttacaccgtgctggtaactctacttatgctcgtcaaaaaaatcacggtattaacttccgtgttatttgtaaatggatgcgtatgtgtggtgtagatcatatccacgctggta	0	0	0	0	0	0	0	0	0	0	0	0	0	0.814286	0	0	0	0	0	0	0	0	0	0	0	0	0	0	0	0	0	0	0	0	0	2.40088e-05	0	0	0	0	0
DIA_138	Bacillariophyta	Bacillariophyceae	Bacillariales	Bacillariaceae	Nitzschia		菱形藻属	cgttacaggtgctacaatggaagacgtttacgaacgttctgagtacgctaaagaagtaggttctgtaattatcatgatcgatttagtaatgggttatacagcgattcaaagtattgctttatgggctcgtagtaatgatatgattttacatttacatcgtgcgggtaactctacttacgctcgtcaaaagaaccatggtattaatttccgtgttatctgtaaatggatgcgtatgtctggtgtagatcatattcacgcaggta	0.000482383	0	0	0	0	0	0	0	0	0	0	0	0	0	0	0	0	0	0	0	0	0	0	0	0	0	0	0	0	0	0	0	0	0	0	0	0	0	0	0	0
DIA_139	Bacillariophyta						硅藻门	cgttacagctgctactatggaagaagtttacaaacgttcggagtatgctaaagaaatcggttctgtaatcatcatgatcgatttagttatgggttatacagcaattcaaagtgctgcaatttggtctcgtgcaaatgatatgcttttacatttacaccgtgctggtaactctgcttacgctcgtcaaaaaaatcatggtattaacttccgtgttatttgtaaatggatgcgtatgtctggtgtagatcatatccatgctggta	0	0	0	0	0	0	0	0	0	0	0	0	0	0	0	0	0	0	0	0	0	0	0	0	0	0	0	0	0	0	0	0	0	0	0.000374871	0	0	0	0	0	0
DIA_140	Bacillariophyta	Bacillariophyceae	Surirellales	Entomoneidaceae	Entomoneis	Entomoneis paludosa	翼内茧型藻属一种	catcactgctggtacaatggaagaagtttacaaacgtgctgagtacgctaaagcagtaggttctgtaatcgttatgatcgacttagtaatgggttacacagcgatccaatcaatcgctttatgggctcgtgaaaacgatatgcttttacacttacaccgtgcaggtaactcaacttacgcgcgtcaaaaaaatcacggtattaacttccgtgttatttgtaaatggatgcgtatgtcaggtgtagatcacatccacgcaggta	0	0	0	0	0	0	0	0	0	0	0	0	0	0	0	0	0	0	0	0	0	0	0	0	0	0	0	0	0	0	0	0	0	0	0.000157689	0.000308788	0	0	0	0	0
DIA_141	Bacillariophyta	Mediophyceae	Thalassiosirales	Stephanodiscaceae	Cyclotella		小环藻属	tgttacagctgctacaatggaagaagtatacaaacgtgctgagtatgctaaaaatattggttctgtaattgtcatgattgacttagtaatgggttacacagcaattcaatcaattgcgtactggtgtcgtgaaaatgatatgcttttacatttacaccgtgcaggtaactctacttatgctcgtcaaaaaaatcatggtattaacttccgtgttatttgtaaatggatgcgtatggctggtgtagatcatatccacgctggta	0	0	0	0	0	0	0	0	0	0	0	0	0	0	0	0	0	0	0.00451322	0	0	0	0	0	0	0	0	0	0	0	0	0	0	0	0	0	0	0	0	0	0
DIA_142	Bacillariophyta	Bacillariophyceae	Bacillariales	Bacillariaceae	Nitzschia		菱形藻属	cgttacaggtgctacaatggaagacgtttacgaacgttctgagtacgctaaagaagtaggttctgtaattatcatgatcgatttagttatgggttatacagcaattcaaagtgctgcaatttggtctcgtgcaaatgatatgcttttacatttacaccgtgctggtaactctgcttacgctcgtcaaaaaaatcatggtattaacttccgtgttatttgtaaatggatgcgtatgtctggtgtagatcatatccatgctggta	0.00130698	0	0	0	0	0.000430672	7.47853e-05	7.994e-05	0	0	0	0	0	0	0	0	0	0	0	0	0	0	0	0	0	0	0	0	0	0	0	0	0	0	1.92057e-05	0	0	0	0	0	0
DIA_143	Bacillariophyta	Fragilariophyceae	Fragilariales	Fragilariaceae			脆杆藻科	cgttactgctgcaacgatggaagaagtttacgaacgtgctgactacgcgaaagcagttggttctgtaatcatcatgatcgatttagttatgggttacacagcaattcaaagtattgcttactgggctcgtgcaaatgacatgctcttacatttacaccgtgctggtaactctacatatgctcgtcaaaagaaccacggtattaacttccgtgttatctgtaaatggatgcgtatgtctggtgtagatcacatccacgctggta	0	0	0	0	0	0	0	0	0	0	0	0	0	0	0	0	0	0	0	0	0	0	0	0	0	0	0	0	0	0	0	0	0	0	0	0.000187108	0	0	0	8.0273e-05	0
DIA_144	Bacillariophyta						硅藻门	cgttactgctggtactgcagaagaaatgttaaaacgtgcagcttgtgctaaagatttcggtgtaccgatcgttatgcacgactaccttactggtggtttcacagctaacacttcattagcactatactgtcgtgataatggtttattattacacattcaccgtgctatgcacgctgtaattgaccgtcaacgtaaccacggtatccacttccgcgtattagctaaagctttacgtatgtctggtggtgaccacttacactctggta	0.000843519	0	0	0	0	0	0	0	0	0	0	0	0	0	0	0	0	0	0	0	0	0	0	0	0	0	0	0	0	0	0	0	0	0	0	0	0	0	0	0	0
DIA_145	Bacillariophyta						硅藻门	catcacggctgggactatggaagaagtttatgcacgtgctgaatatgcgaaaaaccttgggtcagtcgttgttatgatcgatttagttatgggttatacagcgattcaaagtgcagcgaactggtctcgtgctaacgatatgatcttacatttacaccgtgcgggtaactctgcttacgctcgtcaaaaaaatcatggtattaacttccgtgtcatttgtaaatggatgcgtatgtcaggtgttgaccatattcatgctggta	0	0	0	0	0	0	0	0	0	0	0	0	0	0	0	0	0	0	0	0	0	0	0	0	0	0	0	0	0.00337545	0	0	0	0	0	0	0.000211277	0	0	0	0	0
DIA_146	Bacillariophyta						硅藻门	cgttactgctgcaacgatggaagaagtttacgaacgtgctgactacgcgaaagcagttggttctgtaatcatcatgatcgatttagttatgggttacacagcaattcaaagtattgctttatgggctcgtaaaaacgatatgcttttacacttacaccgtgctggtaactcaacttacgctcgtcaaaaaaaccacggtattaacttccgtgtaatctgtaaatggatgcgtatgtctggtgtagatcatatccacgcaggta	0	0	0	0	0	0	0	0	0	0	0	0	0	0	0	0	0	0	0	0	0	0	0	0	0	0	0	0	0.000725514	0	0	0	0	0	0	0	0	0	0	4.01363e-05	0
DIA_147	Bacillariophyta	Fragilariophyceae	Fragilariales	Fragilariaceae	Staurosira		十字藻属	cgttaccgctgcaactatggaagaagtttacaaacgtgcagaatatgcaaaactggtaggctctgtgatcattatgatcgatttagttatgggttacacagcaattcaaagtattgcactttggtctcgtgaaaacgacatgattttacatttacaccgtgctggtaactcaacttacgctcgtcaaaaaaatcacggtattaacttccgtgtaatttgtaaatggatgcgtatgtctggtgtagatcatattcacgctggta	7.6593e-05	0	0	0	0	0	0	0	0	0	0	0	0	0	0	0	0	0	0	0	0	0	0	0	0	0	0	0	0	0	0	0	0	0	1.92057e-05	0	0	0	0	0	0
DIA_148	Bacillariophyta	Bacillariophyceae					硅藻纲	catcactgctggtacaatggaagaagtttatgctcgtgctgagtatgctaaaagtgttggttctattgttgttatgatcgatttagtaatgggttatacagcgattcaaagtattgctttatgggctcgtagtaatgatatgattttacatttacaccgtgctggtaactcaacttacgctcgtcaaaaaaatcacggtattaacttccgtgtaatttgtaaatggatgcgtatgtctggtgtagatcatattcacgctggta	0.00230801	0	0	0	0	5.56193e-05	0	0	0	0	0	0	0	0	0	0	0	0	0	0	0	0	0	0	0	0	0	0	0	0	0	0	0	0	3.0729e-05	0	0	0	0	0	0
DIA_149	Bacillariophyta	Bacillariophyceae					硅藻纲	catcactgcaggtacaatggaagaagtgtacaaacgtgccgaatacgcgaaagcagttggctctgtagttgtgatgattgacttagtaatgggttacacagcaattcaaagttgtgcaatttggtctcgtgataacgatatgcttttacacttacaccgtgcaggtaactctacatacgctcgtcaaaagaaccatggtattaacttccgtgttatctgtaaatggatgcgtatgtgtggtgtagatcatatccacgctggta	0	0	0	0	0	0	0	0	0	0	0	0	0	0	0	0	0	0	0	0	0	0	0	0	0	0	0	0	0.00136508	0	0	0	0	0	0	0	0	0	0	0	0
DIA_150	Bacillariophyta						硅藻门	cgttaccgctgcaactatggaagaagtttacaaacgtgcagaatatgctaaaatggtaggctctgtgatcatcatgatcgatttagttatgggttatacagcaattcaaagtgctgcaatttggtctcgtgcaaatgatatgcttttacatttacaccgtgctggtaactctgcttacgctcgtcaaaaaaatcatggtattaacttccgtgttatttgtaaatggatgcgtatgtctggtgtagatcatatccatgctggta	0.000662071	0	0	0	0	0	0	0	0	0	0	0	0	0	0	0	0	0	0	0	0	0	0	0	0	0	0	0	0	0	0	0	0	0	0.000850211	0	0	0	0	0	0
DIA_151	Bacillariophyta	Bacillariophyceae					硅藻纲	catcactgctggtactatggaagaagtttacaaacgtgctgaatacgcaaaagcagtaggttctgtaatcgttatgattgacttagtaatgggttatacagcaattcaaagtattgcttattgggctcgtgataacgacatggttttacatttacaccgtgctggtaactcaacttacgctcgtcaaaaaaatcacggtattaacttccgtgtaatttgtaaatggatgcgtatgactggtgtagaccatatccacgccggta	0	0	0	0	0	0	0	0	0	0	0	0	0	0	0	0	0	0	0	0	0	0	0	0	0	0	0	0	0	0	0	0	0	0	0.000894687	0	0	0	0	0	0
DIA_152	Bacillariophyta	Bacillariophyceae	Achnanthales	Cocconeidaceae	Cocconeis		卵形藻属	catcactgcaggcacaatggaagaagtttataaaagagctgagtatgcaaaagctgttggttcagtaattgttatgattgatttagtaatgggttatacggcgattcaaagtgcagcaatttggtctcgtgacaacgatatgttattacatttacatagagccggtaactctacttacgcccgccaaaaaaatcatggtattaatttccgtgttatttgcaaatggatgcgtatgtcaggggttgaccatatccatgctggaa	0	0	0	0	0	0	0	0	0	0	0	0	0	0	0	0	0	0	0	0	0	0	0	0	0	0	0	0	0	0	0	0	0	0	0.000192857	0	0	0	0	0	0
DIA_153	Bacillariophyta	Bacillariophyceae	Bacillariales	Bacillariaceae	Nitzschia	Nitzschia palea	谷皮菱形藻	cgttacaggtgctacaatggaagacgtttacgaacgttctgagtacgctaaagaagttggttctgtaattatcatgatcgatttagtaatgggttacacagcaattcaaagtattgctttatgggctcgtaaaaacgatatgattttacacttacaccgtgcgggtaactcaacttacgctcgtcaaaaaaaccatggtattaacttccgtgtaatctgtaaatggatgcgtatgtctggtgtagatcatatccacgctggta	0	0	0	0	0	0	0	0	0	0	0	0	0	0	0	0	0	0	0	0	0	0.279349	0	0	0	0	0	0	0	0	0	0	0	0	4.57403e-05	0	0	0	0	0	0
DIA_154	Bacillariophyta	Bacillariophyceae	Bacillariales	Bacillariaceae	Nitzschia		菱形藻属	catcactgctggtacaatggaagaagtttatgctcgtgctgagtacgctaaagaagtaggttctgtaattatcatgatcgatttagtaatgggttatacagcgattcaaagtattgctttatgggctcgtagtaatgatatgattttacatttacaccgtgctggtaactcaacttacgctcgtcaaaaaaatcacggtattaacttccgtgtaatttgtaaatggatgcgtatgtctggtgtagatcatattcacgctggta	0.000104013	0	0	0	0	0	0	0	0	0	0	0	0	0	0	0	0	0	0	0	0	0	0	0	0	0	0	0	0	0	0	0	0	0	0	0	0	0	0	0	0
DIA_155	Bacillariophyta						硅藻门	tgttcaaggtaactgggcgcaaagtctgggcgtaaaagtcatttcctttgtcatctacgataacaaaagctggaaaatctttaacttgaattttccagacagcttccatacccagttctggaaaatctaaaacttcaactttcgttatgttgtcttttgctaaccgcgctgctggcccaccaattgagccaagataaaaaccaccgttgtcttggcaagcttttgttacggccacacttcgattgcctttcgcaagcatgacgaaagaacccccagctttttggaagcgatccacgtaaccatccatccgacccg	0	0	0	0.00805987	0	0	0	0	0	0	0	0	0	0	0	0	0	0	0	0	0	0	0	0	0	0	0	0	0	0	0	0	0	0	0	0	0	0	0	0	0
DIA_156	Bacillariophyta	Bacillariophyceae					硅藻纲	catcactgcaggtactatggaagaagtttacaaacgtgctgaatacgcaaaagcagtaggttctgtaatcgttatgattgacttagtaatgggttatacagcaattcaaagtattgctatctgggctcgtgaaaatgatatgctattacatttacaccgtgcaggtaactcaacatacgctcgtcaaaaaaatcacggtattaacttccgtgtaatttgtaaatggatgcgtatgactggtgtagaccatatccacgccggta	0	0	0	0	0	0	0	0	0	0	0	0	0	0	0	0	0	0	0	0	0	0	0	0	0	0	0	0	0	0	0	0	0	0	0.000167394	0	0	0	0	0	0
DIA_157	Bacillariophyta	Fragilariophyceae	Fragilariales	Fragilariaceae			脆杆藻科	cgttactgctgcaacgatggaagaagtttacgaacgtgctgactacgcgaaagcagttggttctgtaatcatcatgatcgatttagttatgggttacacagcaattcaaagtattgcttactgggctcgtgcaaatgacatgctcttacatttacatcgtgcgggtaactctacttacgctcgtcaaaagaaccatggtattaatttccgtgttatctgtaaatggatgcgtatgtctggtgtagatcatattcacgcaggta	0	0	0	0	0	0	0	0	0	0	0	0	0	0	0	0	0	0	0	0	0	0	0	0	0	0	0	0	0	0	0	0	0	0	0.000198028	0	0	0	0	0.000104355	0
DIA_158	Bacillariophyta						硅藻门	cgttactgctgcaacgatggaagaagtttacgaacgtgctgactacgcgaaagcagttggttctgtaatcatcatgatcgatttagttatgggttatacagcaattcaaagtgctgcaatttggtctcgtgcaaatgatatgcttttacatttacaccgtgctggtaactctgcttacgctcgtcaaaaaaatcatggtattaacttccgtgttatttgtaaatggatgcgtatgtctggtgtagatcatatccatgctggta	8.91543e-05	0	0	0	0	0	0	0	0	0	0	0	0	0	0	0	0	0	0	0	0	0	0	0	0	0	0	0	0	0	0	0	0	0	0	3.36123e-05	0	0	0	0	0
DIA_159	Bacillariophyta	Bacillariophyceae	Bacillariales	Bacillariaceae	Nitzschia		菱形藻属	cgttacaggtgctacaatggaagacgtttacgaacgttctgagtacgctaaagaagtaggttctgtaattatcatgatcgatttagttatgggttacacagcaattcaaagtgctgctatttggtctcgtgaaaacgatatgattttacatttacaccgtgcgggtaactcaacttatgctcgtcaaaaaaaccatggtattaacttccgtgttatttgtaagtggatgcgtatgtctggtgtagatcatatccacgctggta	0.00078416	0	0	0	0	0	0	0	0	0	0	0	0	0	0	0	0	0	0	0	0	0	0	0	0	0	0	0	0.000149356	0	0	0	0	0	0	0	0	0	0	0	0
DIA_160	Bacillariophyta	Fragilariophyceae	Fragilariales	Fragilariaceae	Gedaniella		格但斯克藻属	cgttactgcagctacaatggaagaagtgtacaaacgtgctgagtacgctaaaaacgttggttctgtaatcatcatgatcgatttagttatgggttacacagcaattcaaagtattgcttactgggctcgtgcaaatgacatgctcttacatttacaccgtgctggtaactctacatacgctcgtcaaaagaatcatggtattaacttccgtgttatctgtaaatggatgcgtatggctggtgtggatcatatccatgcaggta	0	0	0	0	0	0	0	0	0	0	0	0	0	0	0	0	0	0	0	0	0	0	0	0	0	0	0	0	0	0	0	0	0	0	0	0.00016157	0	0	0	0	0
DIA_161	Bacillariophyta	Bacillariophyceae	Bacillariales	Bacillariaceae	Nitzschia		菱形藻属	cgttactgctgcaacgatggaagaagtttacgaacgtgctgactacgcgaaagcagttggttctgtaattatcatgatcgatttagtaatgggttatacagcgattcaaagtattgctttatgggctcgtagtaatgatatgattttacatttacaccgtgctggtaactcaacttacgctcgtcaaaaaaatcacggtattaacttccgtgtaatttgtaaatggatgcgtatgtctggtgtagatcatattcacgctggta	8.91543e-05	0	0	0	0	7.1125e-05	0	0	0	0	0	0	0	0	0	0	0	0	0	0	0	0	0	0	0	0	0	0	0	0	0	0	0	0	0	4.3216e-05	0	0	0	0	0
DIA_162	Bacillariophyta						硅藻门	catcactgctggtacaatggaagaagtttatgctcgtgctgagtatgctaaaagtgttggttctattgttgttatgatcgatttagttatgggttatacagcaattcaaagtgctgcaatttggtctcgtgcaaatgatatgcttttacatttacaccgtgctggtaactctacttacgctcgtcaaaagaaccatggtattaatttccgtgttatctgtaaatggatgcgtatgtctggtgtagatcatattcacgcaggta	0	0	0	0	0	0	0	0	0	0	0	0	0	0	0	0	0	0	0	0	0	0	0	0	0	0	0	0	0	0	0	0	0	0	9.24273e-05	0	0	0	0	0	0
DIA_163	Bacillariophyta	Fragilariophyceae	Fragilariales	Fragilariaceae			脆杆藻科	catcactgctggtactatggaagaagttatcaaacgtgcagaatacgctaaagcagtaggttctgtaatcgttatgatcgatttagttatgggttacacagcaattcaaagtattgcttactgggctcgtgcaaatgacatgctcttacatttacaccgtgctggtaactctacatacgctcgtcaaaagaatcatggtattaacttccgtgttatctgtaaatggatgcgtatggctggtgtggatcatatccatgcaggta	0	0	0	0	0	0	0	0	0	0	0	0	0	0	0	0	0	0	0	0	0	0	0	0	0	0	0	0	0	0	0	0	0	0	0	2.40088e-05	0	0	0	0	0
DIA_164	Bacillariophyta						硅藻门	cgttactgctgcaacgatggaagaagtttacgaacgtgctgactacgcgaaagcagttggttctgtaatcatcatgatcgatttagttatgggttacacagcaattcaaagtattgctttatgggctcgtgaaaacgatatgctattacacttacaccgtgcaggtaactcaacttacgctcgtcaaaagaatcatggtattaacttccgtgtaatctgtaaatggatgcgtatgtctggtgttgaccatatccacgctggta	0	0	0	0	0	0	0	0	0	0	0	0	0	0	0	0	0	0	0	0	0	0	0	0	0	0	0	0	0	0	0	0	0	0	0	0.000103949	0	0	0	0	0
DIA_165	Bacillariophyta						硅藻门	tgctacagcaggaacatgtgaagaaatgttaaaacgtgcacaatgtgctaaagacattggtgttccaattattatgcatgactacttaactggtggtttcactgcaaacacttcattatctcacttctgtcgtgataacggtttattattacacattcaccgtgcaatgcacgcggttattgaccgtcaacgtaaccacggtattcacttccgtgttttagcgaaagctttacgtatgtctggtggtgaccacttacactcaggaa	0	0	0	0	0	0	0	0	0.000477976	0	0	0	0	0	0	0	0	0	0	0	0	0	0	0	0	0	0	0	0	0	0	0	0	0	0	0	0	0	0	0	0
DIA_166	Bacillariophyta	Fragilariophyceae	Fragilariales	Fragilariaceae	Staurosira		十字藻属	cgttactgctgcaacgatggaagaagtttacgaacgtgctgactacgcgaaagcagttggttctgtaatcatcatgatcgatttagttatgggttacacagcaattcaaagtattgcactttggtctcgtgaaaacgacatgcttttacatttacatcgtgcgggtaactctacttacgctcgtcaaaagaaccatggtattaatttccgtgttatctgtaaatggatgcgtatgtctggtgtagatcatattcacgcaggta	0.000318934	0	0	0	0	0	0	0	0	0	0	0	0	0	0	0	0	0	0	0	0	0	0	0	0	0	0	0	0	0	0	0	0	0	0.00060998	3.36123e-05	0	0	0	0.000448168	0
DIA_167	Bacillariophyta						硅藻门	catgactgcaggtacaatggatgaagtaatcaaacgtggtgattatgcgaaacaaattggatctgtaattgtaatgatcgacttagtaatgggttatacagcaattcaatcagctgctctttgggctcgtgaaaacgatatgattttacacttacaccgtgcaggtaactcaacttacgctcgtcaaaaaaatcatggtattaacttccgtgtaatttgtaaatggatgcgtatgtctggtgtagaccatattcacgctggta	0	0	0	0	0	0	0	0	0	0	0	0	0	0	0	0	0	0	0	0	0	0.068525	0	0	0	0	0	0	0	0	0	0	0	0	2.30468e-05	0	0	0	0	0	0
DIA_168	Bacillariophyta	Bacillariophyceae	Bacillariales	Bacillariaceae	Nitzschia		菱形藻属	tattaccggtgctacaatggaagacgtttacgaacgtgctgagtacgctaaagaagtaggttctgtaattgttatgatcgatttagtaatgggttatacagcaattcaaagtattgcattatgggctcgtagcaatgatatgcttttacatttacatcgtgcaggtaattcaacttacgctcgtcaaaaaaatcatggtattaacttccgtgttatctgtaaatggatgcgtatgtctggtgtagatcatatccatgcaggta	0.000392769	0	0	0	0	0	0	0	0	0	0	0	0	0	0	0	0	0	0	0	0	0	0	0	0	0	0	0	0	0	0	0	0.00244194	0	0	0	0	0	0	0	0
DIA_169	Bacillariophyta	Bacillariophyceae	Bacillariales	Bacillariaceae	Nitzschia		菱形藻属	cgttacaggtgctacaatggaagacgtttacgaacgttctgagtacgctaaagaagtaggttctgtaattatcatgatcgatttagtaatgggttatacagcgattcaaagtattgctttatgggctcgtagtaatgatatgattttacatttacaccgtgccggtaactcgacatacgcgcgtcaaaaaaatcatgggattaacttccgtgttatttgtaaatggatgcgtatgtctggtgtagatcacatccatgcaggga	0.000137868	0	0	0	0	0	0	0	0	0	0	0	0	0	0	0	0	0	0	0	0	0	0	0	0	0	0	0	0	0	0	0	0	0	0	0	0	0	0	0	0
DIA_170	Bacillariophyta	Bacillariophyceae					硅藻纲	catcactgctggtacaatggaagaagtttatgctcgtgctgagtatgctaaaagtgttggttctattgttgttatgatcgatttagttatgggttatacagcaattcaaagtgctgcaatttggtctcgtgcaaatgatatgcttttacatttacaccgtgctggtaactcaacttacgctcgtcaaaaaaatcacggtattaacttccgtgtaatttgtaaatggatgcgtatgactggtgtagaccatatccacgccggta	0	0	0	0	0	0	0	0	0	0	0	0	0	0	0	0	0	0	0	0	0	0	0	0	0	0	0	0	0	0	0	0	0	0	0.000373344	0	0	0	0	0	0
DIA_171	Bacillariophyta						硅藻门	cgttactgctgcaacgatggaagaagtttacgaacgtgctgactacgcgaaagcagttggttctgtaatcatcatgatcgatttagttatgggttacacagcaattcaaagtattgctttatgggctcgtgaaaacgacatgcttttacacttacaccgtgctggtaactctacttatgctcgtcaaaagaaccatggtattaacttccgtgttatctgtaaatggatgcgtatgtcgggtgtagatcatatccacgctggta	0	0	0	0	0	0	0	0	0	0	0	0	0	0	0	0	0	0	0	0	0	0	0	0	0	0	0	0	0	0	0	0	0	0	0	0.000841885	0	0	0	0	0
DIA_172	Bacillariophyta	Bacillariophyceae	Bacillariales	Bacillariaceae	Nitzschia		菱形藻属	cgttacagctgctactatggaagaagtttataagcgttgtgaatatgctaaagaagtaggttctatagttgtgatgatcgatttagtaatgggttatacagcaattcaaagtactgcactttgggctcgtgaaaacgatatgcttttacatttacaccgtgcaggtaactctacatatgcacgtcagaaaaaccatggtattaacttccgtgttatttgtaaatggatgcgtatgtctggtgtagatcatattcacgctggga	0	0	0	0	0	0	0	0	0	0	0	0	0	0	0	0	0	0	0	0	0	0	0	0	0	0	0	0	0.00023897	0	0	0	0	0	0	0	0	0	0	0	0
DIA_173	Bacillariophyta	Bacillariophyceae	Thalassiophysales	Catenulaceae	Amphora		双眉藻属	cgttactgcggctactatggaagaagtgtacaaacgtgctgagtacgctaaaacagtaggttctgtaattattatgatcgatttagttatgggttatactgcaattcaaagtattgcactatggtctcgtgaaaacgacatggttttacacttacaccgtgcaggtaactctacatatgctcgtcaaaagaatcatggtattaatttccgtgttatctgtaaatggatgcgtatgtcaggtgtagatcatatccacgctggta	0	0	0	0	0	0	0	0	0	0	0	0	0	0	0	0	0	0	0	0	0	0	0	0	0	0	0	0	0	0	0	0	0	0	0	0	0	0	0	0.000262965	0
DIA_174	Bacillariophyta						硅藻门	cgttactgcagctacaatggaagaagtgtacaaacgtgctgagtacgctaaaaacgttggttctgtaatcatcatgatcgatttagtaatgggctacacagcaattcaaagtattgcttactggtctcgtgaaaacgatatgttattacacttacaccgtgctggtaactctacatacgctcgtcaaaagaatcatggtattaacttccgtgttatctgtaaatggatgcgtatggctggtgtggatcatatccatgcaggta	0	0	0	0	0	0	0	0	0	0	0	0	0	0	0	0	0	0	0	0	0	0	0	0	0	0	0	0	0	0	0	0	0	0	0	4.80177e-05	0	0	0	0	0
DIA_175	Bacillariophyta	Bacillariophyceae	Bacillariales	Bacillariaceae	Nitzschia		菱形藻属	cgttacaggtgctacaatggaagacgtttacgaacgttctgagtacgctaaagaagtaggttctgtaattatcatgatcgatttagtaatgggttacacagcaattcaaagtattgcttactgggctcgtgaaaacgatatgttattacatttacaccgtgctggtaactctacatatgctcgtcaaaagaatcatggtattaacttccgtgttatctgtaaatggatgcgtatgtctggtgtagatcatatccacgctggaa	0.000104013	0	0	0	0	0	8.97423e-05	0	0	0	0	0	0	0	0	0	0	0	0	0	0	0	0	0	0	0	0	0	0	0	0	0	0	0	0	0	0	0	0	0	0
DIA_176	Bacillariophyta	Bacillariophyceae	Naviculales	Sellaphoraceae	Mayamaea		麦尔藻属	tatcactgctggaacaatggaagaagtttatgctcgtgccgagtatgctaaaactattggttctgtagttgttatgatcgatttagttatgggttatacagcgattcaaagtgctgcaatctggtctcgtgcaaatgatatgcttttacatttacaccgtgctggtaactctgcttacgctcgtcaaaaaaatcatggtattaacttccgtgttatttgtaaatggatgcgtatgtctggtgtagatcatatccacgctggta	0	0	0	0	0	0	0	0	0	0	0	0	0	0	0	0	0	0	0	0	0	0	0	0	0	0	0	0	0	0	0	0	0	0	0	0.000223832	0	0	0	0	0
DIA_177	Bacillariophyta	Bacillariophyceae	Naviculales	Naviculaceae	Navicula		舟形藻属	cgttactgcagctactatggaagaagtatacaaacgtgcagaatacgctaaagcaattggttctatagttattatgatcgatttagtaatgggctatacagcaattcaaagtattgctatttggtctcgtgaaaacgacatgcttttacacttacaccgtgctggtaactcgacttatgctcgtcaaaagaatcacggtattaacttccgtgttatttgtaaatggatgcgtatgtctggtgtagatcatatccacgctggta	0	0	0	0	0	0	0	0	0	0	0	0	0	0	0	0	0	0	0	0	0	0	0	0	0	0	0	0	0	0	0	0	0	0	5.7617e-05	0	0	0	0	0	0
DIA_178	Bacillariophyta						硅藻门	cgttaccgctgcaactatggaagaagtttacaaacgtgcagaatatgctaaaatggtaggctctgtgatcatcatgatcgatttagttatgggttacacagcaattcaaagtattgctatctgggctcgtgaaaatgatatgatattacatttacaccgtgcaggtaactcaacatacgctcgtcaaaaaaatcatggtattaacttccgtgttatttgtaaatggatgcgtatgtgtggtgtagatcatatccacgctggta	0	0	0	0	0	0	0	0	0	0	0	0	0	0	0	0	0	0	0	0	0	0	0	0	0	0	0	0	0	0	0	0	0	0	5.87295e-05	0	0	0	0	0	0
DIA_179	Bacillariophyta						硅藻门	cattactgctgctactatggaagaagtatacaaacgtgcagagtatgctaaagcagttggttctatcatcgttatgatcgatttagtaatgggttatacagcaattcaaagtattgctttatgggctcgtgaaaatgacatgctcttacatttacaccgtgctggtaactctacatacgctcgtcaaaagaatcatggtattaacttccgtgttatctgtaaatggatgcgtatggctggtgtggatcatatccatgcaggta	0	0	0	0	0	0	0	0	0	0	0	0	0	0	0	0	0	0	0	0	0	0	0	0	0	0	0	0	0	0	0	0	0	0	0	0.000706968	0	0	0	0	0
DIA_180	Bacillariophyta	Bacillariophyceae	Naviculales				舟形藻目	cattactgctggtaccatggaagaagtgtacgctcgtgcagagtacgctaaaactgttggttctatcgtggttatgatcgatttagttatgggttacacagctattcaaagtgctgcaatctgggctcgttctaatgacatgcttttacatttacaccgtgctggtaactctgcttacgctcgtcaaaagaatcatggtattaacttccgtgtaatctgtaaatggatgcgtatgtctggtgtagatcatatccacgctggta	0	0	0	0	0	0	0	0	0	0	0	0	0	0	0	0	0	0	0	0	0	0	0	0	0	0	0	0	0	0	0	0	0	0	9.2187e-05	0	0	0	0	0	0
DIA_181	Bacillariophyta	Bacillariophyceae	Cymbellales	Anomoeoneidaceae	Adlafia		阿德拉藻属	catcacagcagcaacaatggaagaagtttacaaacgtggaaactacgctaaaaatgtaggctctgtaatcgttatgattgacttagttatgggttatacagcaattcaaagtgctgcaatctggtcacgtgaaaatgatatgattttacatttacaccgtgctggtaactctacttatgctcgtcaaaaaaatcacggtattaacttccgtgttatttgtaaatggatgcgtatgtctggtgtagatcatatccatgctggta	0.000183824	0	0	0	0	0	0	0	0	0	0	0	0	0	0	0	0	0	0	0	0	0	0	0	0	0	0	0	0	0	0	0	0	0	0	0.000440018	0	0	0	0	0
DIA_182	Bacillariophyta						硅藻门	cgttacagctgctactatggaagaagtttacaaacgttcggagtatgctaaagaaatcggttctgtaatcatcatgatcgatttagttatgggttacacagcaattcaaagtattgcttattgggctcgtgataacgacatggttttacatttacaccgtgcaggtaactcagcatatgctcgtcaaaagaatcacggtattaacttccgtgtaatctgtaaatggatgcgtatggctggtgttgaccatatccatgctggta	0	0	0	0	0	0	0	0	0	0	0	0	0	0	0	0	0	0	0	0	0	0	0	0	0	0	0	0	0	0	0	0	0	0	0.00018601	0	0	0	0	0	0
DIA_183	Bacillariophyta	Bacillariophyceae	Naviculales	Pinnulariaceae	Pinnularia	Pinnularia brebissonii	布列毕松羽纹藻	catcactgctggtacaatggaagaagtgtacaaacgtgcagaatatgctaaatcagtaggttctgtaatcgttatgatcgatttagttatgggttacacagcaatccaaagtgctgctatctggtctcgtaacaacgatatgatcttacacttacaccgtgcaggtaactcaacttacgctcgtcaaaagaaccatggtattaacttccgtgttatctgtaaatggatgcgtatgtctggtgtagatcacatccacgctggta	0.00273299	0	0	0	0	0	0	0	0	0	0	0	0	0	0	0	0	0	0	0	0	0	0	0	0	0	0	0	0	0	0	0	0	0	0	0	0	0	0	0	0
DIA_184	Bacillariophyta	Bacillariophyceae					硅藻纲	catcactgctggtacaatggaagaagtttatgctcgtgctgagtatgctaaaagtgttggttctattgttgttatgatcgatttagttatgggttatacagcaattcaaagtgctgcaatttggtctcgtagtaatgatatgattttacatttacaccgtgctggtaactcaacttacgctcgtcaaaaaaatcacggtattaacttccgtgtaatttgtaaatggatgcgtatgtctggtgtagatcatattcacgctggta	8.91543e-05	0	0	0	0	0	0	0	0	0	0	0	0	0	0	0	0	0	0	0	0	0	0	0	0	0	0	0	0	0	0	0	0	0	0	0	0	0	0	0	0
DIA_185	Bacillariophyta						硅藻门	cattactgcagctactatggaagaagtatacaaacgtgctgagtatgctaaaatggtaggatctgtaattgtaatgatcgatttagtaatgggttacacagcaattcaaagtattgcttactgggctcgtgcaaatgacatgctcttacatttacaccgtgctggtaactctacatacgctcgtcaaaagaatcatggtattaacttccgtgttatctgtaaatggatgcgtatggctggtgtggatcatatccatgcaggta	0	0	0	0	0	0	0	0	0	0	0	0	0	0	0	0	0	0	0	0	0	0	0	0	0	0	0	0	0	0	0	0	0	0	0	2.40088e-05	0	0	0	8.39447e-05	0
DIA_186	Bacillariophyta						硅藻门	cgttacaggtgctacaatggaagacgtttacgaacgttctgagtacgctaaagaagtaggttctgtaattatcatgatcgatttagttatgggttacacagcaattcaaagtattgcactttggtctcgtgaaaacgacatgcttttacatttacatcgtgcgggtaactctacttacgctcgtcaaaagaaccatggtattaatttccgtgttatctgtaaatggatgcgtatgtctggtgtagatcatattcacgcaggta	0.00208648	0	0	0	0	4.17143e-05	0	0	0	0	0	0	0	0	0	0	0	0	0	0	0	0	0	0	0	0	0	0	0	0	0	0	0	0	9.43876e-05	0	0	0	0	0	0
DIA_187	Bacillariophyta	Bacillariophyceae	Bacillariales	Bacillariaceae	Nitzschia		菱形藻属	cgttacaggtgctacaatggaagacgtttacgaacgttctgagtacgctaaagaagtaggttctgtaattatcatgatcgatttagtaatgggttatacagcgattcaaagtattgctttatgggctcgtagtaatgatatgattttacatttacaccgtgctggtaactctacatacgctcgtcaaaagaatcatggtattaacttccgtgttatctgtaaatggatgcgtatggctggtgtggatcatatccatgcaggta	0.00152394	0	0	0	0	0.000480579	0.000161789	0.00102455	0.000603131	0	0	0	0	0	0	0	0	0	0	0	0	0	0	0	0	0	0	0.000278009	0	0	0.00015626	0	0	0	0	0.000210167	0	0	0	0.000229401	0
DIA_188	Bacillariophyta	Fragilariophyceae	Fragilariales	Fragilariaceae	Gedaniella		格但斯克藻属	cgttactgctgcaacgatggaagaagtttacgaacgtgctgactacgcgaaagcagttggttctgtaatcatcatgatcgatttagttatgggttacacagcaattcaaagtattgcttactgggctcgtgcaaatgacatgctcttacatttacaccgtgctggtaactcaacttacgctcgtcaaaaaaatcacggtattaacttccgtgtaatttgtaaatggatgcgtatgtctggtgtagatcatattcacgctggta	8.91543e-05	0	0	0	0	7.89695e-05	8.97423e-05	0	0.000284511	0	0	0	0	0	0	0	0	0	0	0	0	0	0	0	0	0	0	0	0	0	0	0	0	0	0.000113593	0.000770876	0	0	0	0.000131821	0
DIA_189	Bacillariophyta	Fragilariophyceae					脆杆藻纲	catcacagcggcaactatggaagaagtttacaaacgcgcaaattacgctaaagaagtaggctctgtaatcgttatgatcgatttagttatgggttacacagcaattcaaagtattgcttattgggctcgtgataacgacatggttttacatttacaccgtgctggtaactcaacttacgctcgtcaaaaaaatcacggtattaacttccgtgtaatttgtaaatggatgcgtatgactggtgtagaccatatccacgccggta	0	0	0	0	0	0	0	0	0	0	0	0	0	0	0	0	0	0	0	0	0	0	0	0	0	0	0	0	0	0	0	0	0	0	0.000108409	0	0	0	0	0	0
DIA_190	Bacillariophyta	Bacillariophyceae	Bacillariales	Bacillariaceae	Nitzschia		菱形藻属	cgttacagctgcgactatggaagaaatctacaaacgttgtgagtatgcaaaagaagtaggttctgtaattgtgatgatcgatttagttatgggttacacagcaattcaaagtgctgcaatttgggctcgtgacaacgatatgcttttacatttacaccgtgccggtaactcgacatacgcgcgtcaaaaaaatcacggtattaacttccgtgtaatttgtaaatggatgcgtatgtctggtgtagatcatattcacgctggta	7.6593e-05	0	0	0	0	0	7.47853e-05	0	0	0	0	0	0	0	0	0	0	0	0	0	0	0	0	0	0	0	0	0	0	0	0	0	0	0	0	0	0	0	0	0	0
DIA_191	Bacillariophyta						硅藻门	cgttacagctgcgactatggaagaagtctacaaacgttgtgagtatgcgaaagaagtaggttctattattgtaatgattgatttagttatgggttacacagcaattcaaagtgctgcaatttgggctcgtgacaatgatatgcttttacatttacatcgtgcaggtaattctacatatgcgcgtcagaaaaatcatggtattaacttccgtgttatttgtaagtggatgcgtatgtctggtgtagatcatatccatgctggaa	0	0	0	0	0	0	0	0	0	0	0	0	0	0	0	0	0	0	0	0	0	0	0	0	0	0	0	0	0	0	0	0	0	0	3.84113e-05	0	0	0	0	0	0
DIA_192	Bacillariophyta						硅藻门	cgctactgcaggtactgcagaagaaatgttaaagcgtgcacaatgtgctaaagaattaggtgtacctatcgttatgcatgactacttaacaggtggttttacatctaacacttcattagcattatactgtcgtgatcatggtttattattacacattcaccgtgcgatgcacgcggttattgaccgtcaacgtaaccacggtattcacttccgtgtattagctaaagctttacgtatgtctggtggtgaccaccttcactctggta	0	0	0	0	0	0	0	0	0	0.00184464	0	0	0	0	0	0	0	0	0	0	0	0	0	0	0	0	0	0	0	0	0	0	0	0	0	0	0	0	0	0	0
DIA_193	Bacillariophyta						硅藻门	cctcggtgtgtcgcagcagggccagggctggcattggggcctggacgtgtacgaaacccgcatcgatgacctgatcacctacgatgcgctcacgatgaaaatgcagcaggtggagaaggcgcgcatccgtggcgccgagctgaccggtggcgtgctgttggccggcttcgacatcaacgcgcagctgagctacaccgacccgcgcaatcg	0	0	0.00265856	0	0	0	0	0	0	0	0	0	0	0	0	0	0	0	0	0	0	0	0	0	0	0	0	0	0	0	0	0	0	0	0	0	0	0	0	0	0
DIA_194	Bacillariophyta	Fragilariophyceae	Fragilariales	Fragilariaceae			脆杆藻科	catcactgcagcaacgatggaagaagtttacaaacgtgctgagtacgctaaagaagtaggttctatcatcgttatgatcgatttagttatgggttacacagcaattcaaagtattgcactttggtctcgtgaaaacgacatgcttttacatttacatcgtgcgggtaactctacttacgctcgtcaaaagaaccatggtattaatttccgtgttatctgtaaatggatgcgtatgtctggtgtagatcatattcacgcaggta	8.91543e-05	0	0	0	0	0	0	0	0	0	0	0	0	0	0	0	0	0	0	0	0	0	0	0	0	0	0	0	0	0	0	0	0	0	0	0	0	0	0	0	0
DIA_195	Bacillariophyta	Fragilariophyceae	Fragilariales	Fragilariaceae			脆杆藻科	catcactgctggtacaatggaagaagtttatgctcgtgctgagtatgctaaaagtgttggttctattgttgttatgatcgatttagttatgggttacacagcaattcaaagtattgcttactgggctcgtgcaaatgacatgctcttacatttacaccgtgctggtaactctacatacgctcgtcaaaagaatcatggtattaacttccgtgttatctgtaaatggatgcgtatggctggtgtggatcatatccatgcaggta	0	0	0	0	0	0	0	0	0	0	0	0	0	0	0	0	0	0	0	0	0	0	0	0	0	0	0	0	0	0	0	0	0	0	0	7.994e-05	0	0	0	0	0
DIA_196	Bacillariophyta	Bacillariophyceae	Bacillariales	Bacillariaceae	Nitzschia		菱形藻属	cgttacagctgcaactttagaagaaacttacaaacgtgcagaatatgctaaagaagtaggttctatcatcgttatggttgatttagttatgggttacacagctttacaatcaatggctatttggtctcgtgaaaacgatatgttattacatttacaccgtgctggtaactctacatacgctcgtcaaaagaatcatggtattaacttccgtgttatctgtaaatggatgcgtatggctggtgtggatcatatccatgcaggta	0	0	0	0	0	0	0	0	0	0	0	0	0	0	0	0	0	0	0	0	0	0	0	0	0	0	0	0	0	0	0	0	0	0	0	2.40088e-05	0	0	0	0	0
DIA_197	Bacillariophyta	Bacillariophyceae	Naviculales	Naviculaceae	Navicula		舟形藻属	cattactgcagcgactatggaagaagtttacaaacgtgcagagtatgctaaaacagtaggttctataattgttatgatcgatttagtaatgggttacacagcaattcaaagtattgctttatgggctcgtgaaaacgacatgattttacacttacaccgtgctggtaactctacttatgctcgtcaaaagaaccatggtattaacttccgtgttatctgtaaatggatgcgtatgtctggtgtagatcatatccatgctggta	0.000153186	0	0	0	0	0	0	0	0	0	0	0	0	0	0	0	0	0	0	0	0	0	0	0	0	0	0	0	0	0	0	0	0	0	6.74997e-05	0	0	0	0	0	0
DIA_198	Bacillariophyta	Bacillariophyceae	Bacillariales	Bacillariaceae	Nitzschia		菱形藻属	cgttacagctgcaactttagaagaaacttacaaacgtgctgagtatgctaaagaagtaggttcgatcatcgttatggttgacttagttatgggttacacagctttacaatcaatggctatttggtcacgtgagaatgatatgttattacatttacaccgtgcaggtaactctacttacgctcgtcaaaaaaatcatggtattaacttccgtgttatttgtaaatggatgcgtatgactggtgtagatcatattcacgctggta	0.000210325	0	0	0	0	0	0	0	0	0	0	0	0	0	0	0	0	0	0	0	0	0	0	0	0	0	0	0	0	0	0	0	0	0	0	0	0	0	0	0	0
DIA_199	Bacillariophyta	Bacillariophyceae	Thalassiophysales	Catenulaceae	Halamphora		海双眉藻属	catcacagcaggtacaatggaagaagtttacaaacgtgctgagtacgcaaaatcagtaggttctgtaattgtgatgatcgatttagttatgggttatacagcaattcaaagtgctgctctttggtctcgtgacaatgatatgttattacacttacaccgtgcaggtaactcagcatatgctcgtcaaaagaatcacggtattaacttccgtgtaatctgtaaatggatgcgtatggctggtgttgaccatatccatgctggta	0	0	0	0	0	0	0	0	0	0	0	0	0	0	0	0	0	0	0	0	0	0	0	0	0	0	0	0	0	0	0	0	0	0	0	2.88106e-05	0	0	0	0.000437434	0
DIA_200	Bacillariophyta	Bacillariophyceae	Naviculales	Pinnulariaceae	Pinnularia		羽纹藻属	catcactgctggtacaatggaagaagtttacgcgcgtgcagaatatgctaaatcagtaggttctatcattgttatgatcgatttagttatgggttacacagcaattcaaagtgcagctctttgggctcgtagtaatgacatgatcttacacttacaccgtgcaggtaactcaacttacgctcgtcaaaaaaaccatggtattaacttccgtgttatctgtaaatggatgcgtatgtctggtgtagatcacatccacgctggta	0.00107475	0	0	0	0	0	0	0	0	0	0	0	0	0	0	0	0	0	0	0	0	0	0	0	0	0	0	0	0	0	0	0	0	0	0.000173571	0	0	0	0	0	0
DIA_201	Bacillariophyta	Bacillariophyceae	Bacillariales	Bacillariaceae	Nitzschia		菱形藻属	cattactgcagctactatggaagaaatgtacgaacgtgctgaatttgctaaacttgttggttctgtaattatcatgatcgatttagtaatgggttatacagcgattcaaagtattgctttatgggctcgtagtaatgatatgattttacatttacaccgtgctggtaactcaacttacgctcgtcaaaaaaatcacggtattaacttccgtgtaatttgtaaatggatgcgtatgtctggtgtagatcatattcacgctggta	0.000286918	0	0	0	0	4.8667e-05	8.97423e-05	0	0	0	0	0	0	0	0	0	0	0	0	0	0	0	0	0	0	0	0	0	0	0	0	0	0	0	0	0	0	0	0	6.29583e-05	0
DIA_202	Bacillariophyta	Bacillariophyceae	Bacillariales	Bacillariaceae	Nitzschia		菱形藻属	cgttacaggtgctacaatggaagacgtttacgaacgttctgagtacgctaaagaagtaggttctgtaattatcatgatcgatttagttatgggttacacagcaattcaaagtattgcttattgggctcgtgataacgacatggttttacatttacaccgtgctggtaactcaacttacgctcgtcaaaaaaatcacggtattaacttccgtgtaatttgtaaatggatgcgtatgactggtgtagaccatatccacgccggta	0.000603094	0	0	0	0	0.000122285	0	0	0	0	0	0	0	0	0	0	0	0	0	0	0	0	0	0	0	0	0	0	0	0	0	0	0	0	0.000283744	0	0	0	0	0	0
DIA_203	Bacillariophyta						硅藻门	cgttactgctgcaacgatggaagaagtttacgaacgtgctgactacgcgaaagcagttggttctgtaatcatcatgatcgatttagttatgggttacacagcaattcaaagtgctgctctttgggctcgtgacaacgatatgttattacacttacaccgtgcaggtaactctacatatgctcgtcaaaagaaccacggtattaacttccgtgttatctgtaaatggatgcgtatgtctggtgtagatcacatccacgctggta	0	0	0	0	0	0	0	0	0	0	0	0	0	0	0	0	0	0	0	0	0	0	0	0	0	0	0	0	0	0	0	0	0	0	0	0.000655278	0	0	0	0.000120409	0
DIA_204	Bacillariophyta	Bacillariophyceae	Bacillariales	Bacillariaceae	Nitzschia		菱形藻属	cattactgctggtactatggaagaagtaatcaagcgtgcagaatatgctaaatcagtaggttctgtaattgtaatgatcgatttagtaatgggttatacagcgattcaaagtattgctttatgggctcgtagtaatgatatgattttacatttacaccgtgctggtaactcaacttacgctcgtcaaaaaaatcacggtattaacttccgtgtaatttgtaaatggatgcgtatgtctggtgtagatcatattcacgctggta	0.000332414	0	0	0	0	0	0	0	0	0	0	0	0	0	0	0	0	0	0	0	0	0	0	0	0	0	0	0	0	0	0	0	0	0	0	0	0	0	0	0	0
DIA_205	Bacillariophyta	Fragilariophyceae	Fragilariales	Fragilariaceae	Gedaniella		格但斯克藻属	cgttactgctgcaacgatggaagaagtttacgaacgtgctgactacgcgaaagcagttggttctgtaatcatcatgatcgatttagttatgggttacacagcaattcaaagtattgcttactgggctcgtgaaaacgatatgttattacatttacaccgtgccggtaactctacatacgctcgtcaaaaaaaccatggtattaacttccgtgttatttgtaaatggatgcgtatgtctggtgtagatcatatccacgctggaa	0	0	0	0	0	0	0	0	0	0	0	0	0	0	0	0	0	0	0	0	0	0	0	0	0	0	0	0	0	0	0	0	0	0	0	9.5928e-05	0	0	0	8.83003e-05	0
DIA_206	Bacillariophyta	Bacillariophyceae	Thalassiophysales	Catenulaceae	Halamphora		海双眉藻属	catcacagcaggtacaatggaagaagtttacaaacgtgctgagtacgcaaaatcagtaggttctatcgttgtaatgatcgatttagttatgggttacacagcaattcaaagtgctgctctttgggctcgtgacaacgatatgttattacacttacaccgtgcaggtaactctacatacgctcgtcaaaagaatcatggtattaacttccgtgttatctgtaaatggatgcgtatggctggtgtggatcatatccatgcaggta	0	0	0	0	0	0	0	0	0	0	0	0	0	0	0	0	0	0	0	0	0	0	0	0	0	0	0	0	0	0	0	0	0	0	0	0.000327445	0	0	0	0	0
DIA_207	Bacillariophyta						硅藻门	caaaatccgggtgaaggaacccaggtcgcggcaggtagcgccgttgacattgtggtgtcatctggtttagttgaagtacctgacgttacgggtgcaactgaggcgcaagccaggagcgatttggcgcaagcggggttcgaggttcaagttgttgaacaacaatcctcaatttcagcacccgggcaggtcctggctcaatcacctcaaccaggaactcaattagctcggggttcattggtaacaatcaccgtggcgattg	0	0	0	0	0	0	0	0	0	0.00228195	0	0	0	0	0	0	0	0	0	0	0	0	0	0	0	0	0	0	0	0	0	0	0	0	0	0	0	0	0	0	0
DIA_208	Bacillariophyta						硅藻门	tatacatggggttactgaggatagattggttaacacttggtccattcatgacccctcatggtggcagggtaaggcgtggtcaattgcggtgattttagatgacaatggtgatgcgagatcagtttggggcggcggaagatccgattttatggctgcaattggcgcggtcgcgccgtgtggggccggcgacgtttcatcggttgatgcgcgcgcatggctcggcagcggcggcgctggcggctttgcccgagattgcgcgggcggcgggcgtcgagcattatgaggtgtgccccatgggcgtggtgcgcgcagaaatgctgcgcgggtcaaagttcggcgcg	0	0	0	0.0250798	0	0	0	0	0	0	0	0	0	0	0	0	0	0	0	0	0	0	0	0	0	0	0	0	0	0	0	0	0	0	0	0	0	0	0	0	0
DIA_209	Bacillariophyta						硅藻门	catcggagtagtcgtatttagttgtgtccatgattgaaacaactgcgcccaagacctcggctttgcccttaggatgcttacccaactcgctgataatgtctgcgccgatcttgtccttgatgctcttggcaagttgctcgatggcattcatcttgatagcaatggtgatcgggtcaaccaatccatcgcggacttgctcagcaacggattcggcaagcaggtcaatgccaaatttagtgggggcaatatcccccaccttgatcgtgtctaagttatttgagatcattctttttggtttttaaagcatccttgac	0	0	0.0506198	0	0	0	0	0	0	0	0	0	0	0	0	0	0	0	0	0	0	0	0	0	0	0	0	0	0	0	0	0	0	0	0	0	0	0	0	0	0
DIA_210	Bacillariophyta	Bacillariophyceae	Surirellales	Surirellaceae	Surirella		双菱藻属	catcactgcagcgacaatggaagaagtttacaaacgtgctgagtacgctaaagcagtaggttctatagttgttatgatcgatttagttatgggttatacagctattcaatcaatcgcttactgggctcgtgaaaacgatatgcttttacacttacaccgtgcaggtaactctacatatgcacgtcaaaaaaatcatggtattaacttccgtgttatttgtaaatggatgcgtatgtcaggtgtagatcatatccacgctggta	0	0	0	0	0	0	0	0	0	0	0	0	0	0	0	0	0	0	0	0	0	0	0	0	0	0	0	0	0	0	0	0	0	0	0	7.6828e-05	0	0	0	0	0
DIA_211	Bacillariophyta	Bacillariophyceae	Naviculales	Sellaphoraceae	Fistulifera		管状藻属	cattactgcagctacaatggaagaagtgtacaaacgtgctgagtacgctaaaatggtaggatctgtaattgtgatgatcgatttagtaatgggttacacagcaattcaaagtattgcttactgggctcgtgaaaacgatatgttattacacttacaccgtgctggtaactctacatacgctcgtcaaaagaaccatggtattaacttccgtgttatctgtaaatggatgcgtatgtctggtgtagatcatattcacgcaggta	0	0	0	0	0	0	0	0	0	0	0	0	0	0	0	0	0	0	0	0	0	0	0	0	0	0	0	0	0	0	0	0	0	0	0.000348115	0	0	0	0	0	0
DIA_212	Bacillariophyta	Fragilariophyceae	Fragilariales	Fragilariaceae	Staurosira		十字藻属	cgttaccgctgcaactatggaagaagtttacaaacgtgcagaatatgctaaaatggtaggctctgtgatcatcatgatcgatttagttatgggttacacagcaattcaaagtgctgctatttggtctcgtgaaaacgatatgattttacatttacaccgtgcgggtaactcaacttatgctcgtcaaaaaaaccatggtattaacttccgtgttatttgtaagtggatgcgtatgtctggtgtagatcatatccacgctggta	0.000361213	0	0	0	0	0	0	0	0	0	0	0	0	0	0	0	0	0	0	0	0	0	0	0	0	0	0	0	0	0	0	0	0	0	9.93412e-05	0	0	0	0	0	0
DIA_213	Bacillariophyta	Fragilariophyceae	Fragilariales	Fragilariaceae			脆杆藻科	cgttactgctgctactatggaagacgtttacaaacgttctgagtatgctaaagaagtaggttctatcgtaatcatgatcgatttagttatgggttacacagcaattcaaagtattgcttactgggctcgtgcaaatgacatgctcttacatttacaccgtgctggtaactctacatacgctcgtcaaaagaatcatggtattaacttccgtgttatctgtaaatggatgcgtatggctggtgtggatcatatccatgcaggta	0	0	0	0	0	0	0	0	0	0	0	0	0	0	0	0	0	0	0	0	0	0	0	0	0	0	0	0	0	0	0	0	0	0	0	3.8414e-05	0	0	0	0	0
DIA_214	Bacillariophyta						硅藻门	cgttacagctgctactatggaagaagtttacaaacgttcggagtatgctaaagaaatcggttctgtaatcatcatgatcgacttagtaatcggttacactgcaattcaatcgatggctatttggtctcgtaagaatgacatgatccttcacttacaccgtgcaggtaactcagcatatgctcgtcaaaagaatcacggtattaacttccgtgtaatctgtaaatggatgcgtatggctggtgttgaccatatccatgctggta	0	0	0	0	0	0	0	0	0	0	0	0	0	0	0	0	0	0	0	0	0	0	0	0	0	0	0	0	0	0	0	0	0	0	0.000303426	0	0	0	0	0.000104355	0
DIA_215	Bacillariophyta	Bacillariophyceae					硅藻纲	catcactgctggtacaatggaagaagtttatgctcgtgctgagtatgctaaaagtgttggttctattgttgttatgatcgatttagttatgggttacacagctattcaaagtgctgcaatttgggctcgtgaaaacgatatgcttttacatttacaccgtgcaggtaactctacttatgctcgtcaaaaaaatcatggtattaacttccgtgttatttgtaaatggatgcgtatgtctggtgtagatcatatccacgctggta	0.000122549	0	0	0	0	0	0	0	0	0	0	0	0	0	0	0	0	0	0	0	0	0	0	0	0	0	0	0	0	0	0	0	0	0	0	0	0	0	0	0	0
DIA_216	Bacillariophyta	Bacillariophyceae	Bacillariales	Bacillariaceae	Nitzschia		菱形藻属	cgttacaggtgctacaatggaagacgtttacgaacgttctgagtacgctaaagaagtaggttctgtaattatcatgatcgatttagtaatgggttatacagcgattcaaagtattgctttatgggctcgtgaaaatgacatgcttttacatttacatcgtgctggtaactcaacttacgcgcgtcaaaagaaccacggtattaacttccgtgttatctgtaaatggatgcgtatgtctggtgtagatcatattcacgctggta	0.000708486	0	0	0	0	0	7.47853e-05	0	0	0	0	0	0	0	0	0	0	0	0	0	0	0	0	0	0	0	0	0	0	0	0	0	0	0	0	0	0	0	0	0	0
DIA_217	Bacillariophyta	Bacillariophyceae	Cymbellales	Cymbellaceae	Cymbella		桥弯藻属	cattactgctgctacaatggaagaagtttacaaacgtgctgattatgcaaaagctgtaggttctatcgttgtaatgatcgatttagttatgggttacacagcaattcaaagtgctgctatctggtcacgtgaaaacgattgtttattacatttacaccgtgcaggtaactcaacttacgcccgtcaaaaaaatcatggtattaacttccgtgttatttgtaaatggatgcgtatgtctggtgtagatcatatccacgctggta	8.91543e-05	0	0	0	0	0	0	0	0	0	0	0	0	0	0	0	0	0	0	0	0	0	0	0	0	0	0	0	0	0	0	0	0	0	0	0	0	0	0	0	0
DIA_218	Bacillariophyta						硅藻门	gtggtggtggcgctggcagctgccatgagagcgggaacaggggctaattgattagtgaaatggtctggcattgtcagtacgtcatagccacagtcctgactgcgagttgctatctcgctccattgaacagcagttgaagcagttgaggcttgaactccaaagcgaaaaggacgaatgggaaacaatgacatagaaccaaaacatagcaatcaaggtgcctgcatcggtaggtctaggagctatacggttgatggcatcgcaaataccttgctctcaaatcctcggactaactggctcatgcgcttttccatgactgttattgctggatcgttgttggcgacctcaa	0	0	0	0	0	0	0	0	0	0	0	0	0	0	0	0	0	0	0	0	0	0	0	0	0.189189	0	0	0	0	0	0	0	0	0	0	0	0	0	0	0	0
DIA_219	Bacillariophyta						硅藻门	cgcaactgctgggacttgtgaagaaatgtataagcgtgcggcttatgctgctcaaattggtgtaccaattattatgcacgattatattacgggcggtttcacagctaatacatctttatcaatgtattgtcgtgataatggtctattacttcatattcaccgtgctatgcatgccgtaattgaccgtcaaagaaatcatggtattcatttccgcgttcttgcaaaatctcttcgtctgtctggtggtgatcatcttcattcaggta	0.000183824	0	0	0	0	0	0	0	0	0	0	0	0	0	0	0	0	0	0	0	0	0	0	0	0	0	0	0	0	0	0	0	0	0	9.98693e-05	0	0	0	0	0	0
DIA_220	Bacillariophyta	Bacillariophyceae	Achnanthales	Achnanthidiaceae			曲丝藻科	cattactgctggtacaatggaagaagtgtacaaacgtgctgagtacgctaaagctgttggttcagtaattgttatgatcgatttagtaatgggttacactgcaattcaaagtgctgctatctgggctcgtgaaaatgattgtgtattacatttacatcgtgcaggtaactctacatatgctcgtcaaaagaatcatggtattaacttccgtgttatctgtaaatggatgcgtatgtctggtgtagatcatatccacgctggta	0	0	0	0	0	0	0	0.00196783	0	0	0	0	0	0	0	0	0	0	0	0	0	0	0	0	0	0	0	0	0	0	0	0	0	0	0	0	0	0	0	0	0
DIA_221	Bacillariophyta	Bacillariophyceae					硅藻纲	catcactgctggtacaatggaagaagtttacgcacgtgcagaatacgctaaatcagtaggttctatcattgttatgatcgatttagttatgggttacacagcaattcaaagtattgcttattgggctcgtgataacgacatggttttacatttacaccgtgctggtaactcaacttacgctcgtcaaaaaaatcacggtattaacttccgtgtaatttgtaaatggatgcgtatgactggtgtagaccatatccacgccggta	0	0	0	0	0	0	0	0	0	0	0	0	0	0	0	0	0	0	0	0	0	0	0	0	0	0	0	0	0	0	0	0	0	0	1.92057e-05	0	0	0	0	0	0
DIA_222	Bacillariophyta	Fragilariophyceae	Fragilariales	Fragilariaceae	Gedaniella		格但斯克藻属	cgttacaggtgctacaatggaagacgtttacgaacgttctgagtacgctaaagaagtaggttctgtaatcatcatgatcgatttagttatgggttacacagcaattcaaagtattgcttactgggctcgtgcaaatgacatgctcttacatttacaccgtgctggtaactctacatacgctcgtcaaaagaatcatggtattaacttccgtgttatctgtaaatggatgcgtatggctggtgtggatcatatccatgcaggta	0	0	0	0	0	7.71853e-05	0	0	0	0	0	0	0	0	0	0	0	0	0	0	0	0	0	0	0	0	0	0	0.000191378	0	0	0	0	0	0	0.000127904	0	0	0	5.24653e-05	0
DIA_223	Bacillariophyta	Fragilariophyceae	Fragilariales	Fragilariaceae	Staurosira		十字藻属	cattactgctggtactatggaagaagtaatcaagcgtgcagaatatgctaaatcagtaggttctgtaattgtaatgatcgatttagttatgggttacacagcaattcaaagtattgcactttggtctcgtgaaaacgacatgcttttacatttacatcgtgcgggtaactctacttacgctcgtcaaaagaaccatggtattaatttccgtgttatctgtaaatggatgcgtatgtctggtgtagatcatattcacgcaggta	0.000893229	0	0	0	0	0	0	0	0	0	0	0	0	0	0	0	0	0	0	0	0	0	0	0	0	0	0	0	0	0	0	0	0	0	0	0	0	0	0	0	0
DIA_224	Bacillariophyta						硅藻门	cattactgctgctactatggaagaagtatacaaacgtgcagagtatgctaaagcagttggttctatcatcgttatgatcgatttagtaatgggttatacagcaattcaaagtattgcactttggtctcgtgaaaacgacatgcttttacatttacatcgtgcgggtaactctacttacgctcgtcaaaagaaccatggtattaatttccgtgttatctgtaaatggatgcgtatgtctggtgtagatcatattcacgcaggta	7.6593e-05	0	0	0	0	0	0	0	0	0	0	0	0	0	0	0	0	0	0	0	0	0	0	0	0	0	0	0	0	0	0	0	0	0	0	0	0	0	0	0	0
DIA_225	Bacillariophyta						硅藻门	cgttactgctgcaacgatggaagaagtttacgaacgtgctgactacgcgaaagcagttggttctgtaatcatcatgatcgatttagtaatgggctacacagcaattcaaagtattgcttactggtctcgtgaaaacgatatgttattacacttacaccgtgctggtaactctacatatgcacgtcaaaagaaccacggtattaacttccgtgttatctgtaaatggatgcgtatgtctggtgtagatcatatccacgctggaa	0	0	0	0	0	0	0	0	0	0	0	0	0	0	0	0	0	0	0	0	0	0	0	0	0	0	0	0	0	0	0	0	0	0	0	0.00035026	0	0	0	0	0
DIA_226	Bacillariophyta	Bacillariophyceae	Bacillariales	Bacillariaceae	Nitzschia		菱形藻属	cattacaggtgctacaatggaagacgtttacgaacgtgctgagtacgctaaagaagtaggttctgtaattgttatgatcgatttagtaatgggttacacagcaattcaaagtattgctttatgggctcgtaaaaacgatatgcttttacacttacaccgtgctggtaactctacatacgctcgtcaaaagaatcatggtattaacttccgtgttatctgtaaatggatgcgtatggctggtgtggatcatatccatgcaggta	0	0	0	0	0	0	0	0	0	0	0	0	0	0	0	0	0	0	0	0	0	0	0	0	0	0	0	0	0.000143534	0	0	0	0	0	0	0	0	0	0	0	0
DIA_227	Bacillariophyta	Bacillariophyceae	Naviculales				舟形藻目	catcactgctggtacaatggaagaagtttatgcacgtgcagaatatgctaaagcagtaggttctatcattgttatgatcgatttagttatgggttacacagcaattcaaagtgctgctatttgggctcgtgctaatgacatgatcttacacttacaccgtgcaggtaactcaacttacgctcgtcaaaaaaaccatggtattaacttccgtgttatttgtaaatggatgcgtatgtgtggtgtagatcacatccatgctggta	0.000118872	0	0	0	0	0	0	0	0	0	0	0	0	0	0	0	0	0	0	0	0	0	0	0	0	0	0	0	0	0	0	0	0	0	0.000130598	0	0	0	0	0	0
DIA_228	Bacillariophyta						硅藻门	cgttacagctgctactatggaagaagtttacaaacgttcggagtatgctaaagaaatcggttctgtaatcatcatgatcgatttagttatgggttacacagcaattcaaagtattgcttattgggctcgtgataacgacatggttttacatttacaccgtgctggtaactctgcttacgctcgtcaaaaaaatcatggtattaacttccgtgttatttgtaaatggatgcgtatgtctggtgtagatcatatccatgctggta	0	0	0	0	0	0	0	0	0	0	0	0	0	0	0	0	0	0	0	0	0	0	0	0	0	0	0	0	0	0	0	0	0	0	0.000406986	0	0	0	0	0	0
DIA_229	Bacillariophyta	Bacillariophyceae	Thalassiophysales	Catenulaceae	Amphora		双眉藻属	cgttactgctgctactatggaagaagtgtacaaacgttctgagtacgctaaaacaatcggttctgtaattatcatgatcgatttagtaatgggttatacagcaattcaaagtattgcactatggtctcgtgaaaacgacatggttttacacttacaccgtgcaggtaactcagcatatgctcgtcaaaagaatcacggtattaacttccgtgtaatctgtaaatggatgcgtatggctggtgttgaccatatccatgctggta	0	0	0	0	0	0	0	0	0	0	0	0	0	0	0	0	0	0	0	0	0	0	0	0	0	0	0	0	0	0	0	0	0	0	0	0	0	0	0	0.000144491	0
DIA_230	Bacillariophyta	Bacillariophyceae	Bacillariales	Bacillariaceae	Nitzschia		菱形藻属	cattactgctggtacaatggaagaagtgtacaaacgtgctgagtacgctaaagctgttggttctgtaattgttatgatcgatttagtaatgggttatacagcgattcaaagtattgctttatgggctcgtagtaatgatatgattttacatttacaccgtgctggtaactcaacttacgctcgtcaaaaaaatcacggtattaacttccgtgtaatttgtaaatggatgcgtatgtctggtgtagatcatattcacgctggta	0.000104013	0	0	0	0	0	0.000149571	0	0	0	0	0	0	0	0	0	0	0	0	0	0	0	0	0	0	0	0	0	0	0	0	0	0	0	0	0	0	0	0	0	0
DIA_231	Bacillariophyta						硅藻门	cgttacagctgctactatggaagaagtttacaaacgttcggagtatgctaaagaaatcggttctgtaatcatcatgatcgatttagttatgggttacacagcaattcaaagtattgctatctgggctcgtgaaaatgatatgatattacatttacaccgtgcaggtaactcaacatacgctcgtcaaaaaaatcatggtattaacttccgtgttatttgtaaatggatgcgtatgtgtggtgtagatcatatccacgctggta	0	0	0	0	0	0	0	0	0	0	0	0	0	0	0	0	0	0	0	0	0	0	0	0	0	0	0	0	0	0	0	0	0	0	0.000297624	0	0	0	0	0	0
DIA_232	Bacillariophyta	Mediophyceae	Thalassiosirales	Stephanodiscaceae	Stephanodiscus	Stephanodiscus hantzschii	冠盘藻属一种	catcactgctgctacgatggaagaagtatacaaacgtgctgagtatgctaaagcaatcggttctgtagttgttatgatcgatttagttatgggttacactgcaattcaatcaatttcatactgggctcgtgaaaatgatatgcttttacatttacaccgtgctggtaactctacttacgcgcgtcaaaaaaaccatggtattaacttccgtgttatctgtaaatggatgcgtatgtcaggtgtagatcacatccacgctggta	0	0	0	0	0.0119314	0	0	0	0	0	0	0	0	0	0	0	0	0	0	0	0	0	0	0	0	0	0	0	0	0	0	0	0	0	0	0	0	0	0	0	0
DIA_233	Bacillariophyta	Bacillariophyceae	Naviculales	Naviculaceae	Navicula		舟形藻属	cattactgcagctactatggaagaagtttacaaacgtgcagagtatgctaaaactgtaggttctatcattgtaatgatcgatttagtaatgggttatacagcaattcaaagtattgctttatgggctcgtgaaaatgacatgcttttacatttacatcgtgctggtaactcaacttacgcgcgtcaaaagaaccacggtattaacttccgtgttatctgtaaatggatgcgtatgtctggtgtagatcatattcacgctggta	0	0	0	0	0	0	0	0	0	0	0	0	0	0	0	0	0	0	0	0	0	0	0	0	0	0	0	0	0	0	0	0	0	0	0	0.00015033	0	0	0	0	0
DIA_234	Bacillariophyta	Bacillariophyceae	Bacillariales	Bacillariaceae	Nitzschia		菱形藻属	cgttacaggtgctacaatggaagacgtttacgaacgttctgagtacgctaaagaagtaggttctgtaattatcatgatcgatttagtaatgggttatacagcgattcaaagtattgctttatgggctcgtagtaatgatatgattttacatttacaccgtgcaggtaactcagcatatgctcgtcaaaagaatcacggtattaacttccgtgtaatctgtaaatggatgcgtatggctggtgttgaccatatccatgctggta	0	0	0	0	0	4.17143e-05	7.47853e-05	0	0	0	0	0	0	0	0	0	0	0	0	0	0	0	0	0	0	0	0	0	0	0	0	0	0	0	0	0	0	0	0	0	0
DIA_235	Bacillariophyta						硅藻门	cgttaccgctgcaactatggaagaagtttacaaacgtgcagaatatgctaaaatggtaggctctgtgatcatcatgatcgatttagttatgggttacacagcaatccaaagtgcagctatctgggctcgtagcaacgatatgcttttacacttacaccgtgcaggtaactcaacttacgctcgtcaaaagaaccatggtattaacttccgtgttatctgtaaatggatgcgtatgtctggtgtagatcatatccacgctggta	0	0	0	0	0	0	0	0	0	0	0	0	0	0	0	0	0	0	0	0	0	0	0	0	0	0	0	0	0	0	0	0	0	0	2.65346e-05	0	0	0	0	0	0
DIA_236	Bacillariophyta	Fragilariophyceae	Fragilariales	Fragilariaceae	Staurosira		十字藻属	catcactgcaggtactatggaagaagtttacaaacgtgcagaatatgctaaaatggtaggctctgtgatcatcatgatcgatttagttatgggttacacagcaattcaaagtattgcactttggtctcgtgaaaacgacatgcttttacatttacatcgtgcgggtaactctacttacgctcgtcaaaagaaccatggtattaatttccgtgttatctgtaaatggatgcgtatgtctggtgtagatcatattcacgcaggta	0.00027022	0	0	0	0	0	0	0	0	0	0	0	0	0	0	0	0	0	0	0	0	0	0	0	0	0	0	0	0	0	0	0	0	0	0.000293802	0	0	0	0	0	0
DIA_237	Bacillariophyta	Bacillariophyceae					硅藻纲	cattactgctgctactatggaagaagtatacaaacgtgcagagtatgctaaagcagttggttctatcatcgttatgatcgatttagtaatgggttatacagcgattcaaagtattgctttatgggctcgtagtaatgatatgattttacatttacaccgtgctggtaactcaacttacgctcgtcaaaaaaatcacggtattaacttccgtgtaatttgtaaatggatgcgtatgtctggtgtagatcatattcacgctggta	0.000275735	0	0	0	0	0	0	7.994e-05	0	0	0	0	0	0	0	0	0	0	0	0	0	0	0	0	0	0	0	0	0	0	0	0	0	0	0	0	0	0	0	0	0
DIA_238	Bacillariophyta						硅藻门	cgttactgctgcaacgatggaagaagtttacgaacgtgctgactacgcgaaagcagttggttctgtaatcatcatgatcgatttagttatgggttacacagcaattcaaagtgctgctatttggtctcgtgaaaacgatatgcttttacatttacaccgtgcaggtaactcaacttacgcacgtcaaaaaaatcacggtatcaacttccgtgttatctgtaaatggatgcgtatgtctggtgtagatcatatccacgctggta	0	0	0	0	0	0	0	0	0	0	0	0	0	0	0	0	0	0	0	0	0	0	0	0	0	0	0	0	0	0	0	0	0	0	0	4.80177e-05	0	0	0	0	0
DIA_239	Bacillariophyta	Bacillariophyceae					硅藻纲	cgttactgctgctactatggaggacgtatacaaacgttctgaatatgctaaagaagtgggttctattgttatcatgatcgatttagttatgggctatacagcaattcaaagtattgcttactgggctcgtgaaaatgacatgcttttacacttacaccgtgctggtaattctacttatgctcgtcaaaaaaaccacggtattaatttccgagtaatttgtaaatggatgcgtatgtctggtgtagatcatatccacgctggta	0	0	0	0	0	0	0	0	0	0	0	0	0	0	0	0	0	0	0	0	0	0	0	0	0	0	0	0	0	0.000616661	0	0	0	0	0	0	0	0	0	0	0
DIA_240	Bacillariophyta	Fragilariophyceae	Fragilariales	Fragilariaceae	Staurosira		十字藻属	cgttaccgctgcaactatggaagaagtttacaaacgtgcagaatatgcaaaactggtaggctctgtgatcattatgatcgatttagttatgggttacacagcaattcaaagtattgcactttggtctcgtgaaaacgacatgattttacatttacatcgtgcgggtaattctacttacgctcgtcaaaagaaccatggtattaatttccgtgttatctgtaaatggatgcgtatgactggtgtagaccatatccacgccggta	7.6593e-05	0	0	0	0	0	0	0	0	0	0	0	0	0	0	0	0	0	0	0	0	0	0	0	0	0	0	0	0	0	0	0	0	0	0.000943296	0	0	0	0	0	0
DIA_241	Bacillariophyta	Bacillariophyceae					硅藻纲	cgttacaggtgctacaatggaagacgtttacgaacgttctgagtacgctaaagaagtaggttctgtaattatcatgatcgatttagttatgggttacacagcaattcaaagtgctgcaatttgggctcgtgacaacgatatgcttttacatttacaccgtgccggtaactcgacatacgcgcgtcaaaaaaatcatgggattaacttccgtgttatttgtaaatggatgcgtatgtctggtgtagatcacatccatgcaggga	0	0	0	0	0	0	8.97423e-05	0	0	0	0	0	0	0	0	0	0	0	0	0	0	0	0	0	0	0	0	0	0	0	0	0	0	0	0	0	0	0	0	0	0
DIA_242	Bacillariophyta	Bacillariophyceae	Bacillariales	Bacillariaceae	Nitzschia		菱形藻属	cgttacaggtgctacaatggaagacgtttacgaacgttctgagtacgctaaagaagtaggttctgtaattatcatgatcgatttagtaatgggttatacagcaattcaaagtgcagctatttggtctcgtgacaatgatatgttattacatttacaccgtgcaggtaactctacatacgcacgtcaaaaaaatcatggtattaacttccgtgttatttgtaaatggatgcgtatgtcaggtgtagatcatattcacgctggta	0	0	0	0	0	4.8667e-05	0.000448712	0	0	0	0	0	0	0	0	0	0	0	0	0	0	0	0	0	0	0	0	0	0	0	0	0	0	0	0	0	0	0	0	0	0
DIA_243	Bacillariophyta	Fragilariophyceae	Fragilariales	Fragilariaceae	Staurosira		十字藻属	cgttaccgctgcaactatggaagaagtttacaaacgtgcagaatatgctaaaatggtaggctctgtgatcatcatgatcgatttagttatgggttacacagcaattcaaagtattgcttattgggctcgtgataacgacatggttttacatttacaccgtgctggtaactcaacttacgctcgtcaaaagaaccatggtattaatttccgtgttatctgtaaatggatgcgtatgtctggtgtagatcatattcacgcaggta	0	0	0	0	0	0	0	0	0	0	0	0	0	0	0	0	0	0	0	0	0	0	0	0	0	0	0	0	0	0	0	0	0	0	7.31844e-05	0	0	0	0	0	0
DIA_244	Bacillariophyta	Fragilariophyceae	Fragilariales	Fragilariaceae	Staurosira		十字藻属	cgttaccgctgcaactatggaagaagtttacaaacgtgcagaatatgctaaaatggtaggctctgtgatcatcatgatcgatttagttatgggttacacagcaattcaaagtattgcactttggtctcgtgaaaacgacatgcttttacatttacaccgtgctggtaactctacatacgctcgtcaaaagaatcatggtattaacttccgtgttatctgtaaatggatgcgtatggctggtgtggatcatatccatgcaggta	0	0	0	0	0	0	0	0	0	0	0	0	0	0	0	0	0	0	0	0	0	0	0	0	0	0	0	0	0	0	0	0	0	0	7.47486e-05	0	0	0	0	0	0
DIA_245	Bacillariophyta						硅藻门	cattactgcagctactatggaagaagtttacaaacgtgcagagtatgctaaaactgtaggttctatcattgtaatgatcgatttagtaatgggttatacagcaattcaaagtattgcttactgggctcgtgcaaatgacatgctcttacatttacaccgtgctggtaactctacatacgctcgtcaaaagaatcatggtattaacttccgtgttatctgtaaatggatgcgtatggctggtgtggatcatatccatgcaggta	0	0	0	0	0	0	0	0	0	0	0	0	0	0	0	0	0	0	0	0	0	0	0	0	0	0	0	0	0	0	0	0	0	0	0	0.000816858	0	0	0	0.000140766	0
DIA_246	Bacillariophyta						硅藻门	cgttactgctgcaacgatggaagaagtttacgaacgtgctgactacgcgaaagcagttggttctgtaatcatcatgatcgatttagtaatgggttatacagcaattcaaagtattgctttatgggctcgtgaaaatgacatgcttttacatttacatcgtgctggtaactcaacttacgcgcgtcaaaagaaccacggtattaacttccgtgttatctgtaaatggatgcgtatgtctggtgtagatcatattcacgctggta	0	0	0	0	0	0	0	0	0	0	0	0	0	0	0	0	0	0	0	0	0	0	0	0	0	0	0	0	0	0	0	0	0	0	0	0.00040417	0	0	0	0	0
DIA_247	Bacillariophyta						硅藻门	cattactgcagctacaatggaagaagtgtacaaacgtgctgagtatgctaaaatggtaggctctgtaattgtgatgatcgatttagtaatgggttacacggcaatccaaagtattgcttactgggctcgtgaaaatgatatgttattacatttacaccgtgcgggcaactcaacatacgctcgtcaaaaaaaccatggtattaacttccgtgttatttgtaaatggatgcgtatgtctggtgtagatcatatccatgctggta	0	0	0	0	0	0	0	0	0	0	0	0	0	0	0	0	0	0	0	0	0	0	0	0	0	0	0	0	0	0	0	0	0	0	5.30693e-05	0	0	0	0	0	0
DIA_248	Bacillariophyta	Bacillariophyceae	Bacillariales	Bacillariaceae	Nitzschia		菱形藻属	cgttacaggtgctacaatggaagacgtttacgaacgttctgagtacgctaaagaagtaggttctgtaattatcatgatcgatttagtaatgggttatacagcgattcaaagtattgctttatgggctcgtagtaatgatatgattttacatttacaccgtgctggtaactcaacttacgctcgtcaaaaaaatcatggtattaatttccgtgttatttgtaaatggatgagaatggctggtgttgatcatattcatgctggta	0	0	0	0	0	3.03025e-05	0	0	0	0	0	0	0	0	0	0	0	0	0	0	0	0	0	0	0	0	0	0	0	0	0	0	0	0	0	0	0	0	0	0	0
DIA_249	Bacillariophyta	Bacillariophyceae					硅藻纲	catcactgctggtacaatggaagaagtttatgctcgtgctgagtatgctaaaagtgttggttctattgttgttatgatcgatttagttatgggttacacagcaattcaaagtgctgctatttggtctcgtgaaaacgatatgattttacatttacaccgtgcgggtaactcaacttatgctcgtcaaaaaaaccatggtattaacttccgtgttatttgtaagtggatgcgtatgtctggtgtagatcatatccacgctggta	0.000800398	0	0	0	0	0	0	0	0	0	0	0	0	0	0	0	0	0	0	0	0	0	0	0	0	0	0	0	0	0	0	0	0	0	0	0	0	0	0	0	0
DIA_250	Bacillariophyta	Fragilariophyceae	Fragilariales	Fragilariaceae	Staurosira		十字藻属	catcactgctggtacaatggaagaagtttacgcacgtgcagaatacgctaaatcagtaggttctatcattgttatgatcgatttagttatgggttacacagcaattcaaagtattgcactttggtctcgtgaaaacgacatgcttttacatttacatcgtgcgggtaactctacttacgctcgtcaaaagaaccatggtattaatttccgtgttatctgtaaatggatgcgtatgtctggtgtagatcatattcacgcaggta	0	0	0	0	0	0	0	0	0	0	0	0	0	0	0	0	0	0	0	0	0	0	0	0	0	0	0	0	0	0	0	0	0	0	4.24553e-05	0	0	0	0	0	0
DIA_251	Bacillariophyta	Bacillariophyceae					硅藻纲	catcactgctggtacaatggaagaagtttatgctcgtgctgagtatgctaaaagtgttggttctattgttgttatgatcgatttagttatgggttatacagcaattcaaagtgctgcaatttggtctcgtgcaaatgatatgcttttacatttacaccgtgccggtaactcgacatacgcgcgtcaaaaaaatcatgggattaacttccgtgttatttgtaaatggatgcgtatgtctggtgtagatcacatccatgcaggga	0.000595401	0	0	0	0	0	0	0	0	0	0	0	0	0	0	0	0	0	0	0	0	0	0	0	0	0	0	0	0	0	0	0	0	0	0	0	0	0	0	0	0
DIA_252	Bacillariophyta						硅藻门	atgagtgagagtcgcattgagaagtatcaaatcggcttcccttactctggactatggaaactggtgttcaacagcgatgcagattgctacggtgaacatcaagatggcacgcaagcaaccgatttaactagcttggacgagccctataacggcttttcagcttctgggttgattgcaatcggggcttactcttgtttgatttactcacgggattaattttgaatcctcacattagccatggcacaccaagtgcggtaagtcacttagcactggctcactatcgagcaaaacattaacgcaaagggagtttattaaatggtatcacaagagaaactaagttgcgattggcatg	0	0	0	0	0	0	0	0	0	0	0	0	0	0	0	0	0	0	0	0	0	0	0	0	0	0	0	0.000463349	0	0	0	0	0	0	0	0	0	0	0	0	0
DIA_253	Bacillariophyta	Fragilariophyceae	Fragilariales	Fragilariaceae	Staurosira		十字藻属	catcactgctggtacaatggaagaagtttatgctcgtgctgagtatgctaaaatggtaggctctgtgatcatcatgatcgatttagttatgggttacacagcaattcaaagtattgcactttggtctcgtgaaaacgacatgcttttacatttacatcgtgcgggtaactctacttacgctcgtcaaaagaaccatggtattaatttccgtgttatctgtaaatggatgcgtatgtctggtgtagatcatattcacgcaggta	0	0	0	0	0	0	0	0	0	0	0	0	0	0	0	0	0	0	0	0	0	0	0	0	0	0	0	0	0	0	0	0	0	0	0.000155139	0	0	0	0	0	0
DIA_254	Bacillariophyta	Bacillariophyceae					硅藻纲	catcactgctggtacaatggaagaagtttatgctcgtgctgagtatgctaaaagtgttggttctattgttgttatgatcgatttagttatgggttacacagcaattcaaagtgctgctatttggtctcgtgaaaacgatatgcttttacatttacaccgtgcaggtaactcaacttacgcacgtcaaaaaaatcacggtatcaacttccgtgttatctgtaaatggatgcgtatgtctggtgtagatcatatccacgctggta	0.000256281	0	0	0	0	0	0	0	0	0	0	0	0	0	0	0	0	0	0	0	0	0	0	0	0	0	0	0	0	0	0	0	0	0	0	0	0	0	0	0	0
DIA_255	Bacillariophyta	Bacillariophyceae					硅藻纲	catcactgctggtacaatggaagaagtttatgctcgtgctgagtatgctaaagaaatcggttctgtaatcatcatgatcgatttagttatgggttacacagcaattcaaagtattgcttattgggctcgtgataacgacatggttttacatttacaccgtgctggtaactcaacttacgctcgtcaaaaaaatcacggtattaacttccgtgtaatttgtaaatggatgcgtatgactggtgtagaccatatccacgccggta	0	0	0	0	0	0	0	0	0	0	0	0	0	0	0	0	0	0	0	0	0	0	0	0	0	0	0	0	0	0	0	0	0	0	2.30468e-05	0	0	0	0	0	0
DIA_256	Bacillariophyta	Bacillariophyceae	Cymbellales	Cymbellaceae			桥弯藻科	catcactgctggtacaatggaagaagtttacaaacgtgctgaatacggtaaagctgttggttcagtaattgtaatgatcgatttagttatgggttatacagcaattcaaagtgctgctctttgggctcgtgataacgattgtattctacacttacaccgtgcaggtaactcaacttacgctcgtcaaaaaaaccatggtattaacttccgtgttatttgtaaatggatgcgtatgtctggtgtagatcatatccacgctggta	0.000122549	0	0	0	0	0	0	0	0	0	0	0	0	0	0	0	0	0	0	0	0	0	0	0	0	0	0	0	0	0	0	0	0	0	0	0	0	0	0	0	0
DIA_257	Bacillariophyta						硅藻门	cgctactgctggtacatcggaagaaatgatgcgccgtgcacaatgtgctaaagacttcggtgtacccatcatcatgcacgattacctgactggtggtttcactgcaaacacttcattagctcaatactgtcgtaacgaaggtttattattacacattcaccgtgctatgcacgctgtaattgaccgtcaacgtaaccacggtatccacttccgcgtattagctaaagctttacgtttatcaggtggtgaccacttacactctggta	0	0	0	0	0	0	0	0	0	0	0	0	0	0	0	0	0	0	0	0	0	0	0	0	0	0	0	0	0	0	0	0	0	0	7.68227e-05	0	0	0	0	0	0
DIA_258	Bacillariophyta	Bacillariophyceae	Cymbellales	Cymbellaceae	Encyonema		内丝藻属	catcactgctggtacaatggaagaagtttacaaacgtgctgagtacggtaaagctgtaggttctgtagttgtaatgatcgatttagttatgggttacacagcaattcaaagtgctgcaatctggtctcgtgaaaacgatatggttttacatttacaccgtgcaggtaactcaacttatgcgcgtcaaaaaaatcatggtattaacttccgtgttatttgtaaatggatgcgtatgtctggtgtagatcatatccatgctggta	0.000316636	0	0	0	0	0	0	0	0	0	0	0	0	0	0	0	0	0	0	0	0	0	0	0	0	0	0	0	0	0	0	0	0	0	0	0	0	0	0	0	0
DIA_259	Bacillariophyta						硅藻门	cgttactgctgctactatggaagaagtgtacaaacgttctgagtacgctaaaacaatcggttctgtaattatcatgatcgatttagtaatgggttatacagcaattcaaagtattgcttactgggctcgtgcaaatgacatgctcttacatttacaccgtgctggtaactctacatacgctcgtcaaaagaatcatggtattaacttccgtgttatctgtaaatggatgcgtatggctggtgtggatcatatccatgcaggta	0	0	0	0	0	0	0	0	0	0	0	0	0	0	0	0	0	0	0	0	0	0	0	0	0	0	0	0	0	0	0	0	0	0	0	0	0	0	0	7.22457e-05	0
DIA_260	Bacillariophyta	Bacillariophyceae					硅藻纲	cgttacaggtgctacaatggaagacgtttacgaacgttctgagtacgctaaagaagtaggttctatcatcgttatgatcgatttagttatgggttacacagctattcaaagtgctgcaatttgggctcgtgaaaacgatatgcttttacatttacaccgtgcaggtaactctacttatgctcgtcaaaaaaatcatggtattaacttccgtgttatttgtaaatggatgcgtatgtctggtgtagatcatatccacgctggta	8.91543e-05	0	0	0	0	0	0	0	0	0	0	0	0	0	0	0	0	0	0	0	0	0	0	0	0	0	0	0	0	0	0	0	0	0	0	0	0	0	0	0	0
DIA_261	Bacillariophyta	Bacillariophyceae	Achnanthales				曲壳藻目	cattactgctggtacgatggaagaagtgtacaaacgcgctgagtacgctaaagctgttggttctataattattatgatcgatctagtaatgggttatacagcaattcaaagtgcagctatttggtctcgtgataatgatatgttattacatttacaccgtgcaggtaactctacatatgcacgtcaaaaaaatcatggtattaacttccgtgttatttgtaaatggatgcgtatgtcaggtgtagatcacattcacgctggta	0.000196844	0	0	0	0	0	0	0	0	0	0	0	0	0	0	0	0	0	0	0	0	0	0	0	0	0	0	0	0	0	0	0	0	0	0	0	0	0	0	0	0
DIA_262	Bacillariophyta						硅藻门	ctgtacagctggtacatcagaagaaatgctaaaacgtgcacagtgcgctaaagatcttggtgtacctatcgtaatgcatgactatttaacaggtggtttcacttcaaacacttcattagctttatactgtcgtgaccatggtctattattacacattcaccgtgctatgcacgctgtaattgaccgtcaaagaaaccatggtattcacttccgtgtattagctaaagctttacgtctttctggtggtgaccatttacactcaggta	0	0	0	0	0	0	0	0	0	0	0	0	0	0	0	0	0	0	0	0	0	0	0	0	0	0	0	0	0	0	0	0	0	0	5.7617e-05	0	0	0	0	0	0
DIA_263	Bacillariophyta	Fragilariophyceae	Tabellariales	Tabellariaceae	Meridion		扇形藻属	catcacagcggcaactatggaagaagtttacaaacgcgcaaattacgctaaagaagtaggctctgtaatcgttatgatcgatttagttatgggttacacagcaattcaaagtgctgcaatctgggctcgtgaaaacgacatgatcttacatttacatcgcgcaggtaactctacttacgctcgtcaaaagaaccatggtattaatttccgtgttatctgtaaatggatgcgtatgtctggtgtagatcatattcacgcaggta	0	0	0	0	0	0	0	0	0	0	0	0	0	0	0	0	0	0	0	0	0	0	0	0	0	0	0	0	0	0	0	0	0	0	6.01951e-05	0	0	0	0	0	0
DIA_264	Bacillariophyta	Bacillariophyceae	Naviculales	Naviculaceae	Navicula		舟形藻属	cattactgcagctactatggaagaagtttacaaacgtgcagagtatgctaaaactgtaggttctatcattgtaatgatcgatttagtaatgggttatacagcaattcaaagtattgctttatgggctcgtgaaaacgacatgcttttacacttacaccgtgctggtaactctacttatgctcgtcaaaagaatcacggtattaacttccgtgtaatctgtaaatggatgcgtatggctggtgttgaccatatccatgctggta	0	0	0	0	0	0	0	0	0	0	0	0	0	0	0	0	0	0	0	0	0	0	0	0	0	0	0	0	0	0	0	0	0	0	0	2.40088e-05	0	0	0	0	0
DIA_265	Bacillariophyta	Bacillariophyceae					硅藻纲	cattactgcagctactatggaagaagtttacaaacgtgcagagtatgctaaaactgtaggttctatcattgtaatgatcgatttagttatgggttacacagcaattcaaagtgctgctctttgggctcgtgacaacgatatgttattacacttacaccgtgcaggtaactctacatatgctcgtcaaaagaaccacggtattaacttccgtgttatctgtaaatggatgcgtatgtctggtgtagatcacatccacgctggta	0	0	0	0	0	0	0	0	0	0	0	0	0	0	0	0	0	0	0	0	0	0	0	0	0	0	0	0	0	0	0	0	0	0	0	3.36123e-05	0	0	0	0	0
DIA_266	Bacillariophyta	Bacillariophyceae					硅藻纲	cattactgcagctacaatggaagaagtgtacaaacgtgctgagtacgctaaaatggtaggatctgtaattgtgatgatcgatttagttatgggttacacagcaattcaaagtattgcttattgggctcgtgataacgacatggttttacatttacaccgtgctggtaactcaacttacgctcgtcaaaaaaatcacggtattaacttccgtgtaatttgtaaatggatgcgtatgactggtgtagaccatatccacgccggta	0	0	0	0	0	0	0	0	0	0	0	0	0	0	0	0	0	0	0	0	0	0	0	0	0	0	0	0	0	0	0	0	0	0	0.000119278	0	0	0	0	0	0
DIA_267	Bacillariophyta						硅藻门	cgttaccgctgcaactatggaagaagtttacaaacgtgcagaatatgctaaaatggtaggctctgtgatcatcatgatcgatttagttatgggttacacagcaattcaatcgatggctatttggtctcgtaagaatgacatgatccttcacttacaccgtgcaggtaactcagcatatgctcgtcaaaagaatcacggtattaacttccgtgtaatctgtaaatggatgcgtatggctggtgttgaccatatccatgctggta	0	0	0	0	0	0	0	0	0	0	0	0	0	0	0	0	0	0	0	0	0	0	0	0	0	0	0	0	0	0	0	0	0	0	6.1661e-05	0	0	0	0	0	0
DIA_268	Bacillariophyta						硅藻门	cgttactgctgcaacgatggaagaagtttacgaacgtgctgactacgcgaaagcagttggttctgtaatcatcatgatcgatttagttatgggttacacagcaattcaaagtgctgcaatctgggctcgtgaaaatgatatgcttttacatttacaccgtgccggtaactctacatatgcacgtcaaaaaaatcatggtattaacttccgtgttatttgtaaatggatgcgtatgtcaggtgtagatcacattcacgctggaa	0	0	0	0	0	0	0	0	0	0	0	0	0	0	0	0	0	0	0	0	0	0	0	0	0	0	0	0	0	0	0	0	0	0	0	0	0	0	0	6.42183e-05	0
DIA_269	Bacillariophyta	Bacillariophyceae	Bacillariales	Bacillariaceae			杆状藻科	tgtaacagctgcaactatggaagaagtgcttaaacgttgtgaatatgctaaagaagtaggttctatcgttgttatgatcgatttagttatgggttacacagcaattcaaagtgctgcaatttgggctcgtgaaaatgatatgcttttacatttacaccgtgcaggtaactctacgtacgcgcgtcaaaaaaatcatggtattaacttccgtgtaatttgcaaatggatgcgtatgtctggtgtagatcatattcatgctggta	0	0	0	0	0	0	0	0	0	0	0	0	0	0	0	0	0	0	0	0	0	0	0	0	0	0	0	0	0	0	0	0	0	0	3.84113e-05	0	0	0	0	0	0
DIA_270	Bacillariophyta	Bacillariophyceae					硅藻纲	cattactgcaggtactatggaagaagtttacaaacgtgctgaatatgctaaagcagtaggttctgtagttgtaatgattgacttagtaatgggttacacagcaattcaaagtattgcttattgggctcgtgataacgacatggttttacatttacaccgtgctggtaactcaacttacgctcgtcaaaaaaatcacggtattaacttccgtgtaatttgtaaatggatgcgtatgactggtgtagaccatatccacgccggta	0	0	0	0	0	0	0	0	0	0	0	0	0	0	0	0	0	0	0	0	0	0	0	0	0	0	0	0	0	0	0	0	0	0	3.0729e-05	0	0	0	0	0	0
DIA_271	Bacillariophyta						硅藻门	catcactgctggtacaatggaagaagtttacaaacgtgctgagtacggtaaagctgtaggttctgtagttgtaatgatcgatttagttatgggttacacagcaattcaaagtattgcactttggtctcgtgaaaacgacatgcttttacatttacatcgtgcgggtaactctacttacgctcgtcaaaagaaccatggtattaatttccgtgttatctgtaaatggatgcgtatgtctggtgtagatcatattcacgcaggta	7.6593e-05	0	0	0	0	0	0	0	0	0	0	0	0	0	0	0	0	0	0	0	0	0	0	0	0	0	0	0	0	0	0	0	0	0	0	0	0	0	0	0	0
DIA_272	Bacillariophyta	Bacillariophyceae	Bacillariales	Bacillariaceae	Nitzschia		菱形藻属	cgtaacagctgcaactatggaagaagtaatcaaacgttgtgaatacgcgaaagaagtaggttctgtcgttgttatgatcgatttagttatgggttatacagctattcaaagtgctgcaatctgggctcgtgaaaacgatatgcttttacacttacaccgtgctggtaactcaacttacgctcgtcaaaaaaaccacggtattaacttccgtgtaatctgtaaatggatgcgtatgtctggtgtagatcatatccacgcaggta	0	0	0	0	0	0	0	0	0	0	0	0	0	0	0	0	0	0	0	0	0	0	0	0	0	0	0	0	0.000143534	0	0	0	0	0	0	0	0	0	0	0	0
DIA_273	Bacillariophyta						硅藻门	tgttacagctgcaacaatggaagaagtatacaaacgtgctgagtatgctaaagaagttggttcaatagtcattatgatcgatttagttatgggctatacggcgatccaaagtattgctctttgggctcgtgataatgacatgattttacatttacaccgtgcgggtaactctacatatgcacgtcaaaaaaatcatggtattaacttccgtgttatttgtaaatggatgcgtatgtctggtgtagatcatatccatgctggaa	0	0	0	0	0	0	0	0	0	0	0	0	0	0	0	0	0	0	0	0	0	0	0	0	0	0	0	0	0	0	0	0	0	0	0	0	0	0	0	0	0
DIA_274	Bacillariophyta						硅藻门	cttgccatagtccatgatcttgcacacgggcgggttggcattgggcgaaatctcgaccagatcgagtgcggcctcttccgccatttccatcgcgcgctcaggcgtgacaacgccaacgttttccccgtccgcgccaataaggcggatttccggggcgcgaatacgttcgttcactctgggtccggtgtcgcgcgtcgggggcgcgttatgaggtctgcgggctatggctttcttcctt	0	0	0	0	0	0	0	0	0	0	0	0	0	0	0	0	0	0	0	0	0	0	0	0	0	0	0	0	0	0	0	0	0	0	0	0	0	0	0	0	0
DIA_275	Bacillariophyta	Bacillariophyceae	Naviculales	Pinnulariaceae	Pinnularia		羽纹藻属	catcactgctgctacaatggaagaagtttacacacgtgcagaatatgctaaatcagtaggttctatcattgtaatggttgatttagttttaggttatacagcaattcaaagtgcagctatctgggctcgtagcaatgatatgcttttacatttacaccgtgcaggtaactcaacttacgctcgccaaaaaaatcatggtattaacttccgtgttatttgtaaatggatgcgtatgtctggtgtagatcacatccacgctggta	0.000133732	0	0	0	0	0	0	0.000575567	0	0.0312265	0.0363455	0	0	0	0	0	0	0	0	0	0	0	0	0	0	0	0	0	0	0	0	0	0.000159857	0	4.8214e-05	6.2423e-05	0	0	0	0	0
DIA_276	Bacillariophyta						硅藻门	gctcgatctggtgctcggccgtcaggcggcggcgcgattgcagcgtcggagcgcctgccttgttctcgagaatgaagctctttgcgtactcgcccgtctggatgtcggtcaggcactgcttcatcgccttcttcgtctcttccgtgacgacgcgcgggcccgtcacgtactcaccgtactcggcgttgttcgagatcgagtagttcatgttcgcgatgccgccttcgtagatcaggtcgacgatcagctt	0	0	0	0	0	0	0	0	0	0	0	0	0	0	0	0	0	0	0	0	0	0	0	0	0	0	0	0	0	0	0	0	0	0	0	0	0	0	0	0	0
DIA_277	Bacillariophyta	Bacillariophyceae	Naviculales	Naviculaceae	Navicula		舟形藻属	cattactgcagctactatggaagaagtgtataaacgtgcagagtacgctaaagcagttggttctatcgtcgttatgatcgatttagtaatgggttatacagcaattcaaagtattgctttatgggctcgtgaaaatgacatgcttttacatttacatcgtgctggtaactcaacttacgcgcgtcaaaaaaaccacggtattaacttccgtgttatctgtaaatggatgcgtatgtctggtgtagatcatatccacgctggta	0.00625876	0	0	0	0	0.000676972	0.000377126	0.00401313	0.000535537	0.00040992	0	0	0	0	0	0	0	0	0	0	0	0	0	0	0	0	0	0.000654657	0.00217503	0.000203945	0.000218764	0	0.0112859	0	0.00130774	0.029289	0	0	0	0.000516977	0
DIA_278	Bacillariophyta	Bacillariophyceae	Naviculales	Naviculaceae	Navicula		舟形藻属	cgttactgcagcaactatggaagaagtttacaaacgtgcagagtatgctaaatctgttggttctgtagttatcatgatcgatttagtaatgggttacacagcaattcaaagtattgctttatgggctcgtgaaaacgatatgcttttacacttacaccgtgcaggtaactctacttacgctcgtcaaaaaaatcatggtattaacttccgtgtaatttgtaaatggatgcgtatgtctggtgtagatcatatccacgctggta	0	0	0	0	0	0.000148174	0	0.000527603	0	0.0259466	0	0	0	0	0	0	0	0	0	0	0	0	0	0	0	0	0	0	0	0	0	0	0	0	0.000152085	0.000143892	0	0	0	0.00015682	0
DIA_279	Bacillariophyta	Bacillariophyceae					硅藻纲	cattacagctggtacaatggaagaagtgtataaacgtgctgagtacgctaaagctgttggttctgtaattgtaatgatcgatttagtaatgggttacacagcaattcaaagtattgctttatgggctcgtgacaacgatatgcttttacacttacaccgtgcgggtaactcaacttacgctcgtcaaaagaaccacggtattaacttccgtgttatctgtaaatggatgcgtatgtctggtgtagatcacatccacgctggta	0	0	0	0	0	0	0	0	0	0.0231605	0	0	0	0	0	0	0	0	0	0	0	0	0	0	0	0	0	0	0	0	0	0	0	0	0	0	0	0	0	0	0
DIA_280	Bacillariophyta	Bacillariophyceae	Bacillariales	Bacillariaceae	Nitzschia		菱形藻属	cgttaccggtgctacaatggaagacgtttatgaacgtgctgagtatgcgaaagaagtaggttctatcgttatcatgatcgatttagtaatgggttatacagcaattcaaagtattgctttatgggctcgtgacaacgatatgatcttacacttacaccgtgcaggtaactcaacttatgctcgtcaaaagaaccacggtattaacttccgtgttatctgtaaatggatgcgtatgtctggtgtagaccacatccacgctggta	0	0	0	0	0	0	0	0	0	0	0	0	0	0	0	0	0	0	0	0	0	0	0	0	0	0	0	0	0	0	0	0	0	0	0	0	0	0	0	0	0
DIA_281	Bacillariophyta	Bacillariophyceae	Bacillariales	Bacillariaceae	Nitzschia	Nitzschia frustulum	碎片菱形藻	cgttactgctgctactatggaagaagtacttaaacgttgtgaatatgctaaagaagtaggatctatcattgttatgatcgatttagttatgggttatacagcaattcaaagtgccgctatttgggctcgtgaaaacgatatgcttttacatttacatcgtgccggtaactctacttacgctcgtcaaaaaaatcatggtattaacttccgtgttatttgtaaatggatgcgtatgtctggtgtagatcatattcacgctggta	0	0	0	0	0	0	0	0	0	0	0	0	0	0	0	0	0	0	0	0	0	0	0	0	0	0	0	0	0	0	0	0	0	0	0	0	0	0	0	0	0
DIA_282	Bacillariophyta						硅藻门	tgttacagctgcaacaatggaagaagtatacaaacgtgctgagtatgctaaagaagttggttcaatagtcattatgatcgatttagttatgggctatacggcgatccaaagtattgctctttgggctcgtgataatgacatgattttacatttacaccgtgcaggtaactctacttatgcacgtcaaaaaaatcacggtattaacttccgtgttatctgtaaatggatgcgtatgtcaggtgtagatcatattcacgctggta	0	0	0	0	0	0	0	0	0	0.0058072	0	0	0	0	0	0	0	0	0	0	0	0	0	0	0	0	0	0	0	0	0	0	0	0	0	0	0	0	0	0	0
DIA_283	Bacillariophyta						硅藻门	cgtaacagccgcaacttgtgaagacatgatggaacgtgcggaatacgcgaaagatttaggcgtacgtatcgttatgcatgacttcttgactggtggtttctcggctaacacgtctttggctaactggtgtcgtaaaaacggtatgttgttgcacattcaccgtgcaatgcacgctgtaattgaccgtaaccctaaccatggtatccacttccgcgtattggcaaaatgtttacgtttgtctggtggtgaccatcttcatactggta	0	0	0	0	0	0	0	0	0	0	0	0	0	0	0	0	0	0	0	0	0	0	0	0	0	0	0	0	0	0	0	0	0	0	0	0	0	0	0	0	0
DIA_284	Bacillariophyta						硅藻门	gcgaactgcaaggcgatccaggtcctgatctacacgaagaaccacgaaggcacgaccatcgcgcacatcgtcgacgagatcaagcgcttcgcggccgagaacccgacgccgaacgtcgcgttccgcctcgccggcggcaacgtcggtgtgatggccgcgaccaacgaggccgtcggcgatgccgaagtcgcgatgctgctgtcgatctt	0	0	0	0	0	0	0	0	0	0	0	0	0	0	0	0	0	0	0	0	0	0	0	0	0	0	0	0	0	0	0	0	0	0	0	0	0	0	0	0	0
DIA_285	Bacillariophyta	Bacillariophyceae	Naviculales	Naviculaceae			舟形藻科	cattactgcagctactatggaagaagtgtacaaacgtgcagagtatgctaaaactgttggttctatcattgttatgatcgatttagtaatgggttacacagcaattcaaagtattgctttatgggctcgtgacaacgatatgcttttacacttacaccgtgcgggtaactcaacttacgctcgtcaaaagaaccacggtattaacttccgtgttatctgtaaatggatgcgtatgtctggtgtagatcacatccacgctggta	0	0	0	0	0	0	0	0	0	0	0	0	0	0	0	0	0	0	0	0	0	0	0	0	0	0	0	0	0	0	0	0	0	0	0	0	0	0	0	0	0
DIA_286	Bacillariophyta						硅藻门	cgtaactgctggtaccatggaagaagtttataaacgtgcaaactatgctaaatctgttggttcagtagttattatgatcgatttagttatgggttatacagcaattcagacgatagcaatctgggctcgtgaaaatgatatgattttacatttacaccgtgctggaaattctacatatgctcgtcaaaaaaatcatggtattaacttccgtgtaatttgtaaatggatgcgtatgtcaggtgtagatcatattcacgctggta	0	0	0	0	0	0	0	0	0	0	0	0	0	0	0	0	0	0	0	0	0	0	0	0	0	0	0	0	0	0	0	0	0	0	0	0	0	0	0	0	0
DIA_287	Bacillariophyta	Bacillariophyceae	Thalassiophysales	Catenulaceae			串珠藻科	catcactgcaggtacaatggaagaagtttacaaacgtgctgagtatgctaaagcagttggttctatcattgtaatgatcgatttagttatgggttacacagcaattcaaagtgctgcattatgggctcgtgacaacgatatgttattacacttacaccgtgcaggtaactctacttacgctcgtcaaaagaatcacggtattaacttccgtgttatctgtaaatggatgcgtatgtctggtgtagatcatatccacgctggta	0	0	0	0	0	0	0	0	0	0	0	0	0	0	0	0	0	0	0	0	0	0	0	0	0	0	0	0	0	0	0	0	0	0	0	0	0	0	0	0	0
DIA_288	Bacillariophyta	Bacillariophyceae	Naviculales	Naviculaceae			舟形藻科	cattactgcagctactatggaagaagtgtacaaacgtgcagagtatgctaaaactgttggttctatcattgttatgatcgatttagtaatgggttacacagcaattcaaagtattgctctttgggctcgtgaaaacgacatgcttttacatttacaccgtgctggtaactctacttacgctcgtcaaaagaaccatggtattaacttccgtgttatctgtaaatggatgcgtatgtctggtgtagatcatatccacgctggta	0.00146055	0	0	0	0	0	0.000168663	0	0	0	0	0	0	0	0	0	0	0	0	0	0	0	0	0	0	0	0	0.000231675	0.000119612	0	0	0	0	0.249619	0.00076029	0.000179141	0	0	0	0.00029512	0
DIA_289	Bacillariophyta	Bacillariophyceae	Naviculales				舟形藻目	catcactgctgctacaatggaagaagtttacacacgtgcagaatatgctaaatcagtaggttctatcattgtaatggttgatttagttttaggttatacagcaattcaaagtattgctttatgggctcgtgacaacgatatgatcttacacttacaccgtgcaggtaactcaacttatgctcgtcaaaagaaccacggtattaacttccgtgttatctgtaaatggatgcgtatgtctggtgtagaccacatccacgctggta	0	0	0	0	0	0	0	0	0	0	0	0	0	0	0	0	0	0	0	0	0	0	0	0	0	0	0	0	0	0	0	0	0	0	0	0	0	0	0	0	0
DIA_290	Bacillariophyta	Bacillariophyceae	Naviculales				舟形藻目	cgttactgcagctactatggaagaagtttacaaacgtgcagagtatgctaaagctgtaggttctattgttatcatgattgacttagtaatgggttacacagcaattcaaagtattgctttatgggctcgtgaaaatgacatgttattacacttacaccgtgctggtaactctacttacgctcgtcaaaagaaccatggtattaacttccgtgttatctgtaaatggatgcgtatgtctggtgtagatcatatccacgctggta	0	0	0	0	0	0	0	0	0	0	0	0	0	0	0	0	0	0	0	0	0	0	0	0	0	0	0	0	0	0	0	0	0	0	0	0	0	0	0	0	0
DIA_291	Bacillariophyta						硅藻门	gctgcccgccggtttcgatcatttccccgcggcctgagcggccgccggcctggcgaggcgcgtcgccaaaccctggcacaatcgctgccacaggcatcgccttccacgccgccatttcccagccatcaccaggccctcatccatgccgtcctctgcccctcattccccgtcgatgcgcgaacgctcgcgcgcggtctatccctcgctgtcc	0	0	0	0	0	0	0	0	0	0	0	0	0	0	0	0	0	0	0	0	0	0	0	0	0	0	0	0	0	0	0	0	0	0	0	0	0	0	0	0	0
DIA_292	Bacillariophyta	Bacillariophyceae	Naviculales				舟形藻目	cgttactgcagctactatggaagaagtgtacaaacgtgcagagtacgctaaagctgtaggttctgtagttatcatgatcgatttagtaatgggttacacagcaattcaaagtattgctttatggtctcgtgaaaacgatatggttttacatttacaccgtgcgggtaactctacttacgctcgtcaaaaaaaccatggtattaacttccgtgttatttgtaaatggatgcgtatgtgtggtgtagatcatatccacgctggta	0.00010723	0	0	0	0	4.8667e-05	8.08943e-05	0	0.000257372	0	0	0	0	0	0	0	0	0	0	0	0	0	0	0	0	0	0	0	0.00289751	0.0052443	0.00015626	0	0	0	0.000165277	0.000223939	0	0	0	0	0
DIA_293	Bacillariophyta						硅藻门	cgaccgtattggggcgtgcttcgccatgccgcgatccgtcgtgcatgcagaacagcacgtcctgacgccgcgccgcgctgtcggctgcatgcgcgcgcatcgcgtcgcacagtgcgtcgggtgaaggcgccggccgctgccaatcgtcgaggatcgccgtccagccggtgtgttcgcgctgcagccgcgccagcacgccggt	0	0	0	0	0	0	0	0	0	0	0	0	0	0	0	0	0	0	0	0	0	0	0	0	0	0	0	0	0	0	0	0	0	0	0	0	0	0	0	0	0
DIA_294	Bacillariophyta	Bacillariophyceae	Bacillariales	Bacillariaceae			杆状藻科	cgttacagctgctactatggaagaagtatacaaacgttgtgagtatgctaaagaaataggttcaatcattgtaatgattgatttagttatgggttatacagcaattcaaagtactgcaatttgggctcgtgaaaacgatatgcttttacatttacaccgtgcgggtaactctacatatgcacgtcaaaaaaatcatggtattaacttccgtgttatttgtaaatggatgcgtatgtctggtgtagatcatatccatgctggaa	0	0	0	0	0	0	0	0	0	0.00110578	0	0	0	0	0	0	0	0	0	0	0	0	0	0	0	0	0	0	0	0	0	0	0	0	0	0	0	0	0	0	0
DIA_295	Bacillariophyta	Bacillariophyceae	Naviculales	Pinnulariaceae			羽纹藻科	cataactgctgctacaatggaagaagtttacgcacgtgcagaatatgctaaatcagtaggttctatcattataatggttgacttagttctaggttatacagcaattcaaagtgcagctatctgggctcgtaacaatgatatgattatacatttacaccgtgcaggtaactcaacttacgctcgccaaaaaaatcatggtattaacttccgtgttatttgtaaatggatgcgtatgtctggtgtagatcacatccacgctggta	7.42953e-05	0	0	0	0	0	0	0	0	0	0	0	0	0	0	0	0	0	0	0	0	0	0	0	0	0	0	0	0	0	0	0	0	0	0.000347209	0	0	0	0	0	0
DIA_296	Bacillariophyta	Bacillariophyceae	Bacillariales	Bacillariaceae	Nitzschia		菱形藻属	cgttaccggtgctacaatggaagacgtttatgaacgtgctgagtatgcgaaagaagtaggttctatcgttatcatgatcgatttagtaatgggttatacagcaattcaaagtgcagctatctgggctcgtagcaatgatatgcttttacatttacaccgtgcaggtaactcaacttacgctcgccaaaaaaatcatggtattaacttccgtgttatttgtaaatggatgcgtatgtctggtgtagatcacatccacgctggta	0	0	0	0	0	0	0	0	0	0	0	0	0	0	0	0	0	0	0	0	0	0	0	0	0	0	0	0	0	0	0	0	0	0	0	0	0	0	0	0	0
DIA_297	Bacillariophyta	Bacillariophyceae					硅藻纲	cattacagctggtacaatggaagaagtgtacaaacgtgctgagtacgctaaagctgttggttctattgttgtaatgatcgatttagtaatgggttatacagcaattcaaagtattgctttatgggctcgtgacaacgatatgatcttacacttacaccgtgcaggtaactcaacttatgctcgtcaaaagaaccacggtattaacttccgtgttatctgtaaatggatgcgtatgtctggtgtagaccacatccacgctggta	0	0	0	0	0	0	0	0	0	0	0	0	0	0	0	0	0	0	0	0	0	0	0	0	0	0	0	0	0	0	0	0	0	0	0	0	0	0	0	0	0
DIA_298	Bacillariophyta	Bacillariophyceae	Cymbellales	Cymbellaceae	Encyonema		内丝藻属	catcactgctggtacaatggaagaagtttacaaacgtgctgagtacggtaaagctgtaggttctgtagttgtaatgatcgatttagttatgggttacacagcgattcaaagtgctgcaatctggtctcgtgaaaacgatatggtattacatttacaccgtgcaggtaactcaacttatgcacgtcaaaaaaatcatggtattaacttccgtgtaatctgtaaatggatgcgtatggctggtgtagatcatattcacgcaggta	0.00599842	0	0	0	0	0	0	0	0	0	0	0	0	0	0	0	0	0	0	0	0	0	0	0	0	0	0	0	0	0	0	0	0	0	6.3683e-05	0.000133894	0	0	0	6.42183e-05	0
DIA_299	Bacillariophyta	Bacillariophyceae	Naviculales	Berkeleyaceae	Parlibellus		书形藻属	catcactgcaggtacaatggaagaagtatacaaacgtgctgagtatgctaaagctgttggttctatcgttgtgatgatcgatttagttatgggttacacagcaattcaaagtgctgcaatctgggctcgtgagaatgatgttcttttacatttacatcgtgctggtaactctacatacgctcgtcaaaagaatcatggtattaacttccgtgttatctgtaaatggatgcgtatgtctggtgtagatcatatccacgctggta	0	0	0	0	0	0	0	0	0	0	0	0	0	0	0	0	0	0	0	0	0	0	0	0	0	0	0	0	0	0	0	0	0	0	0	0	0	0	0	0	0
DIA_300	Bacillariophyta	Bacillariophyceae	Bacillariales	Bacillariaceae	Nitzschia	Nitzschia lembiformis	菱形藻属种2	cgttaccggtgctacaatggaagacgtttatgaacgtgctgagtatgcgaaagaagtaggttctatcgttatcatgatcgatttagtaatgggttatacagcaattcaaagtattgctttatgggctcgtaaaaatgatatgcttttacatttacaccgtgctggtaattcaacttatgctcgtcaaaaaaatcatggtattaacttccgtgtaatttgtaaatggatgcgtatgtctggtgtagatcatattcacgcaggta	0.000168505	0	0	0	0	0.000333297	0.00015568	9.5928e-05	0	0.0147343	0	0	0	0	0	0	0	0	0	0	0	0	0	0	0	0	0	0	0	0	0	0	0.00103555	0	2.68879e-05	7.994e-05	0	0	0	0	0
DIA_301	Bacillariophyta	Bacillariophyceae	Bacillariales	Bacillariaceae	Nitzschia		菱形藻属	cgttaccggtgctacaatggaagacgtttatgaacgtgctgagtatgcgaaagaagtaggttctatcgttatcatgatcgatttagtaatgggttacacagcaattcaaagtattgctctttgggctcgtgaaaacgacatgcttttacatttacaccgtgctggtaactctacttacgctcgtcaaaagaaccatggtattaacttccgtgttatctgtaaatggatgcgtatgtctggtgtagatcatatccacgctggta	0	0	0	0	0	0	0	0	0	0	0	0	0	0	0	0	0	0	0	0	0	0	0	0	0	0	0	0	0	0	0	0	0	0	0	0	0	0	0	0	0
DIA_302	Bacillariophyta						硅藻门	ctatcagatcccggcgctgctgcgccgcgagaccgggcagggcgccggcatcgtcgtgtcgccgctgatcgcgctgatgcaggaccaggtcgccgcgctgcgcgaagttggtgtgcgtgcggcgtacctgaattcgacgctgtcgggcgccgaggctgccgccaccgagcgtgcgttgcgcgaaggcgaaatcgacctgct	0	0	0	0	0	0	0	0	0	0	0	0	0	0	0	0	0	0	0	0	0	0	0	0	0	0	0	0	0	0	0	0	0	0	0	0	0	0	0	0	0
DIA_303	Bacillariophyta	Bacillariophyceae					硅藻纲	cattactgcagctactatggaagaagtgtacaaacgtgcagagtatgctaaaactgttggttctatcattgtaatggttgatttagttttaggttatacagcaattcaaagtgcagctatctgggctcgtagcaatgatatgcttttacatttacaccgtgcaggtaactcaacttacgctcgccaaaaaaatcatggtattaacttccgtgttatttgtaaatggatgcgtatgtctggtgtagatcacatccacgctggta	0	0	0	0	0	0	0	0	0	0	0	0	0	0	0	0	0	0	0	0	0	0	0	0	0	0	0	0	0	0	0	0	0	0	0	0	0	0	0	0	0
DIA_304	Bacillariophyta						硅藻门	gctacatcgattccgggcttgtttatgtgccggagtcggctccatgggtcagcgatttcacgaccgaatgcgacgcattcacacctgacgacacacacgcgcacgacgaccagatcgatccgatggtcgacgcgatcaacgatctgctcggcagcgggcgggtcacacggctctgggaaaggttggcaggatgaatcgaaagcaacgcaaggccgagcagcggcaatac	0	0	0	0	0	0	0	0	0	0	0	0	0	0	0	0	0	0	0	0	0	0	0	0	0	0	0	0	0	0	0	0	0	0	0	0	0	0	0	0	0
DIA_305	Bacillariophyta	Bacillariophyceae					硅藻纲	tgttacagctgcaacaatggaagaagtatacaaacgtgctgagtatgctaaagaagttggttcaatagtcattatgatcgatttagttatgggctatacggcgatccaaagtattgctctttgggctcgtgataatgacatgattttacatttacaccgtgctggtaattcaacttatgctcgtcaaaaaaatcatggtattaacttccgtgtaatttgtaaatggatgcgtatgtctggtgtagatcatattcacgcaggta	0	0	0	0	0	0	0	0	0	0	0	0	0	0	0	0	0	0	0	0	0	0	0	0	0	0	0	0	0	0	0	0	0	0	0	0	0	0	0	0	0
DIA_306	Bacillariophyta						硅藻门	gctcggcccagccaaaccccagcacggccatctccagcagcatcaggtagctcggcgccagccagtgctgcgtgccgacgacgatccggtggtcggcgccgcggccttccgttttcacataggtattgaggcgcagttcgcgcgcatcgcgcagcgccgcgtgcggtacttcggcgtcgccgtacgcggcgagcgcgtgcgtgcgcccgacgaacagcccgatctccgactcctc	0	0	0	0	0	0	0	0	0	0	0	0	0	0	0	0	0	0	0	0	0	0	0	0	0	0	0	0	0	0	0	0	0	0	0	0	0	0	0	0	0
DIA_307	Bacillariophyta						硅藻门	cgttactgcagcaactatggaagaagtttacaaacgtgcagagtatgctaaatctgttggttctgtagttatcatgatcgatttagtaatgggttacacagcaattcaaagtattgctttatgggctcgtgacaacgatatgatcttacacttacaccgtgcaggtaactcaacttatgctcgtcaaaagaaccacggtattaacttccgtgttatctgtaaatggatgcgtatgtctggtgtagaccacatccacgctggta	0	0	0	0	0	0	0	0	0	0	0	0	0	0	0	0	0	0	0	0	0	0	0	0	0	0	0	0	0	0	0	0	0	0	0	0	0	0	0	0	0
DIA_308	Bacillariophyta	Bacillariophyceae	Naviculales	Naviculaceae	Navicula		舟形藻属	cattactgcagctactatggaagaagtgtacaaacgtgcagagtatgctaaaactgttggttctatcattgttatgatcgatttagtaatgggttacacagcaattcaaagtattgctttatgggctcgtgaaaacgatatgcttttacacttacaccgtgcaggtaactctacttacgctcgtcaaaaaaatcatggtattaacttccgtgtaatttgtaaatggatgcgtatgtctggtgtagatcatatccacgctggta	0	0	0	0	0	0	0	0	0	0	0	0	0	0	0	0	0	0	0	0	0	0	0	0	0	0	0	0	0	0	0	0	0	0	0	0	0	0	0	0	0
DIA_309	Bacillariophyta	Bacillariophyceae					硅藻纲	cgttaccggtgctacaatggaagacgtttatgaacgtgctgagtacgctaaagctgttggttctattgttgtaatgatcgatttagtaatgggttatacagcaattcaaagtattgctttatgggctcgtgacaacgatatgatcttacacttacaccgtgcaggtaactcaacttatgctcgtcaaaagaaccacggtattaacttccgtgttatctgtaaatggatgcgtatgtctggtgtagaccacatccacgctggta	0	0	0	0	0	0	0	0	0	0	0	0	0	0	0	0	0	0	0	0	0	0	0	0	0	0	0	0	0	0	0	0	0	0	0	0	0	0	0	0	0
DIA_310	Bacillariophyta	Bacillariophyceae	Bacillariales	Bacillariaceae	Nitzschia		菱形藻属	cgttaccggtgctacaatggaagacgtttatgaacgtgctgagtatgcgaaagaagtaggttctatcgttatcatgatcgatttagtaatgggttatacagcaattcaaagtattgctttatgggctcgtaaaaatgatatgcttttacatttacaccgtgcgggtaactctacatatgcacgtcaaaaaaatcatggtattaacttccgtgttatttgtaaatggatgcgtatgtctggtgtagatcatatccatgctggaa	0	0	0	0	0	0	0	0	0	0	0	0	0	0	0	0	0	0	0	0	0	0	0	0	0	0	0	0	0	0	0	0	0	0	0	0	0	0	0	0	0
DIA_311	Bacillariophyta	Bacillariophyceae	Bacillariales	Bacillariaceae	Nitzschia		菱形藻属	tgttacagctgcaacaatggaagaagtatacaaacgtgctgagtatgctaaagaagttggttcaatagtcattatgatcgatttagttatgggttatacagcaattcaaagtgccgctatttgggctcgtgaaaacgatatgcttttacatttacatcgtgccggtaactctacttacgctcgtcaaaaaaatcatggtattaacttccgtgttatttgtaaatggatgcgtatgtctggtgtagatcatattcacgctggta	0	0	0	0	0	0	0	0	0	0	0	0	0	0	0	0	0	0	0	0	0	0	0	0	0	0	0	0	0	0	0	0	0	0	0	0	0	0	0	0	0
DIA_312	Bacillariophyta	Bacillariophyceae					硅藻纲	cattacagctggtacaatggaagaagtgtacaaacgtgctgagtacgctaaagctgttggttctatcgttgtaatgatcgatttagttatgggttacacagcaattcaaagtgctgctatctgggctcgtgaaaacgatatgttattacacttacaccgtgcaggtaactcaacttacgctcgtcaaaagaaccatggtattaacttccgtgttatctgtaaatggatgcgtatgtctggtgtagaccacatccacgcaggta	0	0	0	0	0	0	0	0	0	0	0	0	0	0	0	0	0	0	0	0	0	0	0	0	0	0	0	0	0	0	0	0	0	0	0	0	0	0	0	0	0
DIA_313	Bacillariophyta	Bacillariophyceae	Cymbellales	Cymbellaceae	Cymbella		桥弯藻属	catcactgcgggtacaatggaagaagtttacaaacgtgctgaatacggtaaagctgtaggttctatcgttgtaatgatcgatttagttatgggttacacagcaattcaaagtgctgctctttgggctcgtgataacgattgtttattacacttacaccgtgcaggtaactcaacttatgctcgtcagaaaaatcacggtattaacttccgtgttatttgtaaatggatgcgtatggctggtgttgatcatatccacgctggta	0	0	0	0	0	0	0	0	0	0	0	0	0	0	0	0	0	0	0	0	0	0	0	0	0	0	0	0	0	0	0	0	0	0	0	0	0	0	0	0	0
DIA_314	Bacillariophyta	Bacillariophyceae					硅藻纲	catcactgctgctacaatggaagaagtttacacacgtgcagaatatgctaaatcagtaggttctatcattgtaatggttgatttagttatgggttatacagcaattcaaagtactgcaatttgggctcgtgaaaacgatatgcttttacatttacaccgtgcgggtaactctacatatgcacgtcaaaaaaatcatggtattaacttccgtgttatttgtaaatggatgcgtatgtctggtgtagatcatatccatgctggaa	0	0	0	0	0	0	0	0	0	0	0	0	0	0	0	0	0	0	0	0	0	0	0	0	0	0	0	0	0	0	0	0	0	0	0	0	0	0	0	0	0
DIA_315	Bacillariophyta	Fragilariophyceae	Fragilariales	Fragilariaceae	Diatoma		等片藻属	catcacagctgcaactatggaagaagtttacaaacgtgctgagtacgctaaagaagtaggttctatcatcgttatgatcgatttagttatgggttacacagcaattcaaagtgctgcaatctgggctcgtgacaacgatatgcttttacatttacaccgtgctggtaactctacttacgctcgtcaaaaaaatcatggtattaacttccgtgttatttgtaaatggatgcgtatgtctggtgtagatcatatccacgctggta	0	0	0	0	0	0	0	0	0	0	0	0	0	0	0	0	0	0	0	0	0	0	0	0	0	0	0	0	0	0	0	0	0	0	0	0	0	0	0	0	0
DIA_316	Bacillariophyta	Bacillariophyceae					硅藻纲	cgttacagctgctactatggaagaagtatacaaacgttgtgagtatgctaaagaaataggttcaatcattgtaatgattgatttagttatgggttatacagcaattcaaagtgcagctatctgggctcgtagcaatgatatgcttttacatttacaccgtgcaggtaactcaacttacgctcgccaaaaaaatcatggtattaacttccgtgttatttgtaaatggatgcgtatgtctggtgtagatcacatccacgctggta	0	0	0	0	0	0	0	0	0	0	0	0	0	0	0	0	0	0	0	0	0	0	0	0	0	0	0	0	0	0	0	0	0	0	0	0	0	0	0	0	0
DIA_317	Bacillariophyta	Fragilariophyceae	Fragilariales	Fragilariaceae	Ulnaria	Ulnaria ulna	肘形藻属一种	cgttactgcatctactatggaagaactttacaaacgtgctaactacgctaaagctgtaggttctgtaatcatcatgatcgatttagtattaggttacacagctattcaaagtgctgctatctggtctcgtgaaaatgatatggtattacacttacaccgtgcaggtaactcaacttacgctcgtcaaaaaaatcacggtattaacttccgtgtaatttgtaaatggatgcgtatgtctggtgttgaccacatccacgctggta	0	0	0	0	0	0	0	0	0	0	0	0	0	0	0	0	0	0	0	0	0	0	0	0	0	0	0	0	0.000439601	0	0	0	0	0	0	0	0	0	0	0	0
DIA_318	Bacillariophyta	Bacillariophyceae					硅藻纲	cgttacagctgctactatggaagaagtatacaaacgttgtgagtatgctaaagaaataggttcaatcattgtaatgattgatttagttatgggttatacagcaattcaaagtactgcaatttgggctcgtgaaaacgatatgcttttacatttacaccgtgcaggtaactctacttatgcacgtcaaaaaaatcacggtattaacttccgtgttatctgtaaatggatgcgtatgtcaggtgtagatcatattcacgctggta	0	0	0	0	0	0	0	0	0	0	0	0	0	0	0	0	0	0	0	0	0	0	0	0	0	0	0	0	0	0	0	0	0	0	0	0	0	0	0	0	0
DIA_319	Bacillariophyta	Bacillariophyceae	Bacillariales	Bacillariaceae	Nitzschia		菱形藻属	cattacagctggtacaatggaagaagtgtacaaacgtgctgagtacgctaaagctgttggttctattgttgtaatgatcgatttagtaatgggttatacagcaattcaaagtattgctttatgggctcgtaaaaatgatatgcttttacatttacaccgtgctggtaattcaacttatgctcgtcaaaaaaatcatggtattaacttccgtgtaatttgtaaatggatgcgtatgtctggtgtagatcatattcacgcaggta	0	0	0	0	0	0	0	0	0	0	0	0	0	0	0	0	0	0	0	0	0	0	0	0	0	0	0	0	0	0	0	0	0	0	0	0	0	0	0	0	0
DIA_320	Bacillariophyta	Bacillariophyceae	Bacillariales	Bacillariaceae	Nitzschia		菱形藻属	cgttaccggtgctacaatggaagacgtttatgaacgtgctgagtatgcgaaagaagtaggttctatcgttatcatgatcgatttagttatgggctatacggcgatccaaagtattgctctttgggctcgtgataatgacatgattttacatttacaccgtgcaggtaactctacttatgcacgtcaaaaaaatcacggtattaacttccgtgttatctgtaaatggatgcgtatgtcaggtgtagatcatattcacgctggta	0	0	0	0	0	0	0	0	0	0	0	0	0	0	0	0	0	0	0	0	0	0	0	0	0	0	0	0	0	0	0	0	0	0	0	0	0	0	0	0	0
DIA_321	Bacillariophyta	Bacillariophyceae	Bacillariales	Bacillariaceae	Nitzschia		菱形藻属	cgttaccggtgctacaatggaagacgtttatgaacgtgctgagtatgcgaaagaagtaggttctatcgttatcatgatcgatttagtaatgggttatacagcaattcaaagtgccgctatttgggctcgtgaaaacgatatgcttttacatttacatcgtgccggtaactctacttacgctcgtcaaaaaaatcatggtattaacttccgtgttatttgtaaatggatgcgtatgtctggtgtagatcatattcacgctggta	0	0	0	0	0	0	0	0	0	0	0	0	0	0	0	0	0	0	0	0	0	0	0	0	0	0	0	0	0	0	0	0	0	0	0	0	0	0	0	0	0
DIA_322	Bacillariophyta						硅藻门	catcactgctgctacaatggaagaagtttacacacgtgcagaatatgctaaatcagtaggttctatcattgtaatggttgatttagttttaggttatacagcaattcaaagtgcagctatctgggctcgtagcaatgatatgcttttacatttacaccgtgctggtaattcaacttatgctcgtcaaaaaaatcatggtattaacttccgtgtaatttgtaaatggatgcgtatgtctggtgtagatcatattcacgcaggta	0	0	0	0	0	0	0	0	0	0	0	0	0	0	0	0	0	0	0	0	0	0	0	0	0	0	0	0	0	0	0	0	0	0	0	0	0	0	0	0	0
DIA_323	Bacillariophyta	Bacillariophyceae	Naviculales	Pinnulariaceae	Pinnularia		羽纹藻属	catcactgctgctacaatggaagaagtttacacacgtgcagaatatgctaaatcagtaggttctatcattgtaatggttgatttagttttaggttatacagcaattcaaagtgcagctatctgggctcgtagcaatgatatgattttacatttacaccgtgcaggtaactcaacttatgctcgtcaaaagaaccacggtattaacttccgtgttatctgtaaatggatgcgtatgtctggtgtagaccacatccacgctggta	0	0	0	0	0	0	0	0	0	0	0	0	0	0	0	0	0	0	0	0	0	0	0	0	0	0	0	0	0	0	0	0	0	0	0	0	0	0	0	0	0
DIA_324	Bacillariophyta	Bacillariophyceae					硅藻纲	cgttactgcagcaactatggaagaagtttacaaacgtgcagagtatgctaaatctgttggttctgtagttatcatgatcgatttagtaatgggttacacagcaattcaaagtattgctttatgggctcgtaaaaatgatatgcttttacatttacaccgtgctggtaattcaacttatgctcgtcaaaaaaatcatggtattaacttccgtgtaatttgtaaatggatgcgtatgtctggtgtagatcatattcacgcaggta	0	0	0	0	0	0	0	0	0	0	0	0	0	0	0	0	0	0	0	0	0	0	0	0	0	0	0	0	0	0	0	0	0	0	0	0	0	0	0	0	0
DIA_325	Bacillariophyta	Bacillariophyceae	Bacillariales	Bacillariaceae	Nitzschia		菱形藻属	cgttaccggtgctacaatggaagacgtttatgaacgtgctgagtatgcgaaagaagtaggttctgtaattgtaatgatcgatttagtaatgggttacacagcaattcaaagtattgctttatgggctcgtgacaacgatatgcttttacacttacaccgtgcgggtaactcaacttacgctcgtcaaaagaaccacggtattaacttccgtgttatctgtaaatggatgcgtatgtctggtgtagatcacatccacgctggta	0	0	0	0	0	0	0	0	0	0	0	0	0	0	0	0	0	0	0	0	0	0	0	0	0	0	0	0	0	0	0	0	0	0	0	0	0	0	0	0	0
DIA_326	Bacillariophyta						硅藻门	gttcgtcgtgccgcgatagcccatcttgtggttcagcccggcgagcacgacgtcgttgtgttcgccgggtgcgccgccatcggttcccggcaggtacttgggcacgatgaacagcgagatgccgcgcgtgccgggtagcagccggccgcgttcgtcgggaatcttcgcgagcacgaggtgcacgatgttctccgccagctcg	0	0	0	0	0	0	0	0	0	0	0	0	0	0	0	0	0	0	0	0	0	0	0	0	0	0	0	0	0	0	0	0	0	0	0	0	0	0	0	0	0
DIA_327	Bacillariophyta	Bacillariophyceae					硅藻纲	cattactgcagctactatggaagaagtgtacaaacgtgcagagtatgctaaaactgttggttctatcattgttatgatcgatttagtaatgggttatacagcaattcaaagtattgctttatgggctcgtaaaaatgatatgcttttacatttacaccgtgctggtaattcaacttatgctcgtcaaaaaaatcatggtattaacttccgtgtaatttgtaaatggatgcgtatgtctggtgtagatcatattcacgcaggta	0	0	0	0	0	0	0	0	0	0	0	0	0	0	0	0	0	0	0	0	0	0	0	0	0	0	0	0	0	0	0	0	0	0	0	0	0	0	0	0	0
DIA_328	Bacillariophyta	Bacillariophyceae	Surirellales	Entomoneidaceae	Entomoneis		茧形藻属	catcactgctggtacaatggaagaagtttacaaacgtgctgaatacgctaaatcagtaggttctatcatcgttatgatcgatttagttatgggttacacagcgatccaatcaatcgctttatgggctcgtgaaaacgacatgttattgcacttacatcgtgctggtaactctacatacgcgcgtcaaaaaaatcatggtattaacttccgtgtaatctgtaaatggatgcgtatgtcaggtgtagatcacatccacgctggta	0	0	0	0	0	0	0	0	0	0	0	0	0	0	0	0	0	0	0	0	0	0	0	0	0	0	0	0	0	0	0	0	0	0	0	0	0	0	0	0	0
DIA_329	Bacillariophyta	Bacillariophyceae					硅藻纲	cattacagctggtacaatggaagaagtgtataaacgtgctgagtacgctaaagctgttggttctgtaattgtaatgattgatttagttatgggttatacagcaattcaaagtactgcaatttgggctcgtgaaaacgatatgcttttacatttacaccgtgcgggtaactctacatatgcacgtcaaaaaaatcatggtattaacttccgtgttatttgtaaatggatgcgtatgtctggtgtagatcatatccatgctggaa	0	0	0	0	0	0	0	0	0	0	0	0	0	0	0	0	0	0	0	0	0	0	0	0	0	0	0	0	0	0	0	0	0	0	0	0	0	0	0	0	0
DIA_330	Bacillariophyta	Bacillariophyceae					硅藻纲	catcactgctgctacaatggaagaagtttacacacgtgcagaatatgctaaatcagtaggttctatcattgtaatggttgatttagttttaggttatacagcaattcaaagtgcagctatctgggctcgtagcaatgatatgcttttacatttacaccgtgcgggtaactctacatatgcacgtcaaaaaaatcatggtattaacttccgtgttatttgtaaatggatgcgtatgtctggtgtagatcatatccatgctggaa	0	0	0	0	0	0	0	0	0	0	0	0	0	0	0	0	0	0	0	0	0	0	0	0	0	0	0	0	0	0	0	0	0	0	0	0	0	0	0	0	0
DIA_331	Bacillariophyta	Bacillariophyceae					硅藻纲	tgttacagctgcaacaatggaagaagtatacaaacgtgctgagtatgctaaagaagttggttcaatagtcattatgatcgatttagttatgggctatacggcgatccaaagtattgctctttgggctcgtgataatgacatgattttacatttacaccgtgcaggtaactcaacttacgctcgccaaaaaaatcatggtattaacttccgtgttatttgtaaatggatgcgtatgtctggtgtagatcacatccacgctggta	0	0	0	0	0	0	0	0	0	0	0	0	0	0	0	0	0	0	0	0	0	0	0	0	0	0	0	0	0	0	0	0	0	0	0	0	0	0	0	0	0
DIA_332	Bacillariophyta	Bacillariophyceae	Bacillariales	Bacillariaceae	Nitzschia		菱形藻属	tgttacagctgcaacaatggaagaagtatacaaacgtgctgagtatgctaaagaagttggttcaatagtcattatgatcgatttagtaatgggttatacagcaattcaaagtattgctttatgggctcgtaaaaatgatatgcttttacatttacaccgtgctggtaattcaacttatgctcgtcaaaaaaatcatggtattaacttccgtgtaatttgtaaatggatgcgtatgtctggtgtagatcatattcacgcaggta	0	0	0	0	0	0	0	0	0	0	0	0	0	0	0	0	0	0	0	0	0	0	0	0	0	0	0	0	0	0	0	0	0	0	0	0	0	0	0	0	0
DIA_333	Bacillariophyta	Bacillariophyceae					硅藻纲	catcactgctgctacaatggaagaagtttacacacgtgcagaatatgctaaatcagtaggttctatcattgtaatgatcgatttagtaatgggttacacagcaattcaaagtattgctttatgggctcgtgacaacgatatgcttttacacttacaccgtgcgggtaactcaacttacgctcgtcaaaagaaccacggtattaacttccgtgttatctgtaaatggatgcgtatgtctggtgtagatcacatccacgctggta	0	0	0	0	0	0	0	0	0	0	0	0	0	0	0	0	0	0	0	0	0	0	0	0	0	0	0	0	0	0	0	0	0	0	0	0	0	0	0	0	0
DIA_334	Bacillariophyta	Bacillariophyceae	Bacillariales	Bacillariaceae	Nitzschia		菱形藻属	cgttactgctgctactatggaagaagtacttaaacgttgtgaatatgctaaagaagtaggatctatcattgttatgatcgatttagttatgggttatacagcaattcaaagtactgcaatttgggctcgtgaaaacgatatgcttttacatttacaccgtgcgggtaactctacatatgcacgtcaaaaaaatcatggtattaacttccgtgttatttgtaaatggatgcgtatgtctggtgtagatcatatccatgctggaa	0	0	0	0	0	0	0	0	0	0	0	0	0	0	0	0	0	0	0	0	0	0	0	0	0	0	0	0	0	0	0	0	0	0	0	0	0	0	0	0	0
DIA_335	Bacillariophyta	Bacillariophyceae					硅藻纲	cattacagctggtacaatggaagaagtgtataaacgtgctgagtacgctaaagctgttggttctgtaattgtaatgatcgatttagtaatgggttacacagcaattcaaagtattgctctttgggctcgtgaaaacgacatgcttttacatttacaccgtgctggtaactctacttacgctcgtcaaaagaaccatggtattaacttccgtgttatctgtaaatggatgcgtatgtctggtgtagatcatatccacgctggta	0	0	0	0	0	0	0	0	0	0	0	0	0	0	0	0	0	0	0	0	0	0	0	0	0	0	0	0	0	0	0	0	0	0	0	0	0	0	0	0	0
DIA_336	Bacillariophyta	Bacillariophyceae	Bacillariales	Bacillariaceae			杆状藻科	cgttacagctgctactatggaagaagtatacaaacgttgtgagtatgctaaagaaataggttcaatcattgtaatgattgatttagttatgggttatacagcaattcaaagtactgcaatttgggctcgtgaaaacgatatgcttttacatttacaccgtgcaggtaactcaacttacgctcgccaaaaaaatcatggtattaacttccgtgttatttgtaaatggatgcgtatgtctggtgtagatcacatccacgctggta	0	0	0	0	0	0	0	0	0	0	0	0	0	0	0	0	0	0	0	0	0	0	0	0	0	0	0	0	0	0	0	0	0	0	0	0	0	0	0	0	0
DIA_337	Bacillariophyta	Bacillariophyceae					硅藻纲	cgttacagctgctactatggaagaagtatacaaacgttgtgagtatgctaaagaaataggttcaatcattgtaatgattgatttagttatgggttatacagcaattcaaagtattgctttatgggctcgtgacaacgatatgcttttacacttacaccgtgcgggtaactcaacttacgctcgtcaaaagaaccacggtattaacttccgtgttatctgtaaatggatgcgtatgtctggtgtagatcacatccacgctggta	0	0	0	0	0	0	0	0	0	0	0	0	0	0	0	0	0	0	0	0	0	0	0	0	0	0	0	0	0	0	0	0	0	0	0	0	0	0	0	0	0
DIA_338	Bacillariophyta	Bacillariophyceae					硅藻纲	cgttactgctgctactatggaagaagtacttaaacgttgtgaatatgctaaagaagtaggatctatcattgttatgatcgatttagtaatgggttacacagcaattcaaagtattgctttatgggctcgtgacaacgatatgcttttacacttacaccgtgcgggtaactcaacttacgctcgtcaaaagaaccacggtattaacttccgtgttatctgtaaatggatgcgtatgtctggtgtagatcacatccacgctggta	0	0	0	0	0	0	0	0	0	0	0	0	0	0	0	0	0	0	0	0	0	0	0	0	0	0	0	0	0	0	0	0	0	0	0	0	0	0	0	0	0
DIA_339	Bacillariophyta	Bacillariophyceae	Bacillariales	Bacillariaceae	Nitzschia		菱形藻属	cgttaccggtgctacaatggaagacgtttatgaacgtgctgagtatgcgaaagaagtaggttctatcgttatcatgatcgatttagtaatgggttatacagcaattcaaagtattgctttatgggctcgtgaaaatgacatgcttttacatttacatcgtgctggtaactcaacttacgcgcgtcaaaaaaaccacggtattaacttccgtgttatctgtaaatggatgcgtatgtctggtgtagatcatatccacgctggta	0	0	0	0	0	0	0	0	0	0	0	0	0	0	0	0	0	0	0	0	0	0	0	0	0	0	0	0	0	0	0	0	0	0	0	0	0	0	0	0	0
DIA_340	Bacillariophyta						硅藻门	ccggctggtagccgagccggttcatcccgctgttcatcttgagctgcacgttgacgggcttcgacagccgcgccgtttccagcatccgcatctgctcgtcgttgtggacggtcgtcgtcaggctatagcggtcgattacgtcgatgtcggtcgagcggaagaacccttcgagcagcaggatcgggccggcccagccgagctcgcgcagcttgacggcctcgtcgaggtcgag	0	0	0	0	0	0	0	0	0	0	0	0	0	0	0	0	0	0	0	0	0	0	0	0	0	0	0	0	0	0	0	0	0	0	0	0	0	0	0	0	0
DIA_341	Bacillariophyta	Bacillariophyceae	Bacillariales	Bacillariaceae	Nitzschia		菱形藻属	cgttaccggtgctacaatggaagacgtttatgaacgtgctgagtatgcgaaagaagtaggttctatcgttatcatgatcgatttagtaatgggttatacagcaattcaaagtattgctttatgggctcgtaaaaatgatatgcttttacatttacaccgtgctggtaattcaacttatgctcgtcaaaagaaccacggtattaacttccgtgttatctgtaaatggatgcgtatgtctggtgtagaccacatccacgctggta	0	0	0	0	0	0	0	0	0	0	0	0	0	0	0	0	0	0	0	0	0	0	0	0	0	0	0	0	0	0	0	0	0	0	0	0	0	0	0	0	0
DIA_342	Bacillariophyta						硅藻门	ctgtacggcaggtacttctgaagaaatgatcaaacgtgcagcttgtgcaaaagattttggtgtaccaattattatgcatgactacttaacgggtggttttacttcaaacacttcattagcactttactctcgtgataatggtttattacttcacattcaccgtgcaatgcacgctgtaattgaccgtcaaagaaaccacggtatccacttccgtgtattagctaaggctttacgtatgtctggtggtgaccacttacacagtggta	0	0	0	0	0	0	0	0	0	0	0	0	0	0	0	0	0	0	0	0.0212993	0	0	0	0	0	0	0	0	0	0	0	0	0	0	0	0	0	0	0	0	0
DIA_343	Bacillariophyta	Bacillariophyceae	Bacillariales	Bacillariaceae	Nitzschia		菱形藻属	cgttaccggtgctacaatggaagacgtttatgaacgtgctgagtatgcgaaagaagtaggttctatcgttatcatgatcgatttagtaatgggttacacagcaattcaaagtattgctttatgggctcgtgaaaacgatatgcttttacacttacaccgtgcaggtaactctacttacgctcgtcaaaaaaatcatggtattaacttccgtgtaatttgtaaatggatgcgtatgtctggtgtagatcatatccacgctggta	0	0	0	0	0	0	0	0	0	0	0	0	0	0	0	0	0	0	0	0	0	0	0	0	0	0	0	0	0	0	0	0	0	0	0	0	0	0	0	0	0
DIA_344	Bacillariophyta	Bacillariophyceae	Bacillariales	Bacillariaceae	Nitzschia		菱形藻属	cgttaccggtgctacaatggaagacgtttatgaacgtgctgagtatgcgaaagaagtaggttctatcgttatcatgatcgatttagtaatgggttatacagcaattcaaagtattgctttatgggctcgtaaaaatgatatgcttttacatttacaccgtgcaggtaactcaacttacgctcgccaaaaaaatcatggtattaacttccgtgttatttgtaaatggatgcgtatgtctggtgtagatcacatccacgctggta	0	0	0	0	0	0	0	0	0	0	0	0	0	0	0	0	0	0	0	0	0	0	0	0	0	0	0	0	0	0	0	0	0	0	0	0	0	0	0	0	0
DIA_345	Bacillariophyta						硅藻门	cgttactgctggtactatggaagaagtttacaaacgtgctgcttacgctaaagcagttggttctgtagttatcatgatcgatttagttatgggttatacagcaattcaaagtattgctttatggtctcgtgaaaacgacatgatcttacatttacatcgtgctggtaattctacatacgctcgtcaaaaaaaccatggtattaacttccgtgtaatttgtaagtggatgcgtatgtctggtgtagatcatatccatgctggta	0	0	0	0	0	0	0	0	0	0	0	0	0	0	0	0	0	0	0	0	0	0	0	0	0	0	0	0	0	0	0	0	0	0	0	0	0	0	0	0	0
DIA_346	Bacillariophyta	Bacillariophyceae					硅藻纲	cattacagctggtacaatggaagaagtgtacaaacgtgctgagtacgctaaagctgttggttctattgttgtaatgatcgatttagtaatgggttatacagcaattcaaagtattgctttatgggctcgtgacaacgatatgatcttacacttacaccgtgcaggtaactcaacttatgctcgtcaaaaaaatcatggtattaacttccgtgtaatttgtaaatggatgcgtatgtctggtgtagatcatattcacgcaggta	0	0	0	0	0	0	0	0	0	0	0	0	0	0	0	0	0	0	0	0	0	0	0	0	0	0	0	0	0	0	0	0	0	0	0	0	0	0	0	0	0
DIA_347	Bacillariophyta	Bacillariophyceae					硅藻纲	catcactgctgctacaatggaagaagtttacacacgtgcagaatatgctaaatcagtaggttctatcattgtaatggttgatttagttttaggttatacagcaattcaaagtgccgctatttgggctcgtgaaaacgatatgcttttacatttacatcgtgccggtaactctacttacgctcgtcaaaaaaatcatggtattaacttccgtgttatttgtaaatggatgcgtatgtctggtgtagatcatattcacgctggta	0	0	0	0	0	0	0	0	0	0	0	0	0	0	0	0	0	0	0	0	0	0	0	0	0	0	0	0	0	0	0	0	0	0	0	0	0	0	0	0	0
DIA_348	Bacillariophyta	Bacillariophyceae	Bacillariales	Bacillariaceae	Nitzschia		菱形藻属	cgttactgctgctactatggaagaagtacttaaacgttgtgaatatgctaaagaagtaggatctatcattgttatgatcgatttagttatgggttatacagcaattcaaagtgcagctatctgggctcgtagcaatgatatgcttttacatttacaccgtgcaggtaactcaacttacgctcgccaaaaaaatcatggtattaacttccgtgttatttgtaaatggatgcgtatgtctggtgtagatcacatccacgctggta	0	0	0	0	0	0	0	0	0	0	0	0	0	0	0	0	0	0	0	0	0	0	0	0	0	0	0	0	0	0	0	0	0	0	0	0	0	0	0	0	0
DIA_349	Bacillariophyta	Bacillariophyceae					硅藻纲	cgttacagctgcgactatggaagaagtatacaaacgttgtgagtatgcaaaagaagtaggttctatcattgtaatgatagatttagttatgggttacacagcaatacaaagtgctgcaatttgggctcgtgataatgacatgcttttacacttacaccgtgcgggtaactctacatatgcgcgtcaaaaaaatcatggtattaacttccgtgttatttgtaagtggatgcgtatgtctggtgtagatcatatccatgctggaa	0	0	0	0	0	0	0	0	0	0	0	0	0	0	0	0	0	0	0	0	0	0	0	0	0	0	0	0	0	0	0	0	0	0	0	0	0	0	0	0	0
DIA_350	Bacillariophyta	Bacillariophyceae					硅藻纲	cattacagctggtacaatggaagaagtgtacaaacgtgctgagtacgctaaagctgttggttctattgttgtaatgatcgatttagttatgggctatacggcgatccaaagtattgctctttgggctcgtgataatgacatgattttacatttacaccgtgcaggtaactctacttatgcacgtcaaaaaaatcacggtattaacttccgtgttatctgtaaatggatgcgtatgtcaggtgtagatcatattcacgctggta	0	0	0	0	0	0	0	0	0	0	0	0	0	0	0	0	0	0	0	0	0	0	0	0	0	0	0	0	0	0	0	0	0	0	0	0	0	0	0	0	0
DIA_351	Bacillariophyta	Bacillariophyceae	Bacillariales	Bacillariaceae	Nitzschia		菱形藻属	cattacagctggtacaatggaagaagtgtacaaacgtgctgagtatgcgaaagaagtaggttctatcgttatcatgatcgatttagtaatgggttatacagcaattcaaagtattgctttatgggctcgtaaaaatgatatgcttttacatttacaccgtgctggtaattcaacttatgctcgtcaaaaaaatcatggtattaacttccgtgtaatttgtaaatggatgcgtatgtctggtgtagatcatattcacgcaggta	0	0	0	0	0	0	0	0	0	0	0	0	0	0	0	0	0	0	0	0	0	0	0	0	0	0	0	0	0	0	0	0	0	0	0	0	0	0	0	0	0
DIA_352	Bacillariophyta						硅藻门	cgttactgcagcaactatggaagaagtttacaaacgtgcagagtatgctaaatctgttggttctgtagttatcatgatcgatttagttatgggctatacggcgatccaaagtattgctctttgggctcgtgataatgacatgattttacatttacaccgtgcaggtaactctacttatgcacgtcaaaaaaatcacggtattaacttccgtgttatctgtaaatggatgcgtatgtcaggtgtagatcatattcacgctggta	0	0	0	0	0	0	0	0	0	0	0	0	0	0	0	0	0	0	0	0	0	0	0	0	0	0	0	0	0	0	0	0	0	0	0	0	0	0	0	0	0
DIA_353	Bacillariophyta	Bacillariophyceae	Bacillariales	Bacillariaceae			杆状藻科	cgttaccggtgctacaatggaagacgtttatgaacgtgctgagtatgctaaagaaataggttcaatcattgtaatgattgatttagttatgggttatacagcaattcaaagtactgcaatttgggctcgtgaaaacgatatgcttttacatttacaccgtgcgggtaactctacatatgcacgtcaaaaaaatcatggtattaacttccgtgttatttgtaaatggatgcgtatgtctggtgtagatcatatccatgctggaa	0	0	0	0	0	0	0	0	0	0	0	0	0	0	0	0	0	0	0	0	0	0	0	0	0	0	0	0	0	0	0	0	0	0	0	0	0	0	0	0	0
DIA_354	Bacillariophyta						硅藻门	tgttacagctgcaacaatggaagaagtatacaaacgtgctgagtatgctaaagaagttggttcaatagtcattatgatcgatttagtaatgggttacacagcaattcaaagtattgctttatgggctcgtgacaacgatatgcttttacacttacaccgtgcgggtaactcaacttacgctcgtcaaaagaaccacggtattaacttccgtgttatctgtaaatggatgcgtatgtctggtgtagatcacatccacgctggta	0	0	0	0	0	0	0	0	0	0	0	0	0	0	0	0	0	0	0	0	0	0	0	0	0	0	0	0	0	0	0	0	0	0	0	0	0	0	0	0	0
DIA_355	Bacillariophyta	Bacillariophyceae	Naviculales	Naviculaceae			舟形藻科	cattactgcagctactatggaagaagtgtacaaacgtgcagagtatgctaaaactgttggttctatcattgttatgatcgatttagtaatgggttacacagcaattcaaagtattgctctttgggctcgtgaaaacgacatgcttttacatttacaccgtgcaggtaactctacttatgcacgtcaaaaaaatcacggtattaacttccgtgttatctgtaaatggatgcgtatgtcaggtgtagatcatattcacgctggta	0	0	0	0	0	0	0	0	0	0	0	0	0	0	0	0	0	0	0	0	0	0	0	0	0	0	0	0	0	0	0	0	0	0	0	0	0	0	0	0	0
DIA_356	Bacillariophyta	Bacillariophyceae	Bacillariales	Bacillariaceae			杆状藻科	cgttacagctgctactatggaagaagtatacaaacgttgtgagtatgctaaagaaataggttcaatcattgtaatgattgatttagttatgggttatacagcaattcaaagtactgcaatttgggctcgtgaaaacgatatgcttttacatttacaccgtgctggtaattcaacttatgctcgtcaaaaaaatcatggtattaacttccgtgtaatttgtaaatggatgcgtatgtctggtgtagatcatattcacgcaggta	0	0	0	0	0	0	0	0	0	0	0	0	0	0	0	0	0	0	0	0	0	0	0	0	0	0	0	0	0	0	0	0	0	0	0	0	0	0	0	0	0
DIA_357	Bacillariophyta	Bacillariophyceae					硅藻纲	catcactgctgctacaatggaagaagtttacacacgtgcagaatatgctaaatcagtaggttctatcattgtaatggttgatttagttttaggttatacagcaattcaaagtgcagctatctgggctcgtagcaatgatatgattttacatttacaccgtgcaggtaactctacttatgcacgtcaaaaaaatcacggtattaacttccgtgttatctgtaaatggatgcgtatgtcaggtgtagatcatattcacgctggta	0	0	0	0	0	0	0	0	0	0	0	0	0	0	0	0	0	0	0	0	0	0	0	0	0	0	0	0	0	0	0	0	0	0	0	0	0	0	0	0	0
DIA_358	Bacillariophyta	Bacillariophyceae	Naviculales				舟形藻目	cattactgcagctactatggaagaagtgtacaaacgtgcagagtatgctaaaactgttggttctatcattgttatgatcgatttagtaatgggttacacagcaattcaaagtgcagctatctgggctcgtagcaatgatatgattttacatttacaccgtgcaggtaactcaacttacgctcgccaaaaaaatcatggtattaacttccgtgttatttgtaaatggatgcgtatgtctggtgtagatcacatccacgctggta	0	0	0	0	0	0	0	0	0	0	0	0	0	0	0	0	0	0	0	0	0	0	0	0	0	0	0	0	0	0	0	0	0	0	0	0	0	0	0	0	0
DIA_359	Bacillariophyta	Bacillariophyceae					硅藻纲	cattacagctggtacaatggaagaagtgtacaaacgtgctgagtacgctaaagctgttggttctattgttgtaatgatcgatttagtaatgggttacacagcaattcaaagtattgctttatgggctcgtgaaaacgatatgcttttacacttacaccgtgcaggtaactctacttacgctcgtcaaaaaaatcatggtattaacttccgtgtaatttgtaaatggatgcgtatgtctggtgtagatcatatccacgctggta	0	0	0	0	0	0	0	0	0	0	0	0	0	0	0	0	0	0	0	0	0	0	0	0	0	0	0	0	0	0	0	0	0	0	0	0	0	0	0	0	0
DIA_360	Bacillariophyta	Bacillariophyceae					硅藻纲	cgttaccggtgctacaatggaagacgtttatgaacgtgctgagtatgcgaaagaagtaggttctatcattgtaatggttgatttagttttaggttatacagcaattcaaagtgcagctatctgggctcgtagcaatgatatgcttttacatttacaccgtgcaggtaactcaacttacgctcgccaaaaaaatcatggtattaacttccgtgttatttgtaaatggatgcgtatgtctggtgtagatcacatccacgctggta	0	0	0	0	0	0	0	0	0	0	0	0	0	0	0	0	0	0	0	0	0	0	0	0	0	0	0	0	0	0	0	0	0	0	0	0	0	0	0	0	0
DIA_361	Bacillariophyta	Bacillariophyceae	Bacillariales	Bacillariaceae	Nitzschia		菱形藻属	catcactgctgctacaatggaagaagtttacacacgtgcagaatatgctaaatcagtaggttctatcattgtaatggttgatttagttttaggttatacagcaattcaaagtattgctttatgggctcgtaaaaatgatatgcttttacatttacaccgtgctggtaattcaacttatgctcgtcaaaaaaatcatggtattaacttccgtgtaatttgtaaatggatgcgtatgtctggtgtagatcatattcacgcaggta	0	0	0	0	0	0	0	0	0	0	0	0	0	0	0	0	0	0	0	0	0	0	0	0	0	0	0	0	0	0	0	0	0	0	0	0	0	0	0	0	0
DIA_362	Bacillariophyta	Bacillariophyceae	Bacillariales	Bacillariaceae	Nitzschia		菱形藻属	catcactgctgctacaatggaagaagtttacacacgtgcagaatatgctaaagaagtaggatctatcattgttatgatcgatttagttatgggttatacagcaattcaaagtgccgctatttgggctcgtgaaaacgatatgcttttacatttacatcgtgccggtaactctacttacgctcgtcaaaaaaatcatggtattaacttccgtgttatttgtaaatggatgcgtatgtctggtgtagatcatattcacgctggta	0	0	0	0	0	0	0	0	0	0	0	0	0	0	0	0	0	0	0	0	0	0	0	0	0	0	0	0	0	0	0	0	0	0	0	0	0	0	0	0	0
DIA_363	Bacillariophyta	Bacillariophyceae					硅藻纲	cattactgcagctactatggaagaagtgtacaaacgtgcagagtatgctaaaactgttggttctatcattgtaatgattgatttagttatgggttatacagcaattcaaagtactgcaatttgggctcgtgaaaacgatatgcttttacatttacaccgtgcgggtaactctacatatgcacgtcaaaaaaatcatggtattaacttccgtgttatttgtaaatggatgcgtatgtctggtgtagatcatatccatgctggaa	0	0	0	0	0	0	0	0	0	0	0	0	0	0	0	0	0	0	0	0	0	0	0	0	0	0	0	0	0	0	0	0	0	0	0	0	0	0	0	0	0
DIA_364	Bacillariophyta	Bacillariophyceae					硅藻纲	cgttactgcggctacaatggaagaagtatacaaacgttctgagtacgctcgtaacgttggttcaatcattatcatgatcgatttagtaatgggttacacagcaatccaaagtattgcatattgggctcgtgataatgatatgcttttacatttacaccgtgcgggtaactcaacttatgctcgtcaaaaaaatcatggtattaacttccgtgtaatttgtaaatggatgcgtatgtctggtgtagatcatattcacgccggta	0	0	0	0	0	0	0	0	0	0	0	0	0	0	0	0	0	0	0	0	0	0	0	0	0	0	0	0	0	0	0	0	0	0	0	0	0	0	0	0	0
DIA_365	Bacillariophyta						硅藻门	cgttactgcagcaactatggaagaagtttacaaacgtgcagagtatgctaaatctgttggttctgtagttatcatgatcgatttagtaatgggttacacagcaattcaaagtattgctctttgggctcgtgaaaacgacatgcttttacatttacaccgtgctggtaactctacttacgctcgtcaaaagaaccatggtattaacttccgtgttatctgtaaatggatgcgtatgtctggtgtagatcatatccacgctggta	0	0	0	0	0	0	0	0	0	0	0	0	0	0	0	0	0	0	0	0	0	0	0	0	0	0	0	0	0	0	0	0	0	0	0	0	0	0	0	0	0
DIA_366	Bacillariophyta	Bacillariophyceae	Naviculales	Naviculaceae	Navicula		舟形藻属	cgttactgcagcaactatggaagaagtttacaaacgtgcagagtatgctaaatctgttggttctgtagttatcatgatcgatttagtaatgggttacacagcaattcaaagtattgctttatgggctcgtgaaaatgacatgcttttacatttacatcgtgctggtaactcaacttacgcgcgtcaaaaaaaccacggtattaacttccgtgttatctgtaaatggatgcgtatgtctggtgtagatcatatccacgctggta	0	0	0	0	0	0	0	0	0	0	0	0	0	0	0	0	0	0	0	0	0	0	0	0	0	0	0	0	0	0	0	0	0	0	0	0	0	0	0	0	0
DIA_367	Bacillariophyta	Bacillariophyceae	Bacillariales	Bacillariaceae	Nitzschia		菱形藻属	cgttaccggtgctacaatggaagacgtttatgaacgtgctgagtatgcgaaagaagtaggttctatcgttatcatgatcgatttagtaatgggttatacagcaattcaaagtattgctttatgggctcgtaaaaatgatatgcttttacatttacaccgtgcaggtaactctacttatgcacgtcaaaaaaatcacggtattaacttccgtgttatctgtaaatggatgcgtatgtcaggtgtagatcatattcacgctggta	0	0	0	0	0	0	0	0	0	0	0	0	0	0	0	0	0	0	0	0	0	0	0	0	0	0	0	0	0	0	0	0	0	0	0	0	0	0	0	0	0
DIA_368	Bacillariophyta	Bacillariophyceae					硅藻纲	cattactgcagctactatggaagaagtgtacaaacgtgcagagtatgctaaaactgttggttctattgttgtaatgatcgatttagtaatgggttacacagcaattcaaagtattgctttatgggctcgtgacaacgatatgatcttacacttacaccgtgcaggtaactcaacttatgctcgtcaaaagaaccacggtattaacttccgtgttatctgtaaatggatgcgtatgtctggtgtagaccacatccacgctggta	0	0	0	0	0	0	0	0	0	0	0	0	0	0	0	0	0	0	0	0	0	0	0	0	0	0	0	0	0	0	0	0	0	0	0	0	0	0	0	0	0
DIA_369	Bacillariophyta	Bacillariophyceae					硅藻纲	tgttacagctgcaacaatggaagaagtatacaaacgtgctgagtatgctaaagaagttggttcaatagtcattatgatcgatttagttatgggctatacggcgatccaaagtattgctttatgggctcgtgacaacgatatgatcttacacttacaccgtgcaggtaactcaacttatgctcgtcaaaagaaccacggtattaacttccgtgttatctgtaaatggatgcgtatgtctggtgtagaccacatccacgctggta	0	0	0	0	0	0	0	0	0	0	0	0	0	0	0	0	0	0	0	0	0	0	0	0	0	0	0	0	0	0	0	0	0	0	0	0	0	0	0	0	0
DIA_370	Bacillariophyta	Bacillariophyceae					硅藻纲	cgttactgctgctactatggaagaagtacttaaacgttgtgaatatgctaaagaagttggttcaatagtcattatgatcgatttagttatgggctatacggcgatccaaagtattgctctttgggctcgtgataatgacatgattttacatttacaccgtgcaggtaactctacttatgcacgtcaaaaaaatcacggtattaacttccgtgttatctgtaaatggatgcgtatgtcaggtgtagatcatattcacgctggta	0	0	0	0	0	0	0	0	0	0	0	0	0	0	0	0	0	0	0	0	0	0	0	0	0	0	0	0	0	0	0	0	0	0	0	0	0	0	0	0	0
DIA_371	Bacillariophyta						硅藻门	cgttactgcagcaactatggaagaagtttacaaacgtgcagagtatgctaaatctgttggttctgtagttatcatgatcgatttagtaatgggttacacagcaattcaaagtattgctttatgggctcgtgataatgacatgattttacatttacaccgtgcaggtaactctacttatgcacgtcaaaaaaatcacggtattaacttccgtgttatctgtaaatggatgcgtatgtcaggtgtagatcatattcacgctggta	0	0	0	0	0	0	0	0	0	0	0	0	0	0	0	0	0	0	0	0	0	0	0	0	0	0	0	0	0	0	0	0	0	0	0	0	0	0	0	0	0
DIA_372	Bacillariophyta	Bacillariophyceae					硅藻纲	cgttactgcagcaactatggaagaagtttacaaacgtgcagagtatgctaaatctgttggttctgtagttatcatgatcgatttagtaatgggttacacagcaattcaaagtgcagctatctgggctcgtagcaatgatatgattttacatttacaccgtgcaggtaactcaacttacgctcgccaaaaaaatcatggtattaacttccgtgttatttgtaaatggatgcgtatgtctggtgtagatcacatccacgctggta	0	0	0	0	0	0	0	0	0	0	0	0	0	0	0	0	0	0	0	0	0	0	0	0	0	0	0	0	0	0	0	0	0	0	0	0	0	0	0	0	0
DIA_373	Bacillariophyta	Bacillariophyceae	Naviculales	Naviculaceae			舟形藻科	cattactgcagctactatggaagaagtgtacaaacgtgcagagtatgctaaaactgttggttctatcattgttatgatcgatttagtaatgggttacacagcaattcaaagtattgctctttgggctcgtgaaaacgacatgcttttacatttacaccgtgcgggtaactctacatatgcacgtcaaaaaaatcatggtattaacttccgtgttatttgtaaatggatgcgtatgtctggtgtagatcatatccatgctggaa	0	0	0	0	0	0	0	0	0	0	0	0	0	0	0	0	0	0	0	0	0	0	0	0	0	0	0	0	0	0	0	0	0	0	0	0	0	0	0	0	0
DIA_374	Bacillariophyta	Bacillariophyceae	Bacillariales	Bacillariaceae	Nitzschia		菱形藻属	catcactgctgctacaatggaagaagtttacacacgtgcagaatatgctaaatcagtaggttctatcgttatcatgatcgatttagtaatgggttatacagcaattcaaagtattgctttatgggctcgtaaaaatgatatgcttttacatttacaccgtgctggtaattcaacttatgctcgtcaaaaaaatcatggtattaacttccgtgtaatttgtaaatggatgcgtatgtctggtgtagatcatattcacgcaggta	0	0	0	0	0	0	0	0	0	0	0	0	0	0	0	0	0	0	0	0	0	0	0	0	0	0	0	0	0	0	0	0	0	0	0	0	0	0	0	0	0
DIA_375	Bacillariophyta	Bacillariophyceae	Naviculales				舟形藻目	catcactgctgctacaatggaagaagtttacacacgtgcagaatatgctaaatcagtaggttctatcattgttatgatcgatttagtaatgggttacacagcaattcaaagtattgctctttgggctcgtgaaaacgacatgcttttacatttacaccgtgctggtaactctacttacgctcgtcaaaagaaccatggtattaacttccgtgttatctgtaaatggatgcgtatgtctggtgtagatcatatccacgctggta	0	0	0	0	0	0	0	0	0	0	0	0	0	0	0	0	0	0	0	0	0	0	0	0	0	0	0	0	0	0	0	0	0	0	0	0	0	0	0	0	0
DIA_376	Bacillariophyta	Bacillariophyceae					硅藻纲	catcactgctgctacaatggaagaagtttacacacgtgcagaatatgctaaatcagtaggttctatcattgtaatggttgatttagtaatgggttacacagcaattcaaagtattgctttatgggctcgtgaaaacgatatgcttttacacttacaccgtgcaggtaactctacttacgctcgtcaaaaaaatcatggtattaacttccgtgtaatttgtaaatggatgcgtatgtctggtgtagatcatatccacgctggta	0	0	0	0	0	0	0	0	0	0	0	0	0	0	0	0	0	0	0	0	0	0	0	0	0	0	0	0	0	0	0	0	0	0	0	0	0	0	0	0	0
DIA_377	Bacillariophyta	Bacillariophyceae	Bacillariales	Bacillariaceae	Nitzschia		菱形藻属	cgttactgctgctactatggaagaagtacttaaacgttgtgaatatgctaaagaagtaggatctatcattgttatgatcgatttagtaatgggttatacagcaattcaaagtattgctttatgggctcgtaaaaatgatatgcttttacatttacaccgtgctggtaattcaacttatgctcgtcaaaaaaatcatggtattaacttccgtgtaatttgtaaatggatgcgtatgtctggtgtagatcatattcacgcaggta	0	0	0	0	0	0	0	0	0	0	0	0	0	0	0	0	0	0	0	0	0	0	0	0	0	0	0	0	0	0	0	0	0	0	0	0	0	0	0	0	0
DIA_378	Bacillariophyta	Bacillariophyceae	Bacillariales	Bacillariaceae	Nitzschia		菱形藻属	cgttacagctgctactatggaagaagtatacaaacgttgtgagtatgctaaagaaataggttcaatcattgtaatgattgatttagttatgggttatacagcaattcaaagtgccgctatttgggctcgtgaaaacgatatgcttttacatttacatcgtgccggtaactctacttacgctcgtcaaaaaaatcatggtattaacttccgtgttatttgtaaatggatgcgtatgtctggtgtagatcatattcacgctggta	0	0	0	0	0	0	0	0	0	0	0	0	0	0	0	0	0	0	0	0	0	0	0	0	0	0	0	0	0	0	0	0	0	0	0	0	0	0	0	0	0
DIA_379	Bacillariophyta	Bacillariophyceae					硅藻纲	cattacagctggtacaatggaagaagtgtataaacgtgctgagtacgctaaagctgttggttctgtaattgtaatgatcgatttagttatgggttatacagcaattcaaagtgccgctatttgggctcgtgaaaacgatatgcttttacatttacatcgtgccggtaactctacttacgctcgtcaaaaaaatcatggtattaacttccgtgttatttgtaaatggatgcgtatgtctggtgtagatcatattcacgctggta	0	0	0	0	0	0	0	0	0	0	0	0	0	0	0	0	0	0	0	0	0	0	0	0	0	0	0	0	0	0	0	0	0	0	0	0	0	0	0	0	0
DIA_380	Bacillariophyta	Bacillariophyceae					硅藻纲	cgttactgcagctactatggaagaagtttacaaacgtgcagagtatgctaaagctgtaggttctattgttatcatgattgacttagtaatgggttacacagcaattcaaagtattgctttatgggctcgtgacaacgatatgcttttacacttacaccgtgcgggtaactcaacttacgctcgtcaaaagaaccacggtattaacttccgtgttatctgtaaatggatgcgtatgtctggtgtagatcacatccacgctggta	0	0	0	0	0	0	0	0	0	0	0	0	0	0	0	0	0	0	0	0	0	0	0	0	0	0	0	0	0	0	0	0	0	0	0	0	0	0	0	0	0
DIA_381	Bacillariophyta	Bacillariophyceae					硅藻纲	cattacagctggtacaatggaagaagtgtataaacgtgctgagtacgctaaagctgttggttctgtaattgtaatgatcgatttagtaatgggttacacagcaattcaaagtgcagctatctgggctcgtagcaatgatatgcttttacatttacaccgtgcaggtaactcaacttacgctcgccaaaaaaatcatggtattaacttccgtgttatttgtaaatggatgcgtatgtctggtgtagatcacatccacgctggta	0	0	0	0	0	0	0	0	0	0	0	0	0	0	0	0	0	0	0	0	0	0	0	0	0	0	0	0	0	0	0	0	0	0	0	0	0	0	0	0	0
DIA_382	Bacillariophyta	Bacillariophyceae					硅藻纲	cattacagctggtacaatggaagaagtgtataaacgtgctgagtacgctaaagctgttggttctgtaattgtaatgatcgatttagtaatgggttacacagcaattcaaagtattgctctttgggctcgtgataatgacatgattttacatttacaccgtgcaggtaactctacttatgcacgtcaaaaaaatcacggtattaacttccgtgttatctgtaaatggatgcgtatgtcaggtgtagatcatattcacgctggta	0	0	0	0	0	0	0	0	0	0	0	0	0	0	0	0	0	0	0	0	0	0	0	0	0	0	0	0	0	0	0	0	0	0	0	0	0	0	0	0	0
DIA_383	Bacillariophyta	Bacillariophyceae					硅藻纲	cgttaccggtgctacaatggaagacgtttatgaacgtgcagagtatgctaaatctgttggttctgtagttatcatgatcgatttagtaatgggttacacagcaattcaaagtattgctttatgggctcgtgaaaacgatatgcttttacacttacaccgtgcaggtaactctacttacgctcgtcaaaaaaatcatggtattaacttccgtgtaatttgtaaatggatgcgtatgtctggtgtagatcatatccacgctggta	0	0	0	0	0	0	0	0	0	0	0	0	0	0	0	0	0	0	0	0	0	0	0	0	0	0	0	0	0	0	0	0	0	0	0	0	0	0	0	0	0
DIA_384	Bacillariophyta						硅藻门	ggcggacaggccgtcgcattcgtacggcgcggtgtcttcgtcgcggtacagcaggcagtgcgtcggcagcacggccatcagcgcctgcacgacttcgcgctggcgctgcgcgcgcgcggcgctcgacagttcgacgggagcatgagcgttcatggggtctccaggaggcgtggcgtcgcgccgccgtctcagcacgtgaaaatcttgccgggattcatcaggttgcgcggatcgagcgcgagcttgatcgcgcgcatcgtgtcgatcgcattgtcgccgtgctccttcggcaggaagcgcatcttgtgcagcccgacaccgtgttcgcccgtgc	0	0	0	0	0	0	0	0	0	0	0	0	0	0	0	0	0	0	0	0	0	0	0	0	0	0	0	0	0	0	0	0	0	0	0	0	0	0	0	0	0
DIA_385	Bacillariophyta	Bacillariophyceae					硅藻纲	cattacagctggtacaatggaagaagtgtataaacgtgctgagtacgctaaagctgttggttctgtaattgtaatgatcgatttagtaatgggttacacagcaattcaaagtattgctttatgggctcgtgacaacgatatgcttttacatttacaccgtgctggtaattcaacttatgctcgtcaaaaaaatcatggtattaacttccgtgtaatttgtaaatggatgcgtatgtctggtgtagatcatattcacgcaggta	0	0	0	0	0	0	0	0	0	0	0	0	0	0	0	0	0	0	0	0	0	0	0	0	0	0	0	0	0	0	0	0	0	0	0	0	0	0	0	0	0
DIA_386	Bacillariophyta	Bacillariophyceae					硅藻纲	cgttacagctgctactatggaagaagtatacaaacgttgtgagtatgctaaagaaataggttcaatcattgtaatgattgatttagttatgggttatacagcaattcaaagtactgcaatttgggctcgtgaaaacgacatgcttttacatttacaccgtgctggtaactctacttacgctcgtcaaaagaaccatggtattaacttccgtgttatctgtaaatggatgcgtatgtctggtgtagatcatatccacgctggta	0	0	0	0	0	0	0	0	0	0	0	0	0	0	0	0	0	0	0	0	0	0	0	0	0	0	0	0	0	0	0	0	0	0	0	0	0	0	0	0	0
DIA_387	Bacillariophyta	Bacillariophyceae					硅藻纲	cattacagctggtacaatggaagaagtgtacaaacgtgctgagtacgctaaatcagtaggttctatcattgtaatggttgatttagttttaggttatacagcaattcaaagtgcagctatctgggctcgtagcaatgatatgcttttacatttacaccgtgcaggtaactcaacttacgctcgccaaaaaaatcatggtattaacttccgtgttatttgtaaatggatgcgtatgtctggtgtagatcacatccacgctggta	0	0	0	0	0	0	0	0	0	0	0	0	0	0	0	0	0	0	0	0	0	0	0	0	0	0	0	0	0	0	0	0	0	0	0	0	0	0	0	0	0
DIA_388	Bacillariophyta	Bacillariophyceae					硅藻纲	cattacagctggtacaatggaagaagtgtataaacgtgctgagtacgctaaagctgttggttctgtaattgtaatgatcgatttagtaatgggttacacagcaattcaaagtattgctttatgggctcgtgacaacgatatgcttttacatttacaccgtgcgggtaactctacatatgcacgtcaaaaaaatcatggtattaacttccgtgttatttgtaaatggatgcgtatgtctggtgtagatcatatccatgctggaa	0	0	0	0	0	0	0	0	0	0	0	0	0	0	0	0	0	0	0	0	0	0	0	0	0	0	0	0	0	0	0	0	0	0	0	0	0	0	0	0	0
DIA_389	Bacillariophyta	Bacillariophyceae					硅藻纲	cgttacagctgctactatggaagaagtatacaaacgttgtgagtatgctaaagaaataggttcaatcattgtaatgattgatttagttatgggttatacagcaattcaaagtactgcaatttgggctcgtgacaacgatatgatcttacacttacaccgtgcaggtaactcaacttatgctcgtcaaaagaaccacggtattaacttccgtgttatctgtaaatggatgcgtatgtctggtgtagaccacatccacgctggta	0	0	0	0	0	0	0	0	0	0	0	0	0	0	0	0	0	0	0	0	0	0	0	0	0	0	0	0	0	0	0	0	0	0	0	0	0	0	0	0	0
DIA_390	Bacillariophyta	Bacillariophyceae					硅藻纲	cattactgcagctactatggaagaagtgtacaaacgtgcagagtatgctaaagaagttggttcaatagtcattatgatcgatttagttatgggctatacggcgatccaaagtattgctctttgggctcgtgataatgacatgattttacatttacaccgtgcaggtaactctacttatgcacgtcaaaaaaatcacggtattaacttccgtgttatctgtaaatggatgcgtatgtcaggtgtagatcatattcacgctggta	0	0	0	0	0	0	0	0	0	0	0	0	0	0	0	0	0	0	0	0	0	0	0	0	0	0	0	0	0	0	0	0	0	0	0	0	0	0	0	0	0
DIA_391	Bacillariophyta	Bacillariophyceae	Naviculales	Naviculaceae			舟形藻科	cattacagctggtacaatggaagaagtgtacaaacgtgctgagtacgctaaagctgttggttctattgttgtaatgatcgatttagtaatgggttatacagcaattcaaagtattgctttatgggctcgtgaaaatgacatgcttttacatttacatcgtgctggtaactcaacttacgcgcgtcaaaaaaaccacggtattaacttccgtgttatctgtaaatggatgcgtatgtctggtgtagatcatatccacgctggta	0	0	0	0	0	0	0	0	0	0	0	0	0	0	0	0	0	0	0	0	0	0	0	0	0	0	0	0	0	0	0	0	0	0	0	0	0	0	0	0	0
DIA_392	Bacillariophyta	Bacillariophyceae	Bacillariales	Bacillariaceae	Nitzschia		菱形藻属	cgttaccggtgctacaatggaagacgtttatgaacgtgctgagtatgcgaaagaagtaggttctatcgttatcatgatcgatttagtaatgggttatacagcaattcaaagtattgctttatggtctcgtgaaaacgatatggttttacatttacaccgtgcgggtaactctacttacgctcgtcaaaaaaaccatggtattaacttccgtgttatttgtaaatggatgcgtatgtgtggtgtagatcatatccacgctggta	0	0	0	0	0	0	0	0	0	0	0	0	0	0	0	0	0	0	0	0	0	0	0	0	0	0	0	0	0	0	0	0	0	0	0	0	0	0	0	0	0
DIA_393	Bacillariophyta	Bacillariophyceae	Naviculales				舟形藻目	catcactgctgctacaatggaagaagtttacacacgtgcagaatatgctaaatcagtaggttctatcattgtaatggttgatttagttttaggttatacagcaattcaaagtgcagctatctgggctcgtgacaacgatatgcttttacacttacaccgtgcgggtaactcaacttacgctcgtcaaaagaaccacggtattaacttccgtgttatctgtaaatggatgcgtatgtctggtgtagatcacatccacgctggta	0	0	0	0	0	0	0	0	0	0	0	0	0	0	0	0	0	0	0	0	0	0	0	0	0	0	0	0	0	0	0	0	0	0	0	0	0	0	0	0	0
DIA_394	Bacillariophyta	Bacillariophyceae					硅藻纲	tgttacagctgcaacaatggaagaagtatacaaacgtgctgagtatgctaaagaagttggttcaatagtcattatgatcgatttagtaatgggttacacagcaattcaaagtattgctttatgggctcgtgaaaacgatatgcttttacacttacaccgtgcaggtaactctacttacgctcgtcaaaaaaatcatggtattaacttccgtgtaatttgtaaatggatgcgtatgtctggtgtagatcatatccacgctggta	0	0	0	0	0	0	0	0	0	0	0	0	0	0	0	0	0	0	0	0	0	0	0	0	0	0	0	0	0	0	0	0	0	0	0	0	0	0	0	0	0
DIA_395	Bacillariophyta						硅藻门	cgttacagctgctactatggaagaagtatacaaacgttgtgagtatgctaaagaaataggttcaatcattgtaatgattgatttagttatgggctatacggcgatccaaagtattgctctttgggctcgtgataatgacatgattttacatttacaccgtgcaggtaactctacttatgcacgtcaaaaaaatcacggtattaacttccgtgttatctgtaaatggatgcgtatgtcaggtgtagatcatattcacgctggta	0	0	0	0	0	0	0	0	0	0	0	0	0	0	0	0	0	0	0	0	0	0	0	0	0	0	0	0	0	0	0	0	0	0	0	0	0	0	0	0	0
DIA_396	Bacillariophyta	Bacillariophyceae	Bacillariales	Bacillariaceae			杆状藻科	cgtcacagctgcaactatggaagaagtatacaaacgttctgagtacgctaaagaagtaggttctgtaattatcatgatcgatttagttatgggttacacagcaattcaatcgattgctctttgggctcgtgaaaatgacatgattttacacttacaccgtgcaggtaactctacatacgcgcgtcaaaaaaatcatggtattaacttccgtgttatttgtaaatggatgcgtatggctggtgtagatcatattcacgctggta	0	0	0	0	0	0	0	0	0	0	0	0	0	0	0	0	0	0	0	0	0	0	0	0	0	0	0	0	0	0	0	0	0	0	0	0	0	0	0	0	0
DIA_397	Bacillariophyta	Bacillariophyceae					硅藻纲	tgttacagctgcaacaatggaagaagtatacaaacgtgctgagtatgctaaagaagttggttcaatagtcattatgatcgatttagttatgggctatacggcgatccaaagtattgctctttgggctcgtgaaaacgacatgcttttacatttacaccgtgctggtaactctacttacgctcgtcaaaagaaccatggtattaacttccgtgttatctgtaaatggatgcgtatgtctggtgtagatcatatccacgctggta	0	0	0	0	0	0	0	0	0	0	0	0	0	0	0	0	0	0	0	0	0	0	0	0	0	0	0	0	0	0	0	0	0	0	0	0	0	0	0	0	0
DIA_398	Bacillariophyta	Bacillariophyceae					硅藻纲	cattacagctggtacaatggaagaagtgtacaaacgtgctgagtacgctaaagctgttggttctattgttgtaatgatcgatttagttatgggttacacagcaattcaaagtgctgcattatgggctcgtgacaacgatatgttattacacttacaccgtgcaggtaactctacttacgctcgtcaaaagaatcacggtattaacttccgtgttatctgtaaatggatgcgtatgtctggtgtagatcatatccacgctggta	0	0	0	0	0	0	0	0	0	0	0	0	0	0	0	0	0	0	0	0	0	0	0	0	0	0	0	0	0	0	0	0	0	0	0	0	0	0	0	0	0
DIA_399	Bacillariophyta	Bacillariophyceae					硅藻纲	cgttaccggtgctacaatggaagacgtttatgaacgtgctgagtatgcgaaagaagtaggttctatcgttatcatgatcgatttagttatgggttacacagcaattcaaagtgctgcattatgggctcgtgacaacgatatgttattacacttacaccgtgcaggtaactctacttacgctcgtcaaaagaatcacggtattaacttccgtgttatctgtaaatggatgcgtatgtctggtgtagatcatatccacgctggta	0	0	0	0	0	0	0	0	0	0	0	0	0	0	0	0	0	0	0	0	0	0	0	0	0	0	0	0	0	0	0	0	0	0	0	0	0	0	0	0	0
DIA_400	Bacillariophyta						硅藻门	cgcaactgcaggtacttcagaacaaatgcttcaacgtgcacaatgtgctaaagaattaggtgtacctattgttatgcatgactatttaacaggtggttttacttctaacacttcattagctcattactgtcgtgataatggtttattattacacattcaccgtgctatgcacgctgtaattgaccgtcaaagaaaccatggtattcacttccgtgttttagctaaaactttacgtatgtctggtggtgaccatcttcactcaggta	0	0	0	0	0	0	0	0	0	0	0	0	0	0	0	0	0	0	0	0	0	0	0	0	0	0	0	0	0	0	0	0	0	0	0	0	0	0	0	0	0
DIA_401	Bacillariophyta						硅藻门	accgtataatcggcacatgagtgaatccacgaccattgatcatcggacccgcgttgctgcgcagcgccgcgaacggatgcgcgcgcggctgatcgaaagcgcgatgctcgtttttgccgagaaagggattggcgccagcgtcatccaggacgtcatcgcggcagccgatgtgtcgcaaggcaccttctacaactacttccgtaccaatgaggaactgctcgaagcggtgacgcaggagctcaacgacgagctgctccgcctgatcgaaacggtcgtgggcgcctacgaagatccggcccgaagaattgcgtgcggcgtccggatgtttctgtatgccgcacgtgcctatccgctgcttgcacgcttcat	0	0	0	0	0	0	0	0	0	0	0	0	0	0	0	0	0	0	0	0	0	0	0	0	0	0	0	0	0	0	0	0	0	0	0	0	0	0	0	0	0
DIA_402	Bacillariophyta						硅藻门	ctgtacagctggtacttcagaagaaatgattaaacgtgcggtttgtgctaaagaattaggtgttcctattgttatgcatgactacttaacaggtggttttacttctaacacttcgttagctaactactgtcgtgacaacggtttattattacacattcaccgtgcaatgcacgctgtaattgaccgtcaacgtaaccacggtattcacttccgtgtattagctaaagctcttcgtatgtctggtggtgaccaccttcactctggta	0	0	0	0	0	0	0	0	0	0	0	0	0	0	0	0	0	0	0	0	0	0	0	0	0	0	0	0	0	0	0	0	0	0	0	0	0	0	0	0	0
DIA_403	Bacillariophyta						硅藻门	aacatgaacatgaatccgctgagcgcgctgacgggttcgacggcagagcagttgctcgacgatccgttcacgcagagtctcgcgctgcggatgatggaggaggctgcggcgatcggcgcgaagctcggcctgttcacgggaatgaccggccccgagcggattgcgctcacgcgcaagctcggtgcgttcaggacgtcgatgc	0	0	0	0	0	0	0	0	0	0	0	0	0	0	0	0	0	0	0	0	0	0	0	0	0	0	0	0	0	0	0	0	0	0	0	0	0	0	0	0	0
DIA_404	Bacillariophyta	Bacillariophyceae					硅藻纲	cgttacagctgctactatggaagaagtatacaaacgttgtgagtatgctaaagaaataggttcaatcattgtaatgattgatttagttatgggttatacagcaattcaaagtactgcaatttgggctcgtgaaaacgatatgcttttacatttacaccgtgcgggtaactctacatatgcacgtcaaaagaaccacggtattaacttccgtgttatctgtaaatggatgcgtatgtctggtgtagaccacatccacgctggta	0	0	0	0	0	0	0	0	0	0	0	0	0	0	0	0	0	0	0	0	0	0	0	0	0	0	0	0	0	0	0	0	0	0	0	0	0	0	0	0	0
DIA_405	Bacillariophyta						硅藻门	cgttactgcagcaactatggaagaagtttacaaacgtgcagagtatgctaaatctgttggttctgtagttatcatgatcgatttagtaatgggttacacagcaattcaaagtattgctttatgggctcgtgaaaacgatatgcttttacatttacaccgtgcgggtaactctacatatgcacgtcaaaaaaatcatggtattaacttccgtgttatttgtaaatggatgcgtatgtctggtgtagatcatatccatgctggaa	0	0	0	0	0	0	0	0	0	0	0	0	0	0	0	0	0	0	0	0	0	0	0	0	0	0	0	0	0	0	0	0	0	0	0	0	0	0	0	0	0
DIA_406	Bacillariophyta	Bacillariophyceae	Bacillariales	Bacillariaceae	Nitzschia		菱形藻属	cgttaccggtgctacaatggaagacgtttatgaacgtgctgagtatgcgaaagaagtaggttctatcgttatcatgatcgatttagtaatgggttatacagcaattcaaagtattgctttatgggctcgtgacaacgatatgcttttacacttacaccgtgcgggtaactcaacttacgctcgtcaaaagaaccacggtattaacttccgtgttatctgtaaatggatgcgtatgtctggtgtagatcatattcacgcaggta	0	0	0	0	0	0	0	0	0	0	0	0	0	0	0	0	0	0	0	0	0	0	0	0	0	0	0	0	0	0	0	0	0	0	0	0	0	0	0	0	0
DIA_407	Bacillariophyta						硅藻门	tgttacagctgcaacaatggaagaagtatacaaacgtgctgagtatgctaaagaagttggttctattgttgtaatgatcgatttagtaatgggttatacagcaattcaaagtattgctttatgggctcgtgacaacgatatgatcttacacttacaccgtgcaggtaactcaacttatgctcgtcaaaagaaccacggtattaacttccgtgttatctgtaaatggatgcgtatgtctggtgtagaccacatccacgctggta	0	0	0	0	0	0	0	0	0	0	0	0	0	0	0	0	0	0	0	0	0	0	0	0	0	0	0	0	0	0	0	0	0	0	0	0	0	0	0	0	0
DIA_408	Bacillariophyta	Bacillariophyceae					硅藻纲	cgttacagctgctactatggaagaagtatacaaacgttgtgaatatgctaaatcagtaggttctatcattgtaatggttgatttagttttaggttatacagcaattcaaagtgcagctatctgggctcgtagcaatgatatgcttttacatttacaccgtgcaggtaactcaacttacgctcgccaaaaaaatcatggtattaacttccgtgttatttgtaaatggatgcgtatgtctggtgtagatcacatccacgctggta	0	0	0	0	0	0	0	0	0	0	0	0	0	0	0	0	0	0	0	0	0	0	0	0	0	0	0	0	0	0	0	0	0	0	0	0	0	0	0	0	0
DIA_409	Bacillariophyta	Bacillariophyceae					硅藻纲	cattactgcagctactatggaagaagtgtacaaacgtgcagagtatgctaaaactgttggttctatcattgttatgatcgatttagttatgggttatacagcaattcaaagtgccgctatttgggctcgtgaaaacgatatgcttttacatttacatcgtgccggtaactctacttacgctcgtcaaaaaaatcatggtattaacttccgtgttatttgtaaatggatgcgtatgtctggtgtagatcatattcacgctggta	0	0	0	0	0	0	0	0	0	0	0	0	0	0	0	0	0	0	0	0	0	0	0	0	0	0	0	0	0	0	0	0	0	0	0	0	0	0	0	0	0
DIA_410	Bacillariophyta	Bacillariophyceae	Bacillariales	Bacillariaceae	Nitzschia		菱形藻属	cgttactgctgctactatggaagaagtacttaaacgttgtgaatatgctaaagaagtaggatctatcattgttatgatcgatttagtaatgggttacacagcaattcaaagtattgctttatgggctcgtgaaaacgatatgcttttacacttacaccgtgcaggtaactctacttacgctcgtcaaaaaaatcatggtattaacttccgtgtaatttgtaaatggatgcgtatgtctggtgtagatcatatccacgctggta	0	0	0	0	0	0	0	0	0	0	0	0	0	0	0	0	0	0	0	0	0	0	0	0	0	0	0	0	0	0	0	0	0	0	0	0	0	0	0	0	0
DIA_411	Bacillariophyta	Bacillariophyceae	Bacillariales	Bacillariaceae	Nitzschia		菱形藻属	cgttacagctgctactatggaagaagtatacaaacgttgtgagtatgctaaagaaataggttcaatcattgtaatgatcgatttagtaatgggttatacagcaattcaaagtattgctttatgggctcgtaaaaatgatatgcttttacatttacaccgtgctggtaattcaacttatgctcgtcaaaaaaatcatggtattaacttccgtgtaatttgtaaatggatgcgtatgtctggtgtagatcatattcacgcaggta	0	0	0	0	0	0	0	0	0	0	0	0	0	0	0	0	0	0	0	0	0	0	0	0	0	0	0	0	0	0	0	0	0	0	0	0	0	0	0	0	0
DIA_412	Bacillariophyta	Bacillariophyceae	Thalassiophysales	Catenulaceae			串珠藻科	tgttacagctgcaacaatggaagaagtttacaaacgtgctgagtatgctaaagcagttggttctatcattgtaatgatcgatttagttatgggttacacagcaattcaaagtgctgcattatgggctcgtgacaacgatatgttattacacttacaccgtgcaggtaactctacttacgctcgtcaaaagaatcacggtattaacttccgtgttatctgtaaatggatgcgtatgtctggtgtagatcatatccacgctggta	0	0	0	0	0	0	0	0	0	0	0	0	0	0	0	0	0	0	0	0	0	0	0	0	0	0	0	0	0	0	0	0	0	0	0	0	0	0	0	0	0
DIA_413	Bacillariophyta	Bacillariophyceae					硅藻纲	tgttacagctgcaacaatggaagaagtatacaaacgtgctgagtatgctaaagaagttggttcaatagtcattatgatcgatttagttatgggttatacagcaattcaaagtactgcaatttgggctcgtgaaaacgatatgcttttacatttacaccgtgcgggtaactctacatatgcacgtcaaaaaaatcatggtattaacttccgtgttatttgtaaatggatgcgtatgtctggtgtagatcatatccatgctggaa	0	0	0	0	0	0	0	0	0	0	0	0	0	0	0	0	0	0	0	0	0	0	0	0	0	0	0	0	0	0	0	0	0	0	0	0	0	0	0	0	0
DIA_414	Bacillariophyta	Bacillariophyceae					硅藻纲	cattacagctggtacaatggaagaagtgtataaacgtgctgagtacgctaaagctgttggttctgtaattatcatgatcgatttagtaatgggttacacagcaattcaaagtattgctttatgggctcgtgaaaacgatatgcttttacacttacaccgtgcaggtaactctacttacgctcgtcaaaaaaatcatggtattaacttccgtgtaatttgtaaatggatgcgtatgtctggtgtagatcatatccacgctggta	0	0	0	0	0	0	0	0	0	0	0	0	0	0	0	0	0	0	0	0	0	0	0	0	0	0	0	0	0	0	0	0	0	0	0	0	0	0	0	0	0
DIA_415	Bacillariophyta	Bacillariophyceae	Thalassiophysales	Catenulaceae			串珠藻科	catcactgcaggtacaatggaagaagtttacaaacgtgctgagtatgctaaagcagttggttctatcattgtaatgatcgatttagttatgggttacacagcaattcaaagtattgctttatgggctcgtgacaacgatatgatcttacacttacaccgtgcaggtaactcaacttatgctcgtcaaaagaaccacggtattaacttccgtgttatctgtaaatggatgcgtatgtctggtgtagaccacatccacgctggta	0	0	0	0	0	0	0	0	0	0	0	0	0	0	0	0	0	0	0	0	0	0	0	0	0	0	0	0	0	0	0	0	0	0	0	0	0	0	0	0	0
DIA_416	Bacillariophyta	Bacillariophyceae					硅藻纲	cattacagctggtacaatggaagaagtgtacaaacgtgctgagtacgctaaagctgttggttctattgttgtaatgatcgatttagtaatgggttacacagcaattcaaagtattgctttatgggctcgtgacaacgatatgatcttacacttacaccgtgcaggtaactctacttatgcacgtcaaaaaaatcacggtattaacttccgtgttatctgtaaatggatgcgtatgtcaggtgtagatcatattcacgctggta	0	0	0	0	0	0	0	0	0	0	0	0	0	0	0	0	0	0	0	0	0	0	0	0	0	0	0	0	0	0	0	0	0	0	0	0	0	0	0	0	0
DIA_417	Bacillariophyta	Bacillariophyceae	Naviculales	Naviculaceae	Navicula		舟形藻属	cattactgcagctactatggaagaagtgtataaacgtgcagagtacgctaaagcagttggttctatcgtcgttatgatcgatttagtaatgggttatacagcaattcaaagtattgctttatgggctcgtgacaacgatatgatcttacacttacaccgtgcaggtaactcaacttatgctcgtcaaaagaaccacggtattaacttccgtgttatctgtaaatggatgcgtatgtctggtgtagaccacatccacgctggta	0	0	0	0	0	0	0	0	0	0	0	0	0	0	0	0	0	0	0	0	0	0	0	0	0	0	0	0	0	0	0	0	0	0	0	0	0	0	0	0	0
DIA_418	Bacillariophyta	Bacillariophyceae	Bacillariales	Bacillariaceae	Nitzschia		菱形藻属	cgttaccggtgctacaatggaagacgtttatgaacgtgctgagtatgcgaaagaagtaggttctatcgttatcatgatcgatttagtaatgggttatacagcaattcaaagtattgctttatgggctcgtgacaacgatatgatcttacacttacaccgtgcaggtaactcaacttatgctcgtcaaaaaaatcatggtattaacttccgtgtaatttgtaaatggatgcgtatgtctggtgtagatcatattcacgcaggta	0	0	0	0	0	0	0	0	0	0	0	0	0	0	0	0	0	0	0	0	0	0	0	0	0	0	0	0	0	0	0	0	0	0	0	0	0	0	0	0	0
DIA_419	Bacillariophyta	Bacillariophyceae					硅藻纲	cattactgcagctactatggaagaagtgtataaacgtgcagagtacgctaaagcagttggttctatcgtcgttatgatcgatttagtaatgggttatacagcaattcaaagtattgctttatgggctcgtgaaaatgacatgcttttacatttacaccgtgctggtaattcaacttatgctcgtcaaaaaaatcatggtattaacttccgtgtaatttgtaaatggatgcgtatgtctggtgtagatcatattcacgcaggta	0	0	0	0	0	0	0	0	0	0	0	0	0	0	0	0	0	0	0	0	0	0	0	0	0	0	0	0	0	0	0	0	0	0	0	0	0	0	0	0	0
DIA_420	Bacillariophyta	Bacillariophyceae					硅藻纲	catcactgcaggtacaatggaagaagtttacaaacgtgctgagtatgctaaagcagttggttctatcattgtaatgatcgatttagttatgggctatacggcgatccaaagtattgctctttgggctcgtgataatgacatgattttacatttacaccgtgcaggtaactctacttatgcacgtcaaaaaaatcacggtattaacttccgtgttatctgtaaatggatgcgtatgtcaggtgtagatcatattcacgctggta	0	0	0	0	0	0	0	0	0	0	0	0	0	0	0	0	0	0	0	0	0	0	0	0	0	0	0	0	0	0	0	0	0	0	0	0	0	0	0	0	0
DIA_421	Bacillariophyta	Bacillariophyceae	Bacillariales	Bacillariaceae	Nitzschia		菱形藻属	cgttaccggtgctacaatggaagacgtttatgaacgtgctgagtatgcgaaagaagtaggttctatcgttatcatgattgacttagtaatgggttacacagcaattcaaagtattgctttatgggctcgtgaaaatgacatgttattacacttacaccgtgctggtaactctacttacgctcgtcaaaagaaccatggtattaacttccgtgttatctgtaaatggatgcgtatgtctggtgtagatcatatccacgctggta	0	0	0	0	0	0	0	0	0	0	0	0	0	0	0	0	0	0	0	0	0	0	0	0	0	0	0	0	0	0	0	0	0	0	0	0	0	0	0	0	0
DIA_422	Bacillariophyta	Bacillariophyceae					硅藻纲	cattactgcagctactatggaagaagtgtacaaacgtgcagagtatgctaaaactgttggttctatcattgttatgatcgatttagttatgggctatacggcgatccaaagtattgctctttgggctcgtgataatgacatgattttacatttacaccgtgcaggtaactctacttatgcacgtcaaaaaaatcacggtattaacttccgtgttatctgtaaatggatgcgtatgtcaggtgtagatcatattcacgctggta	0	0	0	0	0	0	0	0	0	0	0	0	0	0	0	0	0	0	0	0	0	0	0	0	0	0	0	0	0	0	0	0	0	0	0	0	0	0	0	0	0
DIA_423	Bacillariophyta						硅藻门	cgttactgcagcaactatggaagaagtttacaaacgtgcagagtatgctaaatctgttggttctgtagttatcatgatcgatttagtaatgggttacacagcaattcaaagtgctgcattatgggctcgtgacaacgatatgttattacacttacaccgtgcaggtaactctacttacgctcgtcaaaagaatcacggtattaacttccgtgttatctgtaaatggatgcgtatgtctggtgtagatcatatccacgctggta	0	0	0	0	0	0	0	0	0	0	0	0	0	0	0	0	0	0	0	0	0	0	0	0	0	0	0	0	0	0	0	0	0	0	0	0	0	0	0	0	0
DIA_424	Bacillariophyta	Bacillariophyceae					硅藻纲	cgttactgctgctactatggaagaagtacttaaacgttgtgaatatgctaaagaagtaggatctatcattgttatgatcgatttagtaatgggttacacagcaattcaaagtattgctctttgggctcgtgaaaacgacatgcttttacatttacaccgtgctggtaactctacttacgctcgtcaaaagaaccatggtattaacttccgtgttatctgtaaatggatgcgtatgtctggtgtagatcatatccacgctggta	0	0	0	0	0	0	0	0	0	0	0	0	0	0	0	0	0	0	0	0	0	0	0	0	0	0	0	0	0	0	0	0	0	0	0	0	0	0	0	0	0
DIA_425	Bacillariophyta	Bacillariophyceae	Naviculales	Naviculaceae			舟形藻科	attactgcagctactatggaagaagtgtacaaacgtgcagagtatgctaaaactgttggttctatcattgttatgatcgatttagtaatgggttacacagcaattcaaagtattgctctttgggctcgtgaaaacgacatgcttttacatttacaccgtgcaggtaactcaacttacgctcgccaaaaaaatcatggtattaacttccgtgttatttgtaaatggatgcgtatgtctggtgtagatcacatccacgctggta	0	0	0	0	0	0	0	0	0	0	0	0	0	0	0	0	0	0	0	0	0	0	0	0	0	0	0	0	0	0	0	0	0	0	0	0	0	0	0	0	0
DIA_426	Bacillariophyta						硅藻门	cggcgtattgtttggagggttcgataaactgcaggaacatcgggcgcacggtcttctggtattgcgccatcaccgaatccatcgagcggccgcgctcgttgacatcgcgcttcatgcggcgcatcaggcagatatccagcggcgtgtcgacgaagatcgagaaattcatctcctggcgcaagcggatatccgtcagcagcaagatcccttccagaataatgacttttttaggtttcaggtggacggtttctttcttgcgcgtgtgctcggtgtagctgtacagcggcagttcgatcgctttgccggccttcagcatctgcaaatgctggaacagcaggttgtgatccatggcgctcgggtggtcatagttggttttgacccgttctt	0	0	0	0	0	0	0	0	0	0	0	0	0	0	0	0	0	0	0	0	0	0	0	0	0	0	0	0	0	0	0	0	0	0	0	0	0	0	0	0	0
DIA_427	Bacillariophyta	Bacillariophyceae					硅藻纲	catcactgctgctacaatggaagaagtttacacacgtgcagaatatgctaaatcagtaggttctatcattgtaatggttgatttagttttaggttatacagcaattcaaagtactgcaatttgggctcgtgaaaacgatatgcttttacatttacaccgtgcaggtaactcaacttacgctcgccaaaaaaatcatggtattaacttccgtgttatttgtaaatggatgcgtatgtctggtgtagatcacatccacgctggta	0	0	0	0	0	0	0	0	0	0	0	0	0	0	0	0	0	0	0	0	0	0	0	0	0	0	0	0	0	0	0	0	0	0	0	0	0	0	0	0	0
DIA_428	Bacillariophyta	Bacillariophyceae	Naviculales	Naviculaceae	Navicula		舟形藻属	cattactgcagctactatggaagaagtgtataaacgtgcagagtacgctaaagcagttggttctatcgtcgttatgatcgatttagtaatgggttatacagcaattcaaagtattgctttatgggctcgtgaaaatgacatgcttttacatttacaccgtgcaggtaactctacttatgcacgtcaaaaaaatcacggtattaacttccgtgttatctgtaaatggatgcgtatgtcaggtgtagatcatattcacgctggta	0	0	0	0	0	0	0	0	0	0	0	0	0	0	0	0	0	0	0	0	0	0	0	0	0	0	0	0	0	0	0	0	0	0	0	0	0	0	0	0	0
DIA_429	Bacillariophyta	Bacillariophyceae					硅藻纲	cgttaccggtgctacaatggaagacgtttatgaacgtgctgagtatgctaaaactgttggttctatcattgttatgatcgatttagtaatgggttacacagcaattcaaagtattgctctttgggctcgtgaaaacgacatgcttttacatttacaccgtgctggtaactctacttacgctcgtcaaaagaaccatggtattaacttccgtgttatctgtaaatggatgcgtatgtctggtgtagatcatatccacgctggta	0	0	0	0	0	0	0	0	0	0	0	0	0	0	0	0	0	0	0	0	0	0	0	0	0	0	0	0	0	0	0	0	0	0	0	0	0	0	0	0	0
DIA_430	Bacillariophyta	Bacillariophyceae					硅藻纲	cgttactgctgctactatggaagaagtacttaaacgttgtgaatatgctaaagaagtaggatctatcattgttatgatcgatttagttatgggctatacggcgatccaaagtattgctctttgggctcgtgataatgacatgattttacatttacaccgtgcaggtaactctacttatgcacgtcaaaaaaatcacggtattaacttccgtgttatctgtaaatggatgcgtatgtcaggtgtagatcatattcacgctggta	0	0	0	0	0	0	0	0	0	0	0	0	0	0	0	0	0	0	0	0	0	0	0	0	0	0	0	0	0	0	0	0	0	0	0	0	0	0	0	0	0
DIA_431	Bacillariophyta	Bacillariophyceae	Bacillariales	Bacillariaceae	Nitzschia		菱形藻属	cgttactgctgctactatggaagaagtacttaaacgttgtgaatatgctaaagaagtaggatctatcattgttatgatcgatttagttatgggttatacagcaattcaaagtgccgctatttgggctcgtgaaaacgatatgcttttacacttacaccgtgcgggtaactcaacttacgctcgtcaaaagaaccacggtattaacttccgtgttatctgtaaatggatgcgtatgtctggtgtagatcacatccacgctggta	0	0	0	0	0	0	0	0	0	0	0	0	0	0	0	0	0	0	0	0	0	0	0	0	0	0	0	0	0	0	0	0	0	0	0	0	0	0	0	0	0
DIA_432	Bacillariophyta	Bacillariophyceae	Bacillariales	Bacillariaceae	Nitzschia		菱形藻属	cgttactgcagcaactatggaagaagtttacaaacgtgcagagtatgcgaaagaagtaggttctatcgttatcatgatcgatttagtaatgggttatacagcaattcaaagtattgctttatgggctcgtaaaaatgatatgcttttacatttacaccgtgctggtaattcaacttatgctcgtcaaaaaaatcatggtattaacttccgtgtaatttgtaaatggatgcgtatgtctggtgtagatcatattcacgcaggta	0	0	0	0	0	0	0	0	0	0	0	0	0	0	0	0	0	0	0	0	0	0	0	0	0	0	0	0	0	0	0	0	0	0	0	0	0	0	0	0	0
DIA_433	Bacillariophyta	Bacillariophyceae					硅藻纲	cattacagctggtacaatggaagaagtgtataaacgtgctgagtacgctaaagctgttggttctgtaattgtaatgatcgatttagtaatgggttacacagcaattcaaagtattgctttatgggctcgtgacaacgatatgatcttacacttacaccgtgcaggtaactcaacttatgctcgtcaaaagaaccacggtattaacttccgtgtaatttgtaaatggatgcgtatgtctggtgtagatcatattcacgcaggta	0	0	0	0	0	0	0	0	0	0	0	0	0	0	0	0	0	0	0	0	0	0	0	0	0	0	0	0	0	0	0	0	0	0	0	0	0	0	0	0	0
DIA_434	Bacillariophyta	Bacillariophyceae	Bacillariales	Bacillariaceae			杆状藻科	cgttacagctgctactatggaagaagtatacaaacgttgtgagtatgctaaagaaataggttcaatcattgtaatgattgatttagttatgggttatacagcaattcaaagtattgctttatgggctcgtgaaaacgatatgcttttacacttacaccgtgcaggtaactctacttacgctcgtcaaaaaaatcatggtattaacttccgtgtaatttgtaaatggatgcgtatgtctggtgtagatcatatccacgctggta	0	0	0	0	0	0	0	0	0	0	0	0	0	0	0	0	0	0	0	0	0	0	0	0	0	0	0	0	0	0	0	0	0	0	0	0	0	0	0	0	0
DIA_435	Bacillariophyta						硅藻门	cattacagctggtacaatggaagaagtgtacaaacgtgctgagtacgctaaagctgttggttctattgttgtaatgatcgatttagtaatgggttacacagcaattcaaagtattgctttatgggctcgtgaaaatgacatgttattacacttacaccgtgctggtaactctacttacgctcgtcaaaagaaccatggtattaacttccgtgttatctgtaaatggatgcgtatgtctggtgtagatcatatccacgctggta	0	0	0	0	0	0	0	0	0	0	0	0	0	0	0	0	0	0	0	0	0	0	0	0	0	0	0	0	0	0	0	0	0	0	0	0	0	0	0	0	0
DIA_436	Bacillariophyta	Bacillariophyceae					硅藻纲	cattacagctggtacaatggaagaagtgtacaaacgtgctgagtacgctaaagctgttggttctattgttgtaatgatcgatttagtaatgggttatacagcaattcaaagtattgctttatgggctcgtgacaacgatatgatcttacacttacaccgtgcgggtaactctacatatgcacgtcaaaaaaatcatggtattaacttccgtgttatttgtaaatggatgcgtatgtctggtgtagatcatatccatgctggaa	0	0	0	0	0	0	0	0	0	0	0	0	0	0	0	0	0	0	0	0	0	0	0	0	0	0	0	0	0	0	0	0	0	0	0	0	0	0	0	0	0
DIA_437	Bacillariophyta						硅藻门	cgttactgctggtactatggaagaagtttacaaacgtgctgcttacgctaaagcagttggttctgtagttatcatgatcgatttagttatgggttatacagcaattcaaagtattgctttatgggctcgtgacaacgatatgcttttacacttacaccgtgcgggtaactcaacttacgctcgtcaaaagaaccacggtattaacttccgtgttatctgtaaatggatgcgtatgtctggtgtagatcacatccacgctggta	0	0	0	0	0	0	0	0	0	0	0	0	0	0	0	0	0	0	0	0	0	0	0	0	0	0	0	0	0	0	0	0	0	0	0	0	0	0	0	0	0
DIA_438	Bacillariophyta	Bacillariophyceae					硅藻纲	cattacagctggtacaatggaagaagtgtataaacgtgctgagtacgctaaagctgttggttctgtaattgtaatgatcgatttagtaatgggttacacagcaattcaaagtattgctttatgggctcgtgacaacgatatgattttacatttacaccgtgcaggtaactcaacttacgctcgccaaaaaaatcatggtattaacttccgtgttatttgtaaatggatgcgtatgtctggtgtagatcacatccacgctggta	0	0	0	0	0	0	0	0	0	0	0	0	0	0	0	0	0	0	0	0	0	0	0	0	0	0	0	0	0	0	0	0	0	0	0	0	0	0	0	0	0
DIA_439	Bacillariophyta						硅藻门	catcactgctgctacaatggaagaagtttacacacgtgcagaatatgctaaatcagtaggttctatcattgtaatggttgatttagttatgggctatacggcgatccaaagtattgctctttgggctcgtgataatgacatgattttacatttacaccgtgcaggtaactctacttatgcacgtcaaaaaaatcacggtattaacttccgtgttatctgtaaatggatgcgtatgtcaggtgtagatcatattcacgctggta	0	0	0	0	0	0	0	0	0	0	0	0	0	0	0	0	0	0	0	0	0	0	0	0	0	0	0	0	0	0	0	0	0	0	0	0	0	0	0	0	0
DIA_440	Bacillariophyta						硅藻门	cgttactgcagcaactatggaagaagtttacaaacgtgctgagtacgctaaagctgttggttctgtaattgtaatgatcgatttagtaatgggttacacagcaattcaaagtattgctttatgggctcgtgacaacgatatgcttttacacttacaccgtgcgggtaactcaacttacgctcgtcaaaagaaccacggtattaacttccgtgttatctgtaaatggatgcgtatgtctggtgtagatcacatccacgctggta	0	0	0	0	0	0	0	0	0	0	0	0	0	0	0	0	0	0	0	0	0	0	0	0	0	0	0	0	0	0	0	0	0	0	0	0	0	0	0	0	0
DIA_441	Bacillariophyta	Bacillariophyceae					硅藻纲	cattacagctggtacaatggaagaagtgtacaaacgtgctgagtacgctaaagctgttggttctattgttgtaatgatcgatttagtaatgggttatacagcaattcaaagtattgctttatgggctcgtgacaacgatatgcttttacacttacaccgtgcgggtaactcaacttacgctcgtcaaaagaaccacggtattaacttccgtgttatctgtaaatggatgcgtatgtctggtgtagatcatattcacgcaggta	0	0	0	0	0	0	0	0	0	0	0	0	0	0	0	0	0	0	0	0	0	0	0	0	0	0	0	0	0	0	0	0	0	0	0	0	0	0	0	0	0
DIA_442	Bacillariophyta						硅藻门	cttcgggaacacgtcggtgaactgccggatcaccttcggcagcgcgtagcgcgcctgcgtgtgcgtcgtcgcgacgacgaggtggccgctgtcctggtcggcgaactggcgcgcgacgcggcgcaggttctcggcgtcgagcagcatccgctcgatcagctggtgcacggccttgccgggctccgtgagccccgtcagccgcttgccgcgccggat	0	0	0	0	0	0	0	0	0	0	0	0	0	0	0	0	0	0	0	0	0	0	0	0	0	0	0	0	0	0	0	0	0	0	0	0	0	0	0	0	0
DIA_443	Bacillariophyta	Bacillariophyceae					硅藻纲	cgttactgcagcaactatggaagaagtttacaaacgtgcagagtatgctaaatctgttggttctgtagttatcatgatcgatttagttatgggttatacagcaattcaaagtgccgctatttgggctcgtgaaaacgatatgcttttacatttacatcgtgccggtaactctacttacgctcgtcaaaaaaatcatggtattaacttccgtgttatttgtaaatggatgcgtatgtctggtgtagatcatattcacgctggta	0	0	0	0	0	0	0	0	0	0	0	0	0	0	0	0	0	0	0	0	0	0	0	0	0	0	0	0	0	0	0	0	0	0	0	0	0	0	0	0	0
[truncated: 49 more columns]

## Sheet: INV
OTU	Phylum	Class	Order	Family	Genus	Species	Chinese name	sequence	C1-W0	C2-W0	C2-W1	C2-W2	C2-W3	C3-W0	C3-W1	C3-W2	C4-W0	C4-W1	C4-W2	C7-W0	C7-W1	C7-W2	C7-W3	C8-W0	C8-W1	C8-W2	C8-W3	C9-W0	C10-W0	C10-W1	C10-W2	C10-W3	C11-W0	C11-W1	C11-W2	C11-W3	C12-W0	C12-W1	C12-W2	C12-W3	C14-W0	C14-W1	C14-W2	C14-W3	C15-W0	C15-W1	C15-W2	C15-W3	C1-S
									CRL_water																																								CRL_sediment
INV_0001	Arthropoda	Insecta					昆虫纲	tcctttatctaattctgtttatcagcctgggatggccgttgatatggcgattttttcgctgcatttagcaggagcctcatccgtattgggtgcgattaattttattacaacgatttttaatatgcgtgcgcctggcatgacattgcataaaatgcccctttttgtatggtcaatgcttgtgacagctttcttgctcgtgttaacgattcctgttttgggcggtggtatcacgatgcttttgacagatcgtaactttgcaacgtcattttttgaggcaaatggtggaggtgatccgctgcttttccaacatcttttt	0	0	0	0	0	0	0	0	0	0	0	0	0	0	0	0	0	0	0	0	0	0	0	0	0	0	0	0	0	0	0	0	0	0	0	0	0	0	0	0	0
INV_0002	Arthropoda	Insecta					昆虫纲	gccgctgtcgaactcgcagtactcacctggtatcggctctgatctttggctgattggattaacgatcagcggcgttggaacaattcttggcgccgttaactttattactacgatttttacgatgcgtgcccctggaatgactatgttccgcatgtcgattttctcttggaatactctgctgacatccattctggtcttgctcgcattccctccattggcagcggctttgttgggcgtcgaatctgatcgcctgtatggcactcatctctttgatccggccaatggtggtgtgatgctcttccaacacctgttc	0	0	0	0	0	0	0	0	0.00605466	0	0.00138463	0.000227017	0	0	0.00111814	0	0	0	0	0.00413305	0	0.00482235	0.0142857	0.000177399	0	0.00201117	0.000565772	0	0.000761144	0	0	7.50513e-05	0	0.000197566	0	0	0.000223264	0.000353285	0.00048129	0	0
INV_0003	Porifera	Demospongiae					寻常海绵纲	ccctcttagtgatgttatagcgcattcaggggcttctgttgacctggctattttcagtctgcatttagcaggagcctcttcgattctcggcgccattaacttcatcacgaccatctataatatgaggtctccgaatttaattatgcacagaatgcctctatttgcatggtctgttcttgtgaccgctgttttgttactattatcccttcctgtgttagccggtgctattacgatgctgttaacggatcgtaatttcaatacgactttttttgatccttccggcggcggcgatccgatattataccaacacttgttt	0	0	0	0	0	0	0	0	0	0	0	0	0	0	0	0	0	0	0	0	0	0	0	0	0	0	0	0	0	0	0	0	0	0	0	0	0	0	0	0	0
INV_0004	Arthropoda	Insecta					昆虫纲	accgctatcaggtattgaagcacattctggaggtagtgttgacttagctatcttctcattacatttagctggagttagttctttattaggagcaattaacttcattacaacaataattaatatgagatcacctaaattagaaatgcataaattacctctattcgtatgagcagtatttattacagcattcttattattattatctttacctgtattagctggaggtattactatgttattgactgaccgtaactttaatacatctttctatgaccctagtgcaggaggagaccctgttttataccaacatttattc	0	0	0	0	0	0	0	0	0	0.00020262	0.00671963	0	0	0	0	0	0	0	0	0	0	0	0	0	0	0	0	0	0	0	0	0	0	0	0	0	0	0	0	0	0
INV_0005	Arthropoda	Insecta					昆虫纲	tccattgagttcgataaatgcacattctggagctgctgtagatttagctatattcagtttacatttagccgggttatcttcgatgttaggtgctataaactttataataacgataagtttcttgcgtagtgaagctattaaattttctaatatgccgttatttgtttggtctgttcctattactgcatttcttttattattatcgttaccggtgttggggctgctggtataacaatgttactgggactgatcgtaattttaatacaacattttttggccctggtgggtggaggtgatgtgatattattccagcatatattc	0	0	0	0	0	0	0	0	0	0	0	0	0	0	0	0	0	0	0	0	0	0	0	0	0	0	0	0	0	0	0	0	0	0	0	0	0	0	0	0	0.0787623
INV_0006	Arthropoda	Malacostraca					软甲纲	tccgctttcaacacttgcttcgcaccctggtatgtcggtggatatggcgattttctcgctgcatctggcgggtatttcttccattcttggcgcgattaattttatcgtcaccatttttaacatgcgcgcgcccggaatgacgctgtttaaaatgccacttttcccatggtcaattttgcttaccgcattcctgcttctgcttgcactgcctgtgctgggcggcgcgattaccatgctgcttacggatcgtaatttcggcacttcgttctttaatccggctggtggtggtgatccagtattataccagcatctcttc	0	0	0	0	0	0	0	0	0	0	0	9.23787e-05	0	0	0	0	0	0	0	0	0	0	0	0.000266099	0	0	0.000358905	0	0	0	0	0	0	0	0	0	0	0	0	0	0
INV_0007	Arthropoda	Malacostraca	Amphipoda	Gammaridae	Gammarus	Gammarus lacustris	湖泊钩虾	tcctctggctggagcaaccgcccataggggcggtgctgtagacttagctattttctctcttcacttggctggggcttcttctatcttaggtgctatcaactttatctccaccgtgctaaatatgcgtaggccgggtatgccaatagaccaaatacctttattcgtgtggtctgtttttatcaccgctattctactgctcttgtctttaccagttttagctggagctatcactatgttattaactgaccgaaatttaaacacatctttctttgaccctaggggtggaggggacccaattttataccaacacctattc	0	0	0	0	0	0	0	0	0	0	0	0	0	0	0	0	0	0	0	0	0	0	0	0	0	0	0	0	0	0	0	0	0	0	0	0	0	0	0	0	0
INV_0008	Arthropoda	Insecta					昆虫纲	accattatcaagcgaaaccgggcaatctggcccgtcagtcgatatggcgatttttgctttgcacttggcgggggccagctcaattttgggcgcactgaacttcattaccaccatttttaacatgcgtgcccccggcatgacgctacacaaaatgcctttattcgtgtgggctatgctgatcactgcgtttttgcttgctttggccgtacctgttttaggtggtgcaattaccatgttgctgactgaccgtaacttcggcacagccttcttccgccctgaaggcggcggtgaccccatgttattccagcatttattc	0	0	0	0	0	0.00692042	0.00495843	0.00456168	0.00837565	0.011074	0.00448388	0	0	0	0	0.000162572	0	0.000430663	0	0	0.000374345	0	0	0.000359939	0	0.00114727	0	0	0.00275215	0.00306011	0	0	0.00237681	0.000415369	0.000498455	0	0	0	0	0	0
INV_0009	Porifera	Demospongiae					寻常海绵纲	acctttgtcatcaattacagcacatgcaggtggagcagtagatttagcaatatttagtttacatatagcaggggcatcatctatattaggggcaataaattttatgacaacaattttaaatatgagagcgcctggattagaaatgcatagattaccattatttgtatggtcagtgtttataacagcagtattattattattatcattaccagtatttgctggagcaattacaatgttgttgacagatcgaaatttcaatacaacattctttgatgctgcaggtggaggtgatccaatattatatcaacatttattc	0.00106522	0	0	0	0	0	0	0	0	0	0	0	0	0	0	0	0	0	0	0	0	0	0	0	0	0	0	0	0	0	0	0	0	0	0	0	0	0	0	0	0
INV_0010	Arthropoda	Insecta					昆虫纲	tcccttaagtggtattattgcgcattcggggtgtgctgttgattttgcgatttttagtttacatctagcagggatttcttctttattaggcgcggtgaattttattacgactattataaatatgagagttcctggtatgggtttttacaaaatgcctttatttgtatgggctgtacttataactgcgattttattattattatccttacccgtcttagctgggggtattacaatgctcttagcggatcgtaattttaatacaagtttttttgacccgtctggtggcggtgaccctatactatatcaacatctgttc	0	0	0	0	0	0	0	0	0	0	0	0	0	0	0	0	0	0	0	0	0	0	0	0	0	0	0	0	0	0	0	0	0	0	0	0	0	0	0	0	0.0161027
INV_0011	Porifera	Demospongiae					寻常海绵纲	tccattaagtagcgcaatgtactctccaggaatggcaatggattttgcgatttttagcctacacttagcgggaatatcctcgattctcggtgcgataaattttattgtaactatttttaatatgagagcaccaggcatgaccttgcataaaatgcctctctttgtatggtctatattagtcacagcatttctgttactatttgcgataccagtactaggaggagctattactatgctacttacagatagaaattttcataccaccttctttcaaccatctggtggtggagatccggtgttgtttcaacatttattt	0	0	0	0	0.000420239	0	0	0	0	0	0	0	0	0.00312695	0	0	0	0.00290698	0	0	0	0	0.0030656	0.000357369	0	0	0	0	0	0	0	0	0	0	0	0	0	0.000377192	0	0	0
INV_0012	Arthropoda	Insecta	Hemiptera				半翅目	accattgtcatcagtagaggcacatagtggaccatcagtcgatttggcgattttctcattgcacttggcaggggcgtcgtcaattttgggagcaattaacttcattacaacgattttgaacatgcgagcaccaggaaggacaatgcatcgattgccattgttctgctgggcggtgagaattacagcagtattgttgttgttgtcattgccagtgttggcaggagcgattacgatgttgttgacagatcgaaacttcaacacatcattctttgacccagcagggggaggagatccagtattgtatcagcacttgttc	0	0	0	0	0	0	0	0	0	0	0	0	0	0	0	0	0	0	0	0	0	0	0	0	0	0	0	0	0	0	0	0	0	0	0	0	0	0	0	0	0
INV_0013	Cnidaria	Hydrozoa					水螅纲	accattgtctggggttgaagcacattcaggtccatctgttgatctagctatttttagtctacatctagcaggtgctgcttcaattcttggagcaattaactttattaccactattttcaatatgagggctccgggtctaacaatgcatagacttcctctattttgttggtcagttttgattacagcatttctattgcttctttcattgccagtgcttgcaggagcaattactatgcttttgacagatcgaaatttcaatacaactttttttgatcctgcggggggtggagaccctgttctctatcaacatctattc	0	0	0	0	0	0	0	0	0	0	0	0	0	0	0	0	0	0	0	0	0	0	0	0.00190331	0	0	0	0	0	0	0	0	0	0	0	0.00293762	0.00141785	0	0	0	0
INV_0014	Cnidaria	Anthozoa					珊瑚虫纲	gccactttccaacattaacttccacggcacaatggcggtggatatggcgatttttagtctccacttggcgggtatttcctctattctgggtgcaattaacttcatcgtgaccatctttaatatgcgctgcaaaggcatgggcttccatcagatgccattatttgtgtgggctattctggtgaccgcattcttgctgctgcttgccctgccagtattgggtggcgcaatcacgatgctattgactgatagaaacttcggcacaaccttctttgatcccgctggcggtggagatgtggttctgtatcagcatttattc	0	0	0	0.000742023	0	0	0	0.00456168	0.0298273	0.0202556	0.0172346	0.000573276	0	0.00059035	0	0.000185796	0.000295981	0	0.00158567	0.00021901	0.000374345	0	0.00130288	0.000575153	0.00249995	0.00552039	0.00439647	0.00290778	0.00221275	0.00409637	0.00254938	0.00349261	0.00434593	0.00780751	0.00460019	0.00812732	0	0	0	0	0
INV_0015	Cnidaria	Hydrozoa					水螅纲	acctttagcaggtattcaaagtcattctgggggggcggtagatttagctatatttagtttacatcttgcaggggtttcttctttattaggagcaattaattttattacgactattataaatatgcgtgctccaggaatgcatatgcatagattaccgctatttgtatgggccgttttcattacagctatattattacttttatcattacctgtattagcaggtgctattacaatgttactaacagatcgtaattttaatacttcattctttgatcctgcaggtggaggagatccaattttatatcaacatttattt	0.00664815	0	0	0	0	0	0	0	0	0	0	0	0	0	0	0	0	0	0	0	0	0	0	0	0	0	0	0	0	0	0	0	0	0	0	0	0	0	0	0	0.118283
INV_0016	Arthropoda	Arachnida					蛛形纲	tccattatcttcaagtttatatcatcctggtagtagtaccgattttttaatcttatccttacatttagcaggtgtttcctccctttttggggctattaattttgtagttaccttttataatatgcgtgttatgtcttgatttgatgcacctatctacgcatggtctatattggtaacctcttttttaattattttagctgttccagtgttagctgctggtttaaccatgcttttaactgatcgtcatttaggtacctcttttttcgatcctaatactggtggagatcctgtactatttcaacatcttttt	0	0	0	0	0	0	0	0	0	0	0	0	0	0	0	0	0	0	0	0	0	0	0	0	0	0	0	0	0	0	0	0	0	0	0	0	0	0	0	0	0.0646079
INV_0017	Arthropoda	Arachnida					蛛形纲	tccgttatctgccttgccaagcgctataccagggtcgggtacaggtatgacattgtggttagcggctatgattctctttattgcctctgccctattgggaggtattaattatatcgcaacagtattaaatatgcgtaccaaaggaatgaagatgactcgtttacctcttaccatttgggcattttttgttacagccatattgggtttattatctttccctgttttattgggtggttccttattattggtattcgaccgtagctttggaacatctttctatctttcagaaatagttgcagaatttgcaggtggcattgaaagaacaggtggatctcctatcctcttccaacatttattc	0	0	0.000941915	0.00577129	0.00429227	0	0	0	0	0	0	0.00167699	0.000602119	0.00262857	8.74305e-05	0.00192763	0.00359611	0	0.00211645	0	0.00260358	0.00205184	0.00285714	0.000110875	0.00172612	0.000150611	0.00137247	0.00403109	0.0023595	0.00200812	0	0	0.000289855	0.00224973	0.000797701	0.00307301	0.00153307	0.00179476	0.00210478	0	0
INV_0018	Arthropoda	Insecta					昆虫纲	ccctttgtctagtattgttgcacattcaggaggttcagttgatttagccatttttagtctccatttagctggtatttcttcattgttaggagcaatgaattttatagttactattacttatatgagaactgttaaaatgtttgagttacctttatttgtttgggctatctatataacttcatttttacttttattatcattgcctgttttagcagcagcaattactatgttgttaacagatcgaaattttaatacttcgttttatgatcctgcaggtggaggagatcctatcttgtatcaacatcttttt	0	0	0	0	0	0	0	0	0	0	0	0	0	0	0	0	0	0	0	0	0	0.00235849	0	0	0	0	0	0.0314458	0	0	0.00599249	0.000195134	0	0	0	0	0	0	0	0	0
INV_0019	Arthropoda	Insecta					昆虫纲	tccacttagtgctctcgaaaaggcaatgccgggttccggattaggaacaacattgtggttggttgccattatattgtttattgtctcagcacttttgggtggtgttaactacattgttacaattttaaacatgcgtaccaaaggaatgtcaatgaacagattgccattgacgatttgggcatttttattaacagcagttttaggtttactttcattccctgtgttattaggtgcaggtctattattgatttttgacagaagttttggtactagtttttatttaagtgatattcacttgaatggagttggtgcattatcaaacagtggtggtagtccagttttatatcagcatttattt	0.0472526	0.319149	0.0490256	0.816143	0.269852	0.028943	0.00633553	0.0162592	0.0443707	0.0790436	0.123929	0.0833484	0.0973964	0.0581128	0.00347314	0.0498866	0.047436	0.0451545	0.126178	0.0585643	0.114306	0.0305727	0.108433	0.0866985	0.19152	0.0314832	0.0646864	0.00438475	0.108842	0.0639521	0.0389701	0.00746047	0.0453626	0.109458	0.0382426	0.0114534	0.10361	0.058768	0.0579025	0.00926505	0.000186312
INV_0020	Arthropoda	Insecta					昆虫纲	accattatcagcattgcttcagacgcttcagtagatttagctatattcagcctacatattgcaggtatatcttctattctaggtgccataaatttcatagctactgtaataaatatgagatcaccaggatttcgtatgggtttattacctctattcgtatgagctgtactattacagctgtactattactattatccctacccgtactagcagcaggtataactatgctattaaccgatagaaactttaatagttctttctttatccctctggtggtggagaccctatactttaccagcaccttttt	0	0	0	0	0	0	0	0	0	0	0	0	0	0	0	0	0	0	0	0	0	0	0	0	0	0	0	0	0	0	0	0	0	0	0	0	0	0	0	0	0
INV_0021	Porifera	Demospongiae					寻常海绵纲	tccattatcatcaatccaaagtcatagtggaggtgctgtagatttagctatcttcagtctacatttagcaggaatttcaagtatgcttggagctatgaatttcattactacaatattaaatatgcgagcaccagggatgacgttacataaaatgccattatttgtatgggctattttagtaacagcagtattattattattatcattaccagtattagccggtggaataacaatgttactaacagatagaaacttcaatactagtttttacgaaccagcaggtggaggagatccattattataccaacatttattc	0	0	0	0	0	0	0	0	0	0	0	0	0	0	0.873724	0.00515849	0	0.00177649	0	0	0	0	0	0	0	0	0	0	0	0	0	0	0	0	0	0	0	0	0	0.0268466	0
INV_0022	Nematoda	Enoplea					嘴刺纲	tcctttaaggagatttattgggcattctagtagtagggtggatatggtaatttttagattacatttagctgggctaagttctattgcaggttcaattaattttttatgcactataaataatttaaaaagaaggggatttagttgatttaatatacctttatttttaattagtgtgtgggttacaacttttttattggttttaagtttgcctgttttagcagggggtattaccatgttattatttgatcgtaatttaaacacttcattttttgaccctttaggaggaggggaccctgttttattccaacatttattt	0	0	0	0	0	0	0	0	0	0	0	0	0	0	0	0	0	0	0	0	0	0	0	0	0	0	0	0	0	0	0	0	0	0	0	0	0	0	0	0	0
INV_0023	Arthropoda	Arachnida					蛛形纲	acctttgtcgacagtggggcattcggggcccgcagttgatatggccattttgtccttgcatttggcaggggcttcgtcggtgttgggggcgttgaactttattacgacgatttttaatatgcgtgcacccggtatgacattgcataaaatgcctttgtttgtatggtcgatgttggttacagctttcttgttgttgctgtcaattcccgttttgggcggcggcattacgatgctgttgactgatcgtaattttgccacaagctttttttcagcggctggtggtggagaccctgttttgtttcaacatttgttc	0	0.0197568	0.0043956	0.000494682	0	0.0104216	0.0203457	0.0136904	0.00577562	0.0029898	0.00926959	0.000292339	0	0.00279075	0.00139501	0.00193665	0.00086821	0.0180294	0.00174494	0.00179678	0.00118543	0.0134405	0.00160944	0.00958797	0.00307528	0.00442095	0.00244534	0.00483559	0.00300268	0.00556227	0.00422087	0.0014751	0.00310466	0.00460082	0	0.0341551	0.00453118	0.00111062	0.00602394	0.000728825	0
INV_0024	Porifera	Demospongiae					寻常海绵纲	gccattggcaggtatagaagcacatccaggaggttccgtagatattgcaatatttagtttgcatttagcaggaatttcttctatattaggggcaattaattttattacaacaattttaaatatgagagcacctggtttagaaatgcatagattacctttgtatgtgtggtcagttttaataacagcagtgttattattattgtcattacctgtatttgcaggagctattacaatgttattaacagatagaaattttaatacaactttctttgatccagcaggagggggggatccaatattatatcaacatttattt	0	0	0	0	0	0	0	0	0	0	0	0	0	0	0	0	0	0	0	0	0	0	0	0	0	0	0	0	0	0	0	0	0	0	0	0	0	0	0	0	0
INV_0025	Nematoda	Enoplea	Triplonchida				三矛目	tcctttatctagtaacataggacatagaggaagctctgttgatctagcaatttttagtttacatttagcaggggccaggtcaattataggatctattaattttattagaacaattttaaatatacggtctaatggtataacaatagaacgattatctttatttgtatgaagggtagctattaccactttattattaattctctctttacctgttttagctggagcaattactatgttattaacagatcgaaatattaatactaccttttttgatcctatcggaggaggagatcctattttatatcaacacttattt	0	0	0	0	0	0	0	0	0	0	0	0	0	0	0	0	0	0	0	0	0	0	0	0	0	0	0	0	0	0	0	0	0	0	0	0	0	0	0	0	0
INV_0026	Arthropoda	Insecta					昆虫纲	accattgtcatcggtagaagcgcatagtggaccatcggtggatttggcgattttctcattgcacttggcaggagtatcgtcaatcttgggagcggtgaactttattacgacgatcgtgaacatgcgatcaccaggaagaacgatgcaccggttgccattgttctgctgggcagtaagaattacggcggtattgttgttgttgtcattgccagtgttggcaggggcgattacgatgttgttgacggatcgaaacttcaacacgtcgttctttgatccagcagggggaggagatccagtgttgtatcagcatttgttc	0	0	0	0	0	0	0	0	0	0	0	0	0	0	0	0	0	0	0	0	0	0	0	0	0	0	0	0	0	0	0	0	0	0	0	0	0	0	0	0	0
INV_0027	Arthropoda	Arachnida					蛛形纲	accattgtcagtgcaaggaggtatgtcggtagatatgactatatttgcgatacatattttaggtgtgtcttctatcgtaggctctatcaatattattactactatatttaatatgcgtgctcctggcatgacgttaatgaaaatgccaatgttcgtttggacatggctaattaccgcgtatctgttgattgctgcaatgcctgtgcttgcaggtgcggttactatgttgattactgaccgtcattttggtacaactttctttaatgctgcaggcggtggtgacccagtgttgtttcaacatgtattc	0.00349162	0	0	0	0	0	0	0	0	0	0	0	0	0	0	0	0	0	0	0	0	0	0	0	0	0	0	0	0	0	0	0	0	0	0	0	0	0	0	0	0
INV_0028	Rotifera	Monogononta					单巢纲	tcccctctcagactcaaaataccacagaggcatctctgtagaccttgctatctttagtcttcacttatcgggggtttcctctatcctgggtagaatcaactttctgaccacaattttagtgtctcgagtgacagccacctccagaataggacgattacctttgttcctatggtctatcgcaatcacagcggtgcttctaatcattagtcttcctgttctcgctggggccattacaatgctactaacagatcgaaacctcaacacctcattctttgacccagcagggggaggtaatcccgttctgtaccagcatcttttc	0	0	0	0	0	0	0	0	0	0	0	0	0	0	0	0	0	0	0	0	0	0	0	0	0	0	0	0	0	0	0	0	0	0	0	0	0	0	0	0	0
INV_0029	Arthropoda	Insecta	Hymenoptera				膜翅目	acctttagcaggtatagaaagccattcaggtggatctgtagatttagctatttttagtttacacttagcaggtgcatcatcaattttaggtgctatgaattttattacaactgttttcaatatgagaacacctggattaaaaatgcatagaatgcctttatttgtatgagctgtttttattacagcatttttattaatattatctttaccagttttagcaggagcaattacaatgttattaacagatagaaattttaatacaacattttttgatccagcaggtggtggtgatcctattttatatcaacatttattt	0	0	0	0	0	0	0	0	0	0	0	0	0	0	0	0	0	0	0	0	0	0	0	0	0	0	0	0	0	0	0	0	0	0	0	0	0	0	0	0	0
INV_0030	Cnidaria	Scyphozoa					钵水母纲	tccattgagttcagtgacagcgcattctggaggatctgttgatttagcaatcttcagtctacatttagcgggtgtttcttctttgttaggagctattaattttattacaacaattttaaatatgagagcgccaggaatgtcaatgcatcgattgccattgttcgtatgggcaatgtttattacggcaattttgttattgttaacattaccagtgttggcaggagcaattacaatgttattaacggatcgaaatttcaacacaacattttttgatccagcaggtgcaggagacccgatcttgtaccaacatttgttt	0	0	0	0	0	0	0	0	0	0	0	0	0	0	0	0	0	0	0	0	0	0	0	0	0	0	0	0	0	0	0	0	0	0	0	0	0	0	0	0	0
INV_0031	Rotifera	Monogononta					单巢纲	tcctctttcagacacagtttaccattctggaacttcagttgacttagcaatttttaggctacatattgcgggggctagttctattctggggtctattaattttctcagtactgtggttgcagctcgttcttctggttcgtataggctagattacttacctctatttatttgagcggtcagaatcacggctgttctcttggttaccagtttaccagtactagctggtgctattactatactacttactgaccgcaatatcagtacgagtttctttgacccctctggtggcggtaacccagttttgtaccagcacctgttt	0	0	0	0	0	0	0	0	0	0	0	0	0	0	0	0	0	0	0	0	0	0	0	0	0	0	0	0	0	0	0	0	0	0	0	0	0	0	0	0	0
INV_0032	Nematoda	Enoplea	Triplonchida				三矛目	tcctttatcaagaaatatagggcatagaggaagttctgttgatttggccatttttagattacatttagctggggcttcttctattatagggtcaattaattttattaggactattttaaatatacgttctaatgggataacaatagaacgattatctttatttatttgaagagttgctattactactttattgttgattctttctttacctgttttagctggggctattactatattattaacggatcgtaatattaatacttctttttttgatcctagttctggtggtaatcctttaatttatcagcatttgttt	0	0	0	0	0	0	0	0	0	0	0	0	0	0	0	0	0	0	0	0	0	0	0	0	0	0	0	0	0	0	0	0	0	0	0	0	0	0	0	0	0
INV_0033	Rotifera	Monogononta					单巢纲	tcctttatctgattacaaatatcattcgggggtctccgtagatatagcaatttttagccttcatctagctggtatcaggtcaattctaggctctattaattttttatctacaattctttgtgcccgagcctcttacaaattttatctcgactacttaccgctattcctatggtctgttgctattactgctattctactgatcctaagtttaccagtattagctggggctatcactatgttattaacagatcgaaaccttaataccagattttttgacccgagagggggagggaaccccgtattgtatcagcatctgttt	0	0	0	0	0	0	0	0	0	0	0	0	0	0	0	0	0	0	0	0	0	0	0	0	0	0	0	0	0	0	0	0	0	0	0	0	0	0	0	0	0
INV_0034	Cnidaria	Anthozoa					珊瑚虫纲	cccactaagcaatgcagaatatcaaggaggcccttctgttgatctagctatattgagccttcatgttgcagggatatcttccattctaggtgctatcaacatgcttgtaacaatattaaacatgcgagctcctggcatgactttacacaaaatgccactattcgtttggtcaatatttacaactgctttacttcttgtattagctatacctgttttaggtggggcaattaccatgttattaactgatagaaattttggtaccacgtttttttcaccaagtggtggtggagatcctgtattatttcaacatttattc	0.000491642	0	0	0	0	0	0.00557527	0.00119	0	0.00242639	0.00375375	0	0	0	0	0	0	0	0	0	0	0	0	0.000559513	0	0	0.000508449	0	0	0	0	9.00617e-05	0	0.00043148	0	0.00218881	0.000535834	0	0	0	0
INV_0035	Arthropoda	Insecta					昆虫纲	ccccttgtcggatatcaaattccactcagggtcttccgtagatatggctatttttagtctacatattgcgggagcgaggtctattttgggctcaattaatttcctttctaccatcttttgttcgcggtcctgctacaagtattcgttagggcgaatacctttatttatttgggcagttactatcacggctgtcctattagtaactagcctccctgtattagcaggggcaattacaatactgctaacagaccgtaaccttaataccgctttctttgacccctctgggggagggaatcctgttttgtaccagcaccttttt	0	0	0	0	0	0	0	0	0	0	0	0	0	0	0	0	0	0	0	0	0	0	0	0	0	0	0	0	0	0	0	0	0	0	0	0	0	0	0	0	0
INV_0036	Arthropoda	Arachnida					蛛形纲	acctttagctggaataacagggcattcgggaggttctgttgatttggctatttttagtttgcatttagctggtgcttcttctattttaggcgcaataaattttattgttactataacatatatgcgtgttatgaaaatgtttcaattacctttgtttgtatggtctgtttatattacttctgttttattattattgtctttacctgtgttagctggtgctattactatgcttttaacagatcgtaattttaatactactttttatgatcctataggtggtggtgatcctattttgtatcaacatcttttt	0	0	0	0	0	0	0	0	0	0	0	0	0	0	0	0	0	0	0	0	0	0	0	0	0	0	0	0	0	0	0	0	0	0	0	0	0	0	0	0	0
INV_0037	Arthropoda	Arachnida					蛛形纲	accattgagatcctcccttgggcacagtggaagaagagttgatttcgttattttctctcttcatatagcgggtgcttctagtattcttagaagtcttaattttatgtctacaatgtgaaacaatcgtggtgtggaggtgagttttgataaaattactctctttacttgatcgatcatcatcacaggcttattattagtgttatcattacccgttcttgccgggggtattacaatgcttttactcgatcgtaatctgaacacctcattctttgatgcaagtggtgggggagatccaattttattccaacacttattt	0	0	0	0	0	0	0	0	0	0	0	0	0	0	0	0	0	0	0	0	0	0	0	0	0	0	0	0	0	0	0	0	0	0	0	0	0	0	0	0	0
INV_0038	Porifera	Demospongiae					寻常海绵纲	gccaatatcaagtatagaatatcattcaggaggggcagtggatctaggaatatttagtctacacttagcggggatatcatcaatactaggggcaatgaattttataacaacaattctaaatatgcgagcaccaggaatgacaatgcataaactaccactatttgtatgagcagtattgataacagcggtactattactactatctttaccagtgtttgcaggggcaataacaatgctattaacagatcgaaactttaatacaagcttctatgacccagcaggaggaggagacccggtattatatcagcatctattc	0	0	0	0	0	0	0	0	0	0	0	0	0	0.0010197	0	0	0	0	0	0	0	0	0	0	0.00150463	0	0	0.049858	0	0.000634142	0	0.00639483	0	0	0	0	0	0	0	0	0
INV_0039	Cnidaria	Scyphozoa					钵水母纲	tccattatctacaattacgtctcatccaggggctgctgttgatatggcgatttttgcacttcatctagcgggtgcaagttctattcttggtgcgattaatttcattacgacgattttaaatatgcgcgcacctggaatgacattgcataaaatgcctctttttgcgtggtctatgttggttacagccttccttttattattggcattgccagtattgggtggcgcaataaccatgttattaaccgatcgtaattttggtacgcatttctttgacccagcaggcggtggcgatccaatattgtttcaacatttattc	0	0	0	0.000494682	0.00196688	0	0	0	0.00141335	0.00309028	0.00693413	0.000361462	0	0	0	0.000557387	0.000493301	0	0.00759871	0	0.000561518	0.000456482	0	0.000269954	0.000578704	0.000860167	7.0356e-05	0	0.00101182	0.000739833	0.000662361	0.000135093	0.000594707	0.00116841	0.00521478	0	0.00020749	0	0	0	0
INV_0040	Arthropoda	Insecta	Odonata				蜻蜓目	tcctttatctagtttattaggacatccatcagcatctattgacttagctattttctcattacatttagctggggcatcaagtattttaggagctattaactttattacaacaattttaaatatgagaactccaggtatgacaatgcaccgtataccattatttgtatgggctgtattcattactgctattttattattattatctttaccagtatttgctggtggaattacaatgttattaacagatcgtaatttcaatactacattcttcgatcctgctggaggaggagatcctgtattatatcaacatttattt	0	0	0	0	0	0	0	0	0	0	0	0	0	0	0	0	0	0	0	0	0	0.00203077	0	0	0	0	0	0.0917966	0	0	0	0	0	0	0	0	0	0	0	0	0
INV_0041	Porifera	Demospongiae					寻常海绵纲	accactatcaagtataataggacatagtggtccatcagtagatctaggaatatttggattacatttagcagggataagttcattattaggagcaataaacttcatagcgacaataatgaatatgaaagcaccagggatgagttatttaaatatgccattatatgtatggagtatattaataacagcaatactattactattatcattgccaatattagcagcaggaataacaatgttattattagataggaacttcaatacatcctattatgatagtataggaggaggagatccagtattatatcaacatatattc	0	0	0	0	0	0	0	0	0	0	0	0	0	0	0	0	0	0	0	0	0	0	0	0	0	0	0	0	0	0	0	0	0	0	0	0	0	0	0	0	0
INV_0042	Arthropoda	Insecta					昆虫纲	acctttaagtaccactttaatacatagcgatgctgcggttgactttatgctttttagcttgcatgtcgcaggcgctgcctcaattttaggggcaatcaactttgtgacaactattcttaatatgcgtgctcctgggatgacacttcataaaatgccattattcgtgtggtcattgttggtaacgtcttttttaattattattgcaatgccagtgttggcaggtgccattaccatgctaattactgaccgtaattttggcacaaccttttttgatcctgcagggggtggagatccggttttattccagcacctgttt	0	0	0	0	0	0	0	0	0	0	0	0	0	0	0	0	0	0	0	0	0	0	0	0	0	0	0	0	0	0	0	0	0	0	0	0	0	0	0	0	0.0548114
INV_0043	Arthropoda	Insecta					昆虫纲	acctttgtctggtgttatagcacatgctggaggatcggtcgatttggctatttttagtttacatttagccggaatttcatctatagcgggtgctattaattttataacaactgtctataatatgcgtaccattggtttagagatgcataaaattcctttatttgtttggtctgttttagttactgcgattttacttttattatctttacctgttttagcaggcgcaattactatgctattaactgatcgtaattttaatacttcattttttgatccagctggtgggggtgatcctgttttatatcaacatttattt	0	0	0	0	0	0	0	0	0	0	0	0	0	0	0	0	0	0	0	0	0	0	0	0	0	0	0	0	0	0	0	0	0	0	0	0	0	0	0	0	0
INV_0044	Gastrotricha						腹毛动物门	tccccttgccggaattgtgtcccacgcaggcgggagggtagactttgccattttctcccttcacttagcaggaattgcatctattttaggggctgtaaactttatttcaacagcactaaacatgcgaagcccaggaatgacatttgagcggcttccactttttgtctgatcagtaattattactgtaattcttctaatcttgtcccttcctgtatttgctggcgggcttacgatgcttttaactgatcgaaattttaatacaagattcttcgacccagcaggtgggggagaccctattctctatcagcacctattc	0	0	0	0	0	0	0	0	0	0	0	0	0	0	0	0	0	0	0	0	0	0	0	0	0	0	0	0	0	0	0	0	0	0	0	0	0	0	0	0	0
INV_0045	Porifera	Demospongiae					寻常海绵纲	gcctttatcaggaattcaagcacattcaggaggagctgttgatatagcgatttttagtttgcatatagcaggggcatcatctattttaggtgcaattaattttatgacaacaattttaaatatgagagcaccaggattagcaatgcatagattaccattatatgtatggtcagtatttataacagcggtattgttattattatcattaccagtatttgcaggagcaattacaatgttattgacagatcgaaattttaatacaacattttttgatgcagcaggtggaggagatccaatattataccaacatttattt	0	0	0	0	0	0	0	0	0	0	0	0	0	0	0	0	0	0	0	0	0	0	0	0	0	0	0	0	0	0	0	0	0	0	0	0	0	0	0	0	0
INV_0046	Arthropoda	Insecta					昆虫纲	gcctctaagtaacggagtctttcatgctggcccctcagttgacttggctatttttagtctacatttagctggtatgtcttcaatacttggagcaatcaatttcattgtaactatctttaacatgcgcgcccctggaatgaccttgcacaagatgccactttttgtctggtcaatattaataacagctttcttgatattgcttgcacttccagtactcggaggagcgataactatgcttttggtagatagaaattttggtggtgcattttttgaaccagccggcggtggagatcctgttttatttcaacatttattt	0	0	0	0	0	0.00495595	0.0113053	0.000694169	0.00185279	0.0021573	0.000508751	0	0	0	0	0	0	0	0.0016893	0	0	0	0	0.000149975	0	0	0	0	0	0	0	0	0.000753623	0.00033902	0.000565089	0	0	0.000130157	0	0	0
INV_0047	Arthropoda	Insecta					昆虫纲	tccactttctgcattgccacaagcggtttctggttctggcctcggcatgaccctttggttgatatccatgaccatttttatcgcgtcttccttgattggttctttgaactatatcgtaacagtcgttaatttacgcacacaaggcatgaccatgacgcgcatgccacttacaatttgggctttctttgtgacggccattttaggtgttttgtcttttcctgttcttttgtccgcagccttgttgctcaccatggaccgcctcatgggaacctctttttacctatccgatattattgtcggtggagaaatgctgaccaaccacggtggatcaccaattttataccagcatttattt	0.00475254	0	0.00115123	0.00115426	0.00429584	0	0	0	0.00518777	0.00556331	0.0208368	0.00158075	0.00687982	0.0119428	0.000160289	0.00244197	0.00350322	0.00275865	0.00521103	0.00595042	0.00180933	0.00258441	0.0105658	0.00377309	0.0160273	0.00228434	0.00158249	0.000276932	0.00360849	0.00561683	0.00444559	0.0020415	0.0123046	0.0109935	0.0449379	0.00324219	0.0288889	0.00377251	0.00389794	0	0
INV_0048	Arthropoda	Insecta					昆虫纲	acctttagctagtatttaggacattcaggtgcagctgtagatatggctatttttagtttacatttagctggtatttcttctcttttaggagctattaattttatagttacaattataaatatgagagtggaaggaattacatggtttcgtttacctttatttgtttggtctgtttttattacagctttttattacttttatcattacctgttttagctggagctattactatgtattaactgatcgtaattttaatactactttttttgatctataggtggtggtgatcctatattgtatcaacatcttttt	0	0	0	0	0	0	0	0	0	0	0	0	0	0	0	0	0	0	0	0	0	0	0	0	0	0	0	0	0	0	0	0	0	0	0	0	0	0	0	0	0
INV_0049	Arthropoda	Insecta					昆虫纲	acctctgagtgcattaccacaagctatatctggatctgggctgggaatgactttatggctgatatccatgaccttttttattgtatctacccttatttccgggataaatttcatttcaactgtaattaaccttcgaactcggggaatgtcatttacgagactgccattaacagtgtgggcttttttctttacagcaatcattggattattagctttcccggtactcttgtcagcagctttattgttattgttcgaccgcaattttggcacaagcttttatctcgaccagatttatatagctggtgaagctttggccaatgtgggtggaagtgccattctttatcagcatttattc	0	0	0	0	0	0	0	0	0	0	0	0	0	0	0	0	0	0	0	0	0	0	0	0	0	0	0	0	0	0	0	0	0	0	0	0	0	0	0	0	0
INV_0050	Arthropoda	Insecta					昆虫纲	accattaagtattcaacatagtggtgcttctgtagatttagctattttaagtttacatttaaatggtttaagtagtatcttaggtagtattaatttactagtcactgtatttggcatgcgtgctgcaggtatgaaggcaaaccaaattcctttgtttgtttgaagtatctgtttcactgctgtacttgttattttagcttttcctgtcttagctgccgctttaattatgttgttaactgatcgtaatcttaacactgcctactttgtagacagtggtgacttagttctctatcagcatctcttc	0	0	0	0	0	0	0	0	0	0	0	0	0	0	0	0	0	0	0	0	0	0	0	0	0	0	0	0	0	0	0	0	0	0	0	0	0	0	0	0	0
INV_0051	Arthropoda	Copepoda					桡足纲	gcctttgtctaggaatattgctcatgctggcaggtccgttgacttcgccattttttcgttacatctcgcaggtgtaagctcaattttaggggcagtaaactttattaggactcttgggaatctccgagcgtttgggataattcttgatcgaatgccgctgttcggatgagcggtgcttatcacagcagttcttttacttctttccctacccgttcttgcgggagcaattactatgctgctgacagaccgaaatttaaactctagcttctacgacgcgggagggggaggagacccggttttatatcagcacttgttt	0	0	0	0	0.00117667	0	0.00494199	0	0	0	0	0.000846032	0.000842967	0	0	0.0125129	0	0	0.0015947	0	0	0	0.0034488	0.00415253	0	0	0.0138367	0	0	0	0	0	0.013198	0	0.00040299	0	0	0.000260315	0	0.0159207	0
INV_0052	Porifera	Calcarea					钙质海绵纲	tccgctttctggcgcagttgggcattctggcatgtctgttgatatggccattttcgcccttcacttggcgggcgcatcgtccattttgggcgcggcgaacatgatcacaaccgtgtttaacatgcgcgcccctggtatgacattacacaaaatgccgttgttcgtatgggcgatgttggtcacggccttcttgcttgtgctggccgttcctgttttgggcggtgctattacaatgttgttgaccgaccgtaactttggcacggccttctttaaccccgaaggcggcggtgatcccatcttgttccaacatttgttc	0.00891067	0	0	0.000577129	0	0.131987	0.170653	0.171997	0.0472504	0.0416312	0.0368232	0.00258085	0	0	0.00191571	0.000650285	0.000651157	0.00345698	0	0.00779485	0.00657975	0.00485396	0.0117689	0.00427128	0.00342587	0.00358209	0.00279366	0.00460696	0.00297547	0.00382747	0.00194813	0.00482388	0.0112359	0.00631317	0.00420372	0.0240793	0	0.000398148	0.000254496	0.000624707	0
INV_0053	Placozoa						扁盘动物门	gccattggcatcaattgaaagtcattcaggtggttcagttgatttagcaatttttagtttacatattgcaggtgcatcttcaattttaggtgctatgaattttataactacagttcttaatatgcgtgtaccgaatatgcatatgcataagattactttatttacatgagcaatatttataactgcaatattattattgttatctttaccagtatttgcaggtgctataacaatgttattaacagatagaaattttaatactactttttttgatcctgctggaggaggtgatcctatattatatcaacatttattt	0	0	0	0	0	0	0	0	0	0	0	0	0	0	0	0	0	0	0	0.000246731	0	0	0	0	0	0	0	0.00767093	0	0	0.000702741	0.00129759	0	0	0	0	0	0	0	0.000951436	0
INV_0054	Cnidaria	Anthozoa					珊瑚虫纲	accgcttagtagtgttcaagcacattctggtccttctgttgatcttgctatttttagtctccatttagcgggcgtttctagtattttaggtgctattaactttatttgtacgattatgaacatgcgcgtccctggaatgtattatcatcgtatgccgctttttgtttggtcagttcttgttactgcttttttattacttttgtctcttcctgtttttgcaggcgccattacgatgcttttgacagatagaaactttaatactactttttttgatcctgctggtggcggagatccggtactttatcagcatttgttc	0	0	0	0	0	0	0	0	0	0	0	0	0	0	0	0	0	0	0	0	0	0	0	0.000179969	0	0	0	0	0	0	0	0	0	0	0	0	0	0	0	0	0
INV_0055	Cnidaria	Scyphozoa					钵水母纲	accattatcatcaattcaagcgcactcagggccatcagtagatctcgcaatttttagtttccacctttcagggacaagttctattttagggtctattaattttattgtaacaattttcaatatgagagcaccaggtatgtttatgcataaaattccactttttgtatgagcagttcttgtaacaacattccttttactcttatctttaccagtatttgcaggagcaattacaatgttattaacagatcgtaactttaatacaagtttctacgatccagcaggaggaggagatccagtactttaccaacaccttttc	0.00647329	0	0.00136054	0	0.016654	0	0	0.000495835	0.0023925	0.000154945	0.00526355	0.00109231	0.0130775	0.0164935	8.74305e-05	0	0.00157856	0	0	0.00278	0	0.00119389	0.00237584	0.000288274	0	0	0	0.00078464	0.00204776	0	0.00240106	0.00291219	0.0020586	0.00383611	0.00840551	0.00176453	0.0466284	0.0645756	0.00381744	0.0139522	0
INV_0056	Echinodermata	Asteroidea					海星纲	accattatcagtacaaaatccttcaatatcagttgacatgtctattcttgccttgcatatcttaggagtgtcatcaatcgttggttcaattaatattattacaacaatccttaacatgcgtgcgccaggcatgactttaatgaaaatgccattatttgtttggacatggttaattactgcatttttattgattgcttcaatgccagtattggcaggggcgttaacaatgttgctaactgatcgtcattttggcacatcattctttgatgcggctggtggtggagatcccgtattatggcaacacgtattc	0	0	0	0	0	0	0	0	0	0	0	0	0	0	0	0	0	0	0	0	0	0	0	0	0	0	0	0	0	0	0	0	0.000160113	0	0	0	0	0	0	0	0
INV_0057	Arthropoda	Ostracoda	Podocopida	Cyprididae	Eucypris		真腺介虫属	tcccctatcaaggaatattttccactccggggcaagggttgatctcaccattttttcactccatttagcaggtgctagctctattctaggggctattaactttatcactaccattattaatatacgagcagcaagaatatccctagatcgaattccactttttgtttggtctgtggcaattactgcccttcttcttctcttatctcttcctgtcttagcgggagctattactatacttttaacagaccgaaaccttaacactacattttttgatccggcagggggtggtgaccctattctttaccaacatttattc	0	0	0	0	0	0	0	0	0	0	0	0	0	0	0	0	0	0	0	0	0	0	0	0	0	0	0	0	0	0	0	0	0	0	0	0	0	0	0	0	0
INV_0058	Nematoda	Enoplea	Triplonchida				三矛目	tcctttatcaagaaatatagggcatagaggaagttctgttgatttggccatttttagattacatttagctggggcttcttctattatagggtcaattaattttattaggactattttaaatatacgttctaatgggataacaatagaacgattatctttatttatttgaagagttgctattactactttattgttgattctttctttacctgttttagctggggctattactatattattaacagatcgaaatattaatactactttttttgatccaattggaggaggagaccctattttatatcaacatttattt	0.0151919	0	0	0	0	0	0	0	0	0	0	0	0	0	0	0	0	0	0	0	0	0	0	0	0	0	0	0	0	0	0	0	0	0	0	0	0	9.29697e-05	0	0	0
INV_0059	Arthropoda	Insecta					昆虫纲	acctttatcagctgtacctgctcattcgggtatatctattgatttagttatttttagttttcatttagttggtacctcttcgattgctgcttcaattaattttatttgtactattttttatttaaaaagtgaatttctatatatgaaagatatttcattatttgtttgatctattttaataacttcgtttttattaatattagctattcctgtattagcagctgtaataactatgttactttttgatagaaattttaatacaacattttttgatcctattggaggtggagatgttgttttatatcaacatttattt	0	0	0	0	0	0	0	0	0	0	0	0	0	0	0	0	0	0	0	0	0	0	0	0	0	0	0	0	0	0	0	0	0	0	0	0	0	0	0	0	0
INV_0060	Arthropoda	Arachnida					蛛形纲	accattaagcggtattgaagcacattcaggtccttcggttgacttagcaatatttagcctacatttatctggtgcatcatctattgcgggagcaattaactttatagttactattataaatatgagagcaaaaaatcttactttttttagattacctttatttgtttgatctgtttttataacagcttatttattattattatctttacctgtattggctggaggtattactatgttactatttgatagaaatttaggtactgtatttttcaatgctgctggaggtggagatcctgttttataccaacatttattt	0	0	0.00136054	0	0	0	0	0	0.000775946	0	0	0	0	0	0	0	0	0	0	0	0	0	0	0.00162877	0	0	0	0	0	0	0	0	0	0	0	0	0	0	0	0	0
INV_0061	Arthropoda	Insecta					昆虫纲	tcccttaagcacttccataatgagtttatctccattggctcttgatttcattattagtggattagtgatctctggcttatcttctcttttatcttctttaaattttttaaatacaatattatttattcgtttattttattttttgccattcatttcttttggaatattgttaactgctttaatgcttatagtagctcttccagtattaacctcagctttaatgattttattatttgatcttcatttcaatacttgtttttttgatcctgcttttaacggagatcctgtattctatcaacacctattt	0	0	0.00251177	0	0	0	0	0	0	0	0	0	0.00184638	0	0	0	0	0	0	0	0	0	0	0	0	0	0	0	0	0	0	0	0	7.705e-05	0	0	0	0.000146686	0	0	0
INV_0062	Mollusca	Gastropoda					腹足纲	accattaagtattcaacatagtggtgcttctgtagatttagctattttaagtttacatttaaatggtttaagtagtattttaggtagtattaatttattagttactgtatttggtatgcgtgctgcaggtatgaaggcaaaccaaattcctttgtttgtttgaagtatctgtttcactgccgtgttggtaattttagctttccccgttttagctgctgccttaattatgctattgaccgaccgtaatcttaatactgcctacttcgtagacagtggtgaccttgttttatatcagcatctcttt	0	0	0	0	0	0	0	0	0	0	0	0	0	0	0	0	0	0	0	0	0	0	0	0	0	0	0	0	0	0	0	0	0	0	0	0	0	0	0	0	0
INV_0063	Porifera	Demospongiae					寻常海绵纲	accattagcatcaataacagcacattcaggtgcatcagtagatttagcaatatttagtttacatatagcaggtatatcatcaatattaggatcaataaatatgataacaacagttttaaatatgagagcagaaggaatatatatgcatagattaccattatttgtatgggctgtatttttaacagcaatattattagtgacatcattaccagtatttgcaggagcaataacaatgttattaacagatagaaactttaatacaacattttttgatgcagcaggaggaggagaccctatattatatcaacatttattt	0	0	0	0	0	0	0	0	0	0	0	0	0	0	0	0	0	0	0	0	0	0	0	0	0	0	0	0	0	0	0	0	0	0	0	0	0	0	0.00063624	0	0
INV_0064	Arthropoda	Insecta					昆虫纲	tccgctatcagcgcttccacaggcgatgccaggctcaggcacaggtatgacattgtggttgctttcgatggtattgttcgttgcatcatctcttcttggagggttgaattatatcgtgaccatcgtcaaccttcgcacgaagggcatgaagatgacacgtcttccgcttaccatgtgggcgttgctcgttacagcaatcctcggtgtgctttctttcccggtgctcgtttctgcagtcgtattgcttttgatggatcgtggatttggcacagcgttttacctttctgatatcttcatcgaggggcaggcacttgatgttactggcggttctccaatcctataccaacacttgttc	0	0	0	0	0	0	0	0	0	0	0	0	0	0	0	0	0	0.000592162	0	0	0	0	0	0	0	0	0	0	0	0	0	0	0	0	0	0	0	0	0	0	0
INV_0065	Nematoda	Enoplea					嘴刺纲	accattatcttctatagctgcacattctagtggtgctgtagatttcgctatatttagtttacatttagcaggtctttcttctttattaggtgctataaattttattgttacaattttgaatatgagagtaccaggattgagaatgactttaatccctctttttgtttgagctgtgtttataacagcttttttattattactttctttaccagttttagctgctgctattacaatgttattaactgatagaaattttaatacttctttttttgatccttcaggaggaggagatcctatattatatcaacatttattt	0	0	0	0	0	0	0	0	0	0	0	0	0	0	0	0	0	0	0	0	0	0	0	0	0	0	0	0	0	0	0	0	0	0	0	0	0	0	0	0	0
INV_0066	Cnidaria	Hydrozoa					水螅纲	accattatcatcgcatctgggtcatcccggaatgtcggttgattatgctatatttagtcttcatcttgcaggtgcttcttctattttgggttctattaattttatcactactatatttaacatgcgtgctaacggtatgtatatgcacaagatgcctttgtttgtatgagctatgttgataactgcatttttgctgttattgtctgttcctgttcttgcaggaggtattactatgcttttaactgatcgaaattttaacacaagtttcttcattcctcaaggtggtggtgatccagttttgtatcagcatttgttt	0	0	0	0	0	0	0	0	0	0	0	0	0	0	0	0	0	0	0	0	0	0	0	0	0	0	0	0	0	0	0	0	0	0	0	0	0	0	0	0	0
INV_0067	Rotifera	Bdelloidea	Adinetida	Adinetidae			盘网轮虫科	tcctctgtcgaattctgtttatcattttgggggttctattgatttggctatttttagattacatgttgctggtgtatcctctattttaggaggtattaattttattactacgtgcttgaaaggtaagattagatatgttttgagttttgaatttttaaccttatttgtttgagcaataattgttactaggtttttattagttttaagtttacctgtgttggctggtggtattactatgttattattagatcgaaattttggatcttcattttttgatccaagaggtggaggtaatcctattttatatcaacatttattt	0	0	0	0	0	0	0	0	0	0	0	0	0	0.00528839	0	0	0	0	0	0	0	0	0	0.00370333	0.0111458	0.000735453	0	0.0447675	0	0.0438365	0.0367677	0.251544	0	0	0	0	0	0	0	0	0
INV_0068	Cnidaria	Hydrozoa					水螅纲	acctttgtcgagtgtggaagcgcattcaggaccagcagtagaccttgcaatatttagtttgcatatagcaggtgcttcatcaataatgggtgcgattaatttcataacaacaataataaacatgagagctccagggattgaaatgcatagactagcattgtttgtgtggtcagtctttataacagcaatattgttactgttgtcattaccagtattcgcaggggcaatcacaatgttattaacggatagaaacttcaatacgacattttttgatccagcaggtggtggtgatcctatattgtatcagcacttattt	0	0	0	0	0	0	0	0	0	0	0	0	0	0	0	0	0	0	0	0	0	0	0	0	0	0	0	0	0	0	0	0	0	0	0	0	0	0	0	0	0
INV_0069	Porifera	Demospongiae					寻常海绵纲	accgttatcatcaataacagcacatgcaggaggagcagtagatttagcaatatttagtttacatatagcaggagcatcatcaatattaggggcaataaattttttaacaacaatattaaatatgagagcaccaggattagaaatgcatagattaccattatatgtgtggtcagtatttataacagcagtattattattattatcattaccggtatttgcgggagcgataacaatgttattaactgataggaattttaatacaacattttttgatgcagcaggaggaggagatccaatattatatcaacatttattt	0	0	0	0	0	0	0	0	0	0	0	0	0	0	0	0	0	0	0	0	0	0	0	0.000329944	0	0	0	0	0	0	0	0	0	0	0	0	0	0	0.000890736	0	0
INV_0070	Arthropoda	Protura		Fujientomidae	Fujientomon	Fujientomon dicestum	双腰富蚖	accactggcaggactacaaagtcattcaggaggatcaattgatctagctatctttagtcttcacctatcaggtatctcatctatgctaggtgctatgaacttcatggtaactatcctgaatatgcgagcttcaggtatgacaatgtacaaaatgccactatttgtatgggcagtatttgtaacatcaattctacttattactacactacctgtactagcaggagctattacaatgctactaactgaccgtaactttaacacatcattctatgatccagcaggaggtggtgatccagtactatatcaacatctattc	0	0	0	0	0	0	0	0	0	0	0	0	0	0	0	0	0	0	0	0	0	0	0	0	0	0	0	0	0	0	0	0	0	0	0	0	0	0	0	0	0
INV_0071	Arthropoda	Arachnida					蛛形纲	tccattaagtggtatcgatgctcactctggaccatctgtggatttagctatatttagtttacatttatctggcgcaagttcgattttaggcgcaatcaattttatagttactattataaacatgcgtgctataaatttaacattttataggttacctttatttgtatgatctgtttttgtaactgcatttttattactgttatcgttacctgtattagctggcgcaataactatgttattatttgatcgtaatataggaacaactttctttaatcctataggtggaggtgacccagtattataccaacatttattt	0	0	0	0	0	0	0	0	0	0	0	0	0	0	0	0	0	0	0	0	0	0	0	0	0	0	0	0	0	0	0	0	0	0	0	0	0	0	0	0	0
INV_0072	Arthropoda	Insecta					昆虫纲	gccgttaagtgctctgccacaggcaagtacaggttcgggggcaggtatgactttatggttgatcagcttggttttctttgtagtttcagtacttttaggaggtataaactacataactacggtgcttaatttaaggactaaaggtatgaatatgtggagaatgcctcttactatctgggcatttttcgtaacagctatattaggattactttctttcccagtattagcttctgcgttctttctagttatgtgcgacagaggattgggtacaagtttcttccttaatgaaatcttcatcggtggaaaggccttagatcacgtaggtggtagtcctgttttatatcagcatttattt	0.036626	0.212766	0.0250015	0.0546624	0.040959	0.097022	0.00491988	0.16588	0.417824	0.39138	0.289551	0.438522	0.497482	0.545698	0.0708448	0.425026	0.766229	0.384982	0.540914	0.440303	0.624934	0.819916	0.566474	0.324036	0.45378	0.593628	0.542586	0.297488	0.717768	0.5215	0.546352	0.336197	0.252615	0.345944	0.131597	0.504039	0.290589	0.355664	0.467205	0.282861	0.00267001
INV_0073	Arthropoda	Insecta					昆虫纲	tccactaagcacttctacatctcacccagggatggcagtagatctagcgattttctccctgcatttggcgggtatctcatcaattttgggtgcgatcaattttattgtaaccatctttaatatgcgtaccccgggcatgaccttattcaagatgccactatttgtatggtcgatattaattacagcgtttttattactattggcattgccagtattaggtggagcgatcaccatgttgcttactgaccgtaattttggcacacatttctttgatcctgctggtggtggtgatcctattttgtatcagcatttgttc	0.00139299	0	0	0	0	0	0	0	0.000646621	0	0	0	0	0	0	0	0.000355177	0	0	0	0	0	0	0	0	0	0.000209361	0	0.0004452	0.00122601	0.00358444	0.000495339	0	0	0	0	0.00227729	0	0	0	0
INV_0074	Nematoda	Enoplea					嘴刺纲	tcctttatcttcaatagaatttcattctggtggagctgttgattttgctatttttagtttacatttatcaggattagcttctttactagtgctataaattttatagctactgttttaaatatgcgtgtacctggtatgcgtatgaattatatacctttatttgtttgatctgttttaattacagcagtattattacttctatcattacctgtattagcagcagctataactatgttattaacggatagaaattttaatacttctttttttgatccatctggaggtggtgatcctattttatatcaacatcttttc	0	0	0	0	0	0	0	0	0	0	0	0	0	0	0	0	0	0	0	0	0	0	0	0	0	0	0	0	0	0	0	0	0	0	0	0	0	0	0	0	0
INV_0075	Arthropoda	Ostracoda					介形虫纲	gcccttagctggaaacttagctcacgctagatcatcagttgatctaacaatcttttctttacatcttgcaggtatttcttctattttgggtgctattaattttattactacaattattaacatacgctcagagggtataggattaaaagacattcctttatttgtctggtctgtagggatcacagcagtccttttacttctttctctaccagttttggctggagctattacaatgctcctaacagaccgaaactttaacacaactttttttgatccagtgggcggaggcgaccctattctttaccaacatctgttt	0	0	0	0	0	0	0	0	0	0	0	0	0	0	0	0	0	0	0	0	0	0	0	0	0	0	0	0	0	0	0	0	0	0	0	0	0	0	0	0	0
INV_0076	Arthropoda	Insecta					昆虫纲	tccattaagtattcaacatactggagctagtgtagaccttgctattcttagtttacatttaaacggtcttagttctattttaggatctattaacatgttagtaactattgctggtatgcgagctgctggtatgaaattaagccaaattcctctttttgtttggtctattgctttcacagctgttctggtggttttatctgttccagtattagcagccgctcttgtaatgttacttactgatcgtaatcttaatactgcttatttctgtgagtctggtgaccttattttataccaacacttgttc	0	0	0	0	0	0	0	0	0	0	0	0	0	0	0	0	0	0	0	0	0	0	0	0.000376974	0	0	0	0	0	0	0	0	0	0	0	0	0	0	0	0	0
INV_0077	Arthropoda	Insecta					昆虫纲	tccgctgagcatgatgcaatcgcatagcggcatggcggttgacctcgccattttctcgctgcatttggcgggtatatcttctattcttggtgcgatcaacttcattgtgaccatcttcaacatgcgtacccctgggatgacgctgtttaagatgccgttatttgtctggtctatccttattacggcgtttttgttattgcttgcattacctgtgcttgcgggggcgattaccatgctactcacagaccgtaattttggcacgcatttctttgacccagcgggaggaggcgatcctgttttataccagcatcttttc	0	0	0.00963906	0.000659576	0.000672382	0.0622971	0.0704765	0.0251395	0.00429388	0.0107465	0.003872	0.000307671	0	0.00283086	0.00204685	0.000580612	0.00183813	0.0081	0.000610948	0.00280127	0.00617134	0.00228008	0.0053613	0.00898647	0.00234452	0.00466434	0.00349718	0.00244623	0.00335713	0.000782108	0.00447414	0.000827613	0.00344203	0.00229588	0.00198853	0	0.00314524	0.00159259	0.00120322	0.000416471	0
INV_0078	Arthropoda	Insecta					昆虫纲	tccattaagtggattattaggtcatccatctagtgctgttgatcttgcaatttttagtttacatattgcaggtatttcttctattttaggtgctgttaattttattaccacttttatgaatatgcgtactttaggtctaacttatggtagagtaccattatttacttggtctgtttttattactgctgttttattattattatctttacctgttcttgcagcagcaattactatgttattaactgatcgtaatttaaatactagcttttatgatccagctggtggtggtgatcctgtattatatcaacatttattt	0	0	0	0	0	0	0	0	0	0	0.000750751	0	0	0	0	0	0	0	0	0	0	0	0	0	0	0	0	0	0	0	0	0	0	0	0	0	0.00340423	0.000293372	0	0.000754854	0
INV_0079	Porifera	Demospongiae					寻常海绵纲	accattatcaagtattgaatatcattcgggtggttctgttgatttagcaatatttagtttacatatagctggtgcatcttctatattaggtgctatgaattttattacaacagttttaaatatgagagtacctggtatgaaaatgcacaaaatcacattatttacttgagcagtatttataactgcaatattattattattatctttaccagtattagctggtgctattacaatgttattaacagatcgtaatttcaacacaacattttttgatcctgcaggaggtggagatcctatattatatcaacatttattc	0.00630941	0	0	0	0	0	0	0	0	0	0	0	0	0	0	0	0	0	0	0	0	0	0	0	0	0.000210856	0	0	0	0	0	0	0	0	0	0	0.00110662	0.000104776	0	0	0
INV_0080	Cnidaria	Hydrozoa					水螅纲	accactttctgcagctcaagcccattctggaggtgccgtagatttagcaatctttagtcttcatttagccggtatctcatctcttttaggagctatgaatttcattactaccatatttaatatgagagcccccggaatgactatgcatagattacctctattcgtttgagcagttttaataacagcatttttactattattatcacttccagtactagccggaggtatcacaatgttattaactgatagaaatttcaatacaacattcttcgatccatgtggaggaggtgatccaattctatatcaacatctcttt	0	0	0	0	0	0	0	0	0	0	0	0	0	0	0	0	0	0	0	0	0	0	0	0	0	0	0	0	0	0	0	0	0	0	0	0	0	0	0	0	0
INV_0081	Arthropoda	Arachnida					蛛形纲	tcctctgtctgccttgccgaaagcaattagtggttctggtactggtatgacactttggttaatcagtatggtgttattcgtagcatcagcattgatcggagcattgaactatatttctacaattcttaatatgcgtaccaaaggtatggatatgtggaaaatgccattgacaatttgggcctttttccttactgcaatcgtaggtgttttatcttttcctgtattggtgtcagcagttgtacttctgatctttgaccgcagctttggaacaagtttttatctttctgatattgttgtggccggacagattcttcctaatcagggtggtagcccggttttatggcagcacttattc	0.00131105	0	0	0.0110479	0.00429303	0.0035793	0.00861632	0.0273211	0.0163039	0.0227159	0.021945	0.00254641	0.0062777	0.017694	0.00228602	0.00347657	0.00439293	0.00037683	0.00323354	0.000246731	0.00143499	0	0.0101542	0.00804103	0.00485112	0.00605505	0.00961947	0.00235392	0.0125007	0.00746961	0.00297806	0.00161588	0.00376855	0.00362795	0.00112178	0.00671535	0.00508041	0.000558113	0.00401609	0	0.000331222
INV_0082	Porifera	Demospongiae					寻常海绵纲	accattatcaagtataataggtcacagtggaccatctgtagatataggaatattaggattacatctagcaggaataagttcattattaggagcaataaacttcatagcaacaataatgaatatgaaagcaccagggatgagttatctaaatatgccactatatgtatggagtatattaataacagcaatattactattattatcattaccaatattagcagcaggtataacaatgctattattagataggaactataatacatcatattatgatagtataggaggaggagatccagtattatatcaacacatattc	0.0058997	0	0	0	0	0	0	0	0	0	0	0	0	0	0	0	0	0	0	0	0	0	0	0	0	0	0	0	0	0	0	0	0	0	0	0	0	0.000104776	0	0	0
INV_0083	Arthropoda	Insecta					昆虫纲	tccattatctgctatggcttcagatgcttctgttgatttagctatttttagtttacatttagctggtatttcttctatcttaggtgcaataaactttattgtaactgttattaatatgcgatcgcctggttttagaatgggttcattgcctttatttgtttgagctgttttaataactgctgttttattattattatcattacctgtattagcagctggtattactatgttattaacagatagaaattttaatagttcgttttttaatccttcaggtggtggtgatcctatattatatcaacatttattt	0	0	0	0	0	0	0	0	0	0	0	0	0	0	0	0	0	0	0	0	0	0	0	0	0	0	0	0	0	0	0	0	0	0	0	0	0	0	0	0	0
INV_0084	Arthropoda	Insecta					昆虫纲	gcctctttcaaccaagctcggacatccgggaatgtcggttgatatggcgattttcgcgcttcacttggctggggcaagttcaattttgggtggggcaaattttattgcgaccattctgaatatgcgcgcaccaggaatgacactacataaaatgccactttttgcatggtcaatgttgattacagccttcttactggttttggccgttcctgtgctaggtggtgcgattaccatgttgttgactgaccgtaattttggaacagatttctttaacccagaaggtggtggtgacccgattttattccagcatttattc	0.00628492	0	0	0	0	0.120152	0.10976	0.0925851	0.00457915	0.00356527	0.001001	0	0	0	0	0	0.000473569	0	0	0	0	0	0	0	0	0	0	0	0	0	0.00130509	0	0	0.00020033	0.00107999	0	0	0	0	0	0
INV_0085	Cnidaria	Hydrozoa					水螅纲	acctttatcaggtattgaaagtcattcagggggttcagttgatttagctatttttagtttacatttagcaggtgcatcttctatattaggagctttaaattttattactacagtaattaacatgagaactcccggtttaaaaatgcatagaatacctttatttgtttgagcaatttttattaccgcaatattattattattatctttaccagttttagcaggtgctattacaatgttattaaccgatagaaattttaatactacattttttgatccagctggtggtggagatccaattttatatcaacatttattt	0.00139299	0	0	0	0	0	0	0	0	0	0	0	0	0	0	0	0	0	0	0	0	0	0	0	0	0	0	0	0	0	0	0	0	0	0	0	0	0	0	0	0
INV_0086	Arthropoda	Insecta					昆虫纲	cccactaagttctatagttgctcattccgggggttcggttgacttagcaatatttagtttgcatttagctggtatttcttcgttattgggtgccataaattttattactacgatatttaatatgcgggtaactggtttatctatgcataagttaccactttttgtttggtctgtactaatcactgcctttttattattattttctctaccggttttagctggtgcaattactatgcttctgactgaccgtaactttaatacaagtttttttgatccttctggaggaggtgatcctatattataccaacatttgttt	0	0	0	0	0	0	0	0	0	0	0	0	0	0	0	0	0	0	0	0	0	0	0	0	0	0	0	0	0	0	0	0	0	0	0	0	0	0	0	0	0
INV_0087	Arthropoda	Insecta					昆虫纲	tccactaagctctattttttcgcattccggatatgctgttgatcttgcgatttttagtttacatcttgccggtatatcttctattgccggtgcgatcaattttattgttactatttataacatgaggtgtttaggattacattttacaattatgccattatttgtttgaacgatttttattactgctatattattattattatcgttaccagtcttggctggtgcgataactatgttactatttgatcgtaattttaatactagtttttttgaacctatatctggaggtgatcctatattatatcaacaccttttt	0.00114716	0	0	0	0	0	0	0	0	0	0	0	0	0	0	0	0	0	0	0	0	0	0	0	0	0	0	0	0	0	0	0	0	0	0	0	0	0	0	0	0.0263385
INV_0088	Mollusca	Gastropoda					腹足纲	gcctcttagcgggcctatagcccactctggggctgctgtggatattgctatttttagccttcaccttgccggtgtttcgtctatcgccggtgcgataaattttattgttaccatttacaatatgcgtttttcaagttttgaatacgagcagattccgttgttttgttggtcggttggaattactgctgttttgttgttgctttcgttgccggttttagctggggcaataactatgcttttaaccgatcgccttttaaatacatcgttttttaatcctgttggcggtggggatcccgtcctatttcagcatcttttt	0	0	0	0	0	0	0	0	0	0	0	0	0	0	0	0	0	0	0	0	0	0	0	0	0	0	0	0	0	0	0	0	0	0	0	0	0	0	0	0	0
INV_0089	Arthropoda	Insecta					昆虫纲	tcctttaagcggtattattgcacattctggttgtgctgttgattttgcaatttttagtttacatctagcaggagtttcttccctattaggtgctgtaaattttattacaactattataaatatgagagtccctggcatgggcttttataaaatgcctttatttgtatgggctgtacttataacagctgttttattattattatccttacctgttttagctggtggtattacaatgcttttagctgatcgtaattttaatacaagtttttttgacccgtctggcggtggtgatcctatattatatcaacatcttttc	0	0	0	0	0	0	0	0	0	0	0	0	0	0	0	0	0	0	0	0	0	0	0	0	0	0	0	0	0	0	0	0	0	0	0	0	0	0	0	0	0.0165657
INV_0090	Cnidaria	Hydrozoa					水螅纲	tccatagtctgatactccttttcatatgggagtttcagtagatctttctatttagagtctacatctagctgggttttcatcttagatgggagcaataaatataataactactattattaatatgagagctcctggaatgacttttgagaaactacctctatttgtatggagtgtattcattacagcttggtagctatagctatcttagccagtttaggcaggagctataacaatgttgctaacagatagaaatttgaatactagtttttatgatgctaatggaggaggagatccactatagtatcaacacctcttt	0.0214047	0	0	0	0	0	0	0	0	0	0	0	0	0	0	0	0	0	0	0	0	0	0	0	0	0	0	0	0	0	0	0	0	0	0	0	0	0.000167641	0	0	0.000718096
INV_0091	Arthropoda	Insecta					昆虫纲	accattgtcgagctacttgggatcaccaggagcagcgacagacatgacggtattgtcgttgcatgtagcaggattgtcatcgttgttgggagcgatgaacttcctagtaacggtagtgaactgcaggatgccaggaatgacatgggatcgagtaccattgctaatctgggcattgtttatcacggcattgttgttgttgttctcagtaccagtgctagcagcaggattgacgatgctgattacggatcgtcacttcaacacagcattctttgatccagctggaggaggagacccagtgttgttccagcacttgttc	0	0	0	0	0	0	0	0	0	0	0	0	0	0	0	0	0	0	0	0	0	0	0	0	0	0	0	0	0	0	0	0	0	0	0	0	0	0	0	0	0
INV_0092	Arthropoda	Insecta					昆虫纲	tccgttatctgcactccctaaagcagtccctggatctggattaggaatgacactttggttattttctatggccatttttattgccggttccttaattggatcactgaattacattgtaacagttctaaacctaagaacaaaaggtatgacaatgctaagaatgccattaacaatttgggcgttctttgtgacggcaattctaggtgtcctatcatttccggtattactttctgcatgccttctactcatcatggatcgattagcgggaactagtttctatttatctgatatcattgttggcgacgaaatgttatcaaatcatggaggttctcctattttatttcagcacttattt	0	0	0	0	0.000588334	0	0	0	0	0	0	6.91873e-05	0	0	0	0	0	0	0	0	0	0	0	0	0	0	0	0.000692329	0	0	0	0	0.00134341	0	0.000182767	0.000518403	0.00121036	0.000188596	0.00113528	0	0
INV_0093	Arthropoda	Insecta	Hymenoptera				膜翅目	accattatctagtatccaagcgcattctggggcttcggtagatttagcgatttttagtttacacttagcaggtatttcttctattttaggcgctgttaatttcataactacaattctaaacatgagacctgaaaaaatgaacatgcacctattacctttatttgtttgggcggtattaattactgctgtattattattactatctttaccggttttagcaggtgctattactatgttattaacagatagaaattttaatacaacattttttgatcctgcaggaggaggcgatcctgtgttataccaacatttattt	0	0	0.00612876	0	0.0123388	0	0.00126711	0	0	0.0011985	0.00201025	0.000215422	0.00144509	0	0	0	0	0	0.000733138	0.000730034	0	0	0	0.000687422	0	0	0	0	0.000249641	0.000190243	0	0	0.00164688	0.00109411	0	0.00178561	0.0131037	0.0139295	0.0096254	0.00343017	0
INV_0094	Cnidaria	Hydrozoa					水螅纲	cccattagctggtattgaaagtcattctggtggttcagttgatttagcaatctttagtttacatttagctggtgcatcatctattttaggtgctatgaattttataaccacaattttaaatatgagaacacctggtttaaaaatgcatagaataccattatttgtgtgagcaatatttataacagcaatattattattattatctttaccagttttagctggtgctattacaatgttattaactgatagaaatttcaacactactttctttgatcctgcaggtggtggagatccaattttatatcaacatttattt	0	0	0	0	0	0	0	0	0	0	0	0	0	0	0	0	0	0	0	0	0	0	0	0	0	0	0	0	0	0	0	0	0	0	0	0	0	0	0	0	0.000207014
INV_0095	Cnidaria	Hydrozoa					水螅纲	tcctttatctgatgctgaatttcatggaggtgctgctgttgatttagctatttttagtttacatttagctggtatttcttctttattagtgctataaatttcatagttactattattaatatgcgtgtgccaggtatgcatatgaattatattcccttatcgtctgatctgttttaatcacagcagttttattattattatcattacctgttttagccgcgggtattactatgttacttactgatcgtaattttaatacctctttttatgatccttctggtggtggtgatcctatattatatcaacatcttttt	0	0	0	0	0	0	0	0	0	0	0	0	0	0	0	0	0	0	0	0	0	0	0	0	0	0	0	0	0	0	0	0	0	0	0	0	0	0	0	0	0
INV_0096	Arthropoda	Insecta					昆虫纲	acctttagcagatgctccagcccatgcaggttcttctgtcgatatcgcaatttttagtttacatttagccggcgctgcctctatagctggagctataaattttataacaactgttgtaaacatgcgtgcacgtggtcagtgattttaccggttacctttgtttgtttgagtgtcttttattacagccattttattattgttatcattgccagtattagcaggcgcaattactatgctattaacggataggaacttgaacacatcgttttatagttttgtgggaggcggtgatccaattttatatcaacatttattc	0	0	0	0	0	0	0	0	0	0	0	0	0	0	0	0	0	0	0	0	0	0	0	0	0	0	0	0	0	0	0	0	0	0	0	0	0	0	0	0	0
INV_0097	Arthropoda	Ostracoda	Podocopida	Ilyocyprididae	Ilyocypris		土星介属	acccctagctggaaacctagcccacgctagggcttcggtagatttggccatcttttcattacacttagcagggatttcttctattttaggggcaattaattttatcactacgattattaatatgcgttctgaagggatggggctaaaagatattcccctttttgtttggtctgtaggtattacagcagtattgttattattatccctccctgttttagcgggagctatcacaatacttttaacagaccgtaattttaatacaactttctttgacccggtagggggaggagaccctattctttatcaacacttattt	0	0	0	0	0	0	0	0	0	0	0	0	0	0	0	0	0	0	0	0	0	0	0	0	0	0	0	0	0	0	0	0	0	0	0	0	0	0	0	0	0
INV_0098	Arthropoda	Insecta					昆虫纲	accactatcatcgttacaatctcattccggagcaagcgttgattcattaattttcagttttcatttagtaggtattggatctattattgcaggtattaattttatttgtactatcttttattataaaaacgaagcaatgttcaataaggatttaccattgttcgtgtggtcagtagcaattacttcatttttagtaatcgtagctattccagtactagcagcagctattacattattattatttgatagaaactttaatacttctttttatgacccagtaggaggaggagatgttgttttatatcagcatcttttt	0	0	0	0	0	0	0	0	0	0	0	0	0	0	0	0	0	0	0	0	0	0	0	0	0	0	0	0	0	0	0	0	0	0	0	0	0	0	0	0	0.00013678
INV_0099	Arthropoda	Insecta					昆虫纲	gccgctttctatgattcagtcgcatccgggtatggcagttgatatggcaatttttgcgctgcatttggcgggtatttcgtctattttgggggcaattaactttattgtgaccattttcaacatgcgtgttccgggcatgacattgttaaaaatgccgctttttgcctggtcgattttatttaccgcatttctgctattattgtcgttaccggttttgggtggcgcgattacgatgttgctgacggatcgtaattttggcaccagcttctttaatcctgccggtggtggcgaccctattttgtatcagcatttattc	0	0	0	0	0	0	0	0	0	0	0	0	0	0	0	0	0	0	0	0	0	0	0	0	0	0	0	0	0	0	0	0	0	0	0	0.00172463	0	0	0	0	0
INV_0100	Arthropoda	Arachnida					蛛形纲	accattaagtggtattgaagcacattcaggcccagcagtagatcttgcaatatttagtttacatttatctggagcatcttctatagcgggagctattaattttatcgtaactattgtcaatatgagagcaaaaaatttaacgttttttagattaccattatttgtatggtccgtatttattacggcatatttattactactttccttaccagtactcgcaggcggtattacaatgttactttttgatcgtaatatcaatacagtattttttaatgctgctggaggtggtgatcccgttttatatcaacatttattc	0	0	0	0	0	0	0	0	0	0	0	0	0	0	0	0	0	0	0	0	0	0	0	0	0	0	0	0	0	0	0	0	0	0	0	0	0	0	0	0	0
INV_0101	Cnidaria	Hydrozoa					水螅纲	tcctttagcttctattgaaagtcattctggtggttcagttgatttagctatatttagtttacatttagcaggtgcttcttcaatattaggggctatgaactttataactactgttcttaatatgagatcacctgcattaaaaatgcatagaattccattatttgtttgagctgtatttattactgcaatattattactattatcattacctgttttagcaggagcaataacaatgttgttaacagatagaaattttaatacaactttttttgatccagcagggggtggtgatcctattctatatcagcatttattt	0	0	0	0	0	0	0	0	0	0	0	0	0	0	0	0	0	0	0	0	0	0	0	0	0	0	0	0	0	0	0	0	0	0	0	0	0	0	0	0	0
INV_0102	Porifera	Demospongiae					寻常海绵纲	accattagcaagtgttgaagcaatgccaggagcatcagtagatatagcaatatttagcttacacttagcaggagtgtcatcaataataagttcaataaatatgataacaacagtaataaatatgagagtggaaggtatgtatatgcatagattaccattattcgtatggtcaatatttataacagcatggttattagtaataacaataccagtattagcagcagcaataacaatgttattaacagacagaaactttaatacaacattctttgatgcagcaggaggaggagatccaatattatatcaacatttattt	0	0	0	0	0	0	0	0	0	0	0	0	0	0	0	0	0	0	0	0	0	0	0	0	0	0	0	0	0	0	0	0	0	0	0	0	0	0	0	0	0
INV_0103	Cnidaria	Anthozoa					珊瑚虫纲	gccgcttagttcggtacaagcccactcgggtagttctgtcgattttgctatttttagtctccatctagcaggtgtttcttctgttttgggcgctattaattttataaccactatttttaatatgcgttcgcctggtctggatctacataaaatgccgctttttgtctggtctattcttataaccgcctttttgttgcttctttccgttccagttttggccggcgctataactatgctgttgacagatagaaattttaatactactttttttgatccagcaggaggaggggaccctatcctttaccaacatcttttt	0	0	0	0	0	0	0	0	0	0	0	0	0	0	0	0	0	0	0	0	0	0	0	0	0	0	0	0	0	0	0	0	0	0	0	0	0	0	0	0	0
INV_0104	Cnidaria	Hydrozoa					水螅纲	acctttatcaagtgtagaagcacattctggaggttcagtggatttagcaatattttcattacacctagcaggtgtgtcatcactaatgggtgcaataaattttataacaacaacaataaatatgagagctcctcatttagatatgcataaagtaccattatttgtatgagcaatatttataacagcatttttattattattatctttacctgtattagcaggtggtataacaatgttattaacagatagaaattttaatacaagtttctttgatccaagtagtggtggtgatccagtattatatcagcatatattt	0	0	0	0	0	0	0	0	0	0	0	0	0	0	0	0	0	0	0	0	0	0	0	0	0	0	0	0	0	0	0	0	0	0	0.00321628	0	0	0	0	0	0
INV_0105	Nematoda	Chromadorea	Rhabditida				杆形目	ccctttaagtactttgggtcatcctggtagaagtgttgatttggctatttttagtttgcattgtgctggtattagatctattttaggtggtattaattttatatgtactacgaagaatttacgtaggagttctatttctcttgaacatataagtttatttgtttgaactgtttttgtaactgtttttttattagttttgtctttgcctgtcttagctggtgctattactatattattaacggatcgtaatattaatacttctttttttgatcctagttctggtggtaatcctttaatttatcagcatttgttt	0	0	0	0	0	0	0	0	0	0	0	0	0	0	0	0	0	0	0	0	0	0	0	0	0	0	0	0	0	0	0	0	0	0	0	0	0	0	0	0	0
INV_0106	Arthropoda	Insecta					昆虫纲	accgttatctggattaacaggacatccaggtggtgctgtagatttaggtatttttagtttacaccttgcaggagcttcttctattttaggagcagtaaactttattacaacaattattaacatgcgtgcccctggtatgacaatgcaccgtctacctctattcgtatggtcagtatttgtaacagcgattttattattattagcattaccggtattagcaggagctattacaatgttattaacagatcgtaatttcaacacttctttctttgatccagctggtggaggagatcctatcttatatcagcatttattc	0	0	0.00586081	0	0.010551	0	0.00152053	0	0	0	0	0	0	0	0	0	0	0	0	0.000521763	0	0	0	0.00111903	0	0	0.00023927	0.00274088	0	0	0	0.00637483	0.00247289	0	0	0	0.00919324	0.000960392	0.00220563	0	0
INV_0107	Arthropoda	Arachnida					蛛形纲	cccattaaggtcctctctgggtcatagtggaagaagtgttgattttgttatcttctctcttcatatagcaggtgcttctagtattcttagaagtcttaattttatgtctacaatgtgaaacaatcgtggtgtggaggtgagttttgataagattactcttttcacctgatcgattatcattacaggattactgttggtgttatcattacccgttcttgctgggggtatcacaatacttctactcgatcgtaacttaaatacttcattctttgatgctagtggtggaggtgacccaatcctgtttcaacatttgttc	0.0239167	0	0	0	0	0	0	0	0	0	0	0	0	0	0	0	0	0	0	0	0	0	0	0	0	0	0	0	0	0	0	0	0	0	0	0	0	0	0	0	0
INV_0108	Arthropoda	Copepoda					桡足纲	gcccctgagaagcaatgtttctcatgctggagcctcagttgactacgccattttttctttgcacttagcgggcatctcttctatcctgggcgccgtaaacttcattagcaccttaggtaatatgcgaacctttggaatatttttggaccgcatacctctttttgcatgagcagtgctaatcactgcgattctcctcttgctctctttaccagttttagccggagctattacgatactactcacagaccgtaaccttaacacttctttctatgatcctagaggcgggggggacccaattttataccaacacttgttt	0	0	0	0	0	0	0.00669383	0	0	0	0	0	0	0	0	0	0	0.0105064	0.00303912	0	0	0.000532563	0.00326531	0.0377847	0	0.00338882	9.84987e-05	0	0	0	0	0.00392995	0.00020586	0	0.0244526	0.00460637	0	0	0.000466576	0.000364413	0
INV_0109	Arthropoda	Arachnida					蛛形纲	acctcttagtactggagtttcgcattcaggtgcttcagtagatttggtaattttgagtttgcatttggcaggtctttcttcactacttggtgctattaattttattgttactattacgggtatgcgttcaccggttttgaattggatgcggatgccgttgttttgttggtctattcttattacggcttatcttttgcttttgtcagttcctgttcttgctgcagcattgacaatgttgttgacagaccggaattttaatacggtttttttcgattatcaaggtggtggagatcctattttgtatcagcatttgttt	0.010717	0	0	0	0	0	0	0	0	0	0	0	0	0	0	0	0	0	0	0	0	0	0	0	0	0	0	0	0	0	0	0	0	0	0	0	0	0	0	0	0.233875
INV_0110	Nemertea	Palaeonemertea					古纽纲	tccattagctagtattgaagctcactctggcggttctgtagatatggctatttttagtttacatgttgcaggtgcttcttctattatgggttctattaattttattactactatttggaatatgcgtttacctaaaatgtatttccaccgtttacctttatttgtttgggcagtattattaactgtaattttattattattaagcttaccagtattagctggtgctattactatgttattaactgatcgtaacttcaatactactttctatgatccagcaggtggtggtgatccgatcctttatcaacatttattc	0	0	0	0	0	0	0	0	0	0	0	0	0	0	0	0	0	0	0	0	0	0	0	0	0	0	0	0	0	0	0	0	0	0	0	0	0	0	0	0	0
INV_0111	Cnidaria	Staurozoa					十字水母纲	tcctctaagtggaatcgaagctcactctggaccggctgtagatttcggtatcttcagtcttcaccttgcgggaatgtcttccattctaggtgcgattaacttcatcgttaccatcgtgaatatgcgtgcaatcggaatgagtgctcacaaaatgcctctgttcgtctgatctgttctcattaccgcgttcctgttacttctttctcttcctgttcttgcaggagcgattactatgcttctaatggatcgtaacttcaagaccgtgttcttcaaccctactgcgggaggagatcccgtcctgtaccaacatctattc	0	0	0	0	0	0	0	0	0	0	0	0	0	0	0	0	0	0	0	0	0	0	0	0	0	0	0	0	0	0	0	0	0	0	0	0	0	0	0	0	0
INV_0112	Cnidaria	Anthozoa					珊瑚虫纲	gccactctctagtatgcttggccatgctgacaaagcggtggattattcaatttttgcactgcacttggcgggcgcatcgtcaattttaggcgcgcttaattttattaccactatttttaacatgcgcaccccaggtatgacgctgatgaaaatgccactttttgtgtgggctatgttggttaccgcatttttgttgttgttaagtttgcccgtgctcggtggtgcgattaccatgcttttaaccgaccgtaattttggcacgcatttctttgagcctaaaggcggcggcgacccagtgttgttccaacatttattt	0	0	0.00212701	0.000494682	0	0	0	0	0	0.000166863	0	0.000150035	0	0	0.000957855	0.00170441	0.000256517	0.00237693	0.000916422	0	0.000499126	0	0	0	0	0.000668949	0.000594583	0	0.00160378	0.00220672	0.00176295	0.000300206	0.00013724	0.00165955	0.000882068	0.0020938	0.000860095	0.00165546	0.000593824	0.000702796	0
INV_0113	Arthropoda	Insecta					昆虫纲	gccattgagttctgtacctgcccataacggcgctgctgtggatttggctatttttagtctacatatcgcgggtgcggcctcgattgccggtgcaattaattttattgttacaattatgaatatgcgttgcgaaaaacttacatatacccgtatgcctctttttgtttggtcgattttcgttaccgctttcttgttggttttgtcacttcccgttttggcaggagggattacgatacttttgaccgatcgtaattttaatactagtttctttgatccagttggtggcggtgatcctattttgtatcaacatttgttt	0	0	0.000523286	0	0	0	0	0	0	0	0	0	0	0	0	0	0	0	0	0	0	0	0	0.000177399	0	0	0.00047854	0	0	0	0	0	0	0	0	0	0	0.000230506	0	0	0
INV_0114	Cnidaria	Hydrozoa					水螅纲	accccttagcggagctgtaggccacccaggtggagcggtagatatggctatatttagtttgcatttggctggtgtatcatcaattttgggtgcaatcaattttattgtcactatatttaacatgcgtgcacctgggatgacattgcataaaatgcctttgtttgtttggtcagttttagttacagcatttttattgcttcttgctttaccagttcttggtggtgctatcactatgttacttaccgatcgtaattttggcacaacattttttgagccagctggtgggggtgatcctgtgttatttcagcatttattc	0	0	0	0	0	0	0.00386764	0.00267751	0	0	0	0	0	0	0	0	0	0.00256365	0	0	0	0	0	0	0	0	0	0	0	0.000169105	0.00127163	0	0	0	0	0.0020938	0.00273763	0.000796295	0	0	0
INV_0115	Cnidaria	Anthozoa					珊瑚虫纲	accactgtcaagcatggcaggccacagtgacaaagcggtagactatgccatttttgccctgcatttggcgggtgcctcgtcaattttaggtgcgcttaattttattaccactatttttaatatgcgcaccccaggcatgactctgatgaaaatgcccttgtttgtgtgggctatgttggtaactagctttttattattgttgagtttgccggtattgggtggtgctatcaccatgctcttaaccgaccgtaattttggcacgcacttttttgagcctaaaggcggcggcgaccctgtgttgttccagcatttattt	0	0.0151976	0.0082851	0.00082447	0.00165805	0.0140399	0.0091566	0.0194774	0.0146787	0.0110628	0.00776654	0.000753911	0	0.00775166	0.00142629	0.000719959	0.00201203	0.00273757	0	0.00280265	0.00286998	0.00746997	0.00441491	0.00307328	0.00451301	0.00177905	0.00204089	0.00212314	0.0026502	0.00449848	0.00241143	0.000435298	0.0051245	0.00846358	0.00608908	0.00580312	0.00430208	0.000558409	0.00315133	0.000260295	0
INV_0116	Arthropoda	Branchiopoda	Anostraca	Branchinectidae	Branchinecta	Branchinecta orientalis	东方鳃肢虫	acctttgtctgcaggaattgctcatgcaggaccttcagtagatctttctattttttctcttcacttagctggtatctcatctattctaggtgcagtaaattttattactacaattcttaatatgcggccatcttctatatcattggatcgaatacctttatttgtttggtctgtaggaattacagctgttcttcttcttttatctttacctgtattagcaggagctattactatattacttactgatcgaaatttaaatacgtctttctttgatccggcaggagggggagatcctatcctttaccaacatttattt	0	0	0	0	0	0	0	0	0	0	0	0	0	0	0	0	0	0	0	0	0	0	0	0	0	0	0	0	0	0	0	0	0	0	0	0	0	0	0	0	0
INV_0117	Arthropoda	Insecta					昆虫纲	accattgagctctgtccctgggcatgatggtcctgccgttgatttcatgctgctcagcctacacattgccggcgcatcatccattttaggatcaataaacctgatcacaacgattttcaatatgcgtgcgccaggcatgactttccataaaatgcctcttttcgtgtggtcaattcttgtcacctcattcttattgcttctatctgttccggttctggctggtggaataacgatgcttttaactgaccgtaattttggcacagccttttttaacccggccggcggtggtgaccctgttcttttccagcatttattc	0	0.104863	0.031747	0.00436969	0.0137645	0.00440529	0.00599422	0.00228084	0.0092632	0.00925492	0.0119007	0.0668202	0.226502	0.0324799	0.00441215	0.0530357	0.027133	0.0528368	0.00404197	0.232047	0.0250708	0.0131608	0.0244788	0.0201746	0.0504774	0.0421403	0.0205085	0.00632327	0.0191515	0.115741	0.043216	0.00541932	0.111495	0.270454	0.0236922	0.00560236	0.0188494	0.0407575	0.0487269	0.00108353	0
INV_0118	Arthropoda	Insecta					昆虫纲	accactgtcttcatctatgtatcattcaacgccagcagttgatatgggtatttttagtttacatttagctggcgtttcgtcattgttaggagcaattaactttataacaactataataaatatgcgtgtaaatggtctttattttttacgtacgcccttatttgtgtggtcagttttaataacagctatacttttattaatttctttgccagttttagctggtgcattaacaatgttattaactgatagaaattttaatacaactttttttgatccagttggtggtggtgatccaattttatatcaacatttattc	0.00349162	0	0	0	0	0	0	0	0	0	0	0	0	0	0	0	0	0	0	0	0	0	0	0	0	0	0	0	0	0	0	0	0	0	0	0	0	0	0	0	0.0172224
INV_0119	Arthropoda	Malacostraca	Isopoda				等足目	accattatctgtgcagaacacttctatgtcagtggatatgtctattttggcattacatattctaggggtgtcttctattgttggatcaattaatattattacaaccatcttaaacttacgtgcaccaggtatgacgctaatgaaaatgccattgttcgtttggacttggttgatcacagcattcttgttgattgcagcaatgccagtgttggccggtgcgttaacgatgttgattactgatcgtcactttggtacagcgttttttgatgctgctggtggtggtgatccagtgttattccaacatgtgttt	0	0	0	0	0	0	0	0	0	0	0	0	0	0	0	0	0	0	0	0	0	0	0	0	0	0	0	0	0	0	0	0	0	0	0	0	0	0	0	0	0
INV_0120	Nemertea	Palaeonemertea					古纽纲	tcctttgagtacaggtgtttcgcactcaggtgcttctgttgatttggttattttgagtttgcatttggctggtttgtcttctcttcttggtgcgattaactttattgttactattaccgggatgcgttcaccagtactaaattggatgcgtatgccgctgttttgttggtcaattttgattacggcttaccttttgcttttggcagttccagttctagctgcagcattgactatgttgttgactgatcgtaattttaatactgttttttttgattaccaaggcgggggtgatcctattttgtatcagcatttgttt	0	0	0	0	0	0	0	0	0	0	0	0	0	0	0	0	0	0	0	0	0	0	0	0	0	0	0	0	0	0	0	0	0	0	0	0	0	0	0	0	0
INV_0121	Arthropoda	Insecta	Hemiptera				半翅目	acccttgtcatcagtagaagcacatagtggaccatcagtggatttggcgatcttctcattgcacttggcaggagcatcatcgattttgggagcaattaactttattacaacaatcgtgaacatgcgagcaccaggaagaacaatgcaccgattgccattgttctgctgggcagtaagaattacagcagtattgttgttgttgtcattgccagtactagcaggagcaattacgatgttgttgacagaccgaaacttcaacacatcattctttgatccagcaggaggaggggatccagtattgtatcagcacttgttc	0	0	0	0	0	0	0	0	0	0	0	0	0	0	0	0	0	0	0	0	0	0	0	0	0	0	0	0	0	0	0	0	0	0	0	0	0	0	0	0	0
INV_0122	Annelida	Clitellata	Tubificida	Naididae	Limnodrilus		水丝蚓属	cccactagcgggcaacctagctcactcaggtccatctgttgatctagccatcttttctcttcacttggcaggtgcagcttctattcttggagccattaattttattacaactgtaatcaatatgcggtgaaaaggtatacgccttgaacgcattcctctatttgtctgagctactattattacagtagttctccttcttcttacagttcctgtgttagcgggcggtattaccatgttacttactgaccgtaaccttaatacatcattctttgatcctgctggagggggtgatccagtcttatatcaacatctattt	0	0	0	0	0	0	0	0	0	0	0	0	0	0	0	0	0	0	0	0	0	0	0	0	0	0	0	0	0	0	0	0	0	0	0	0	0	0	0	0	0
INV_0123	Arthropoda	Insecta					昆虫纲	tccattatccggaatattatatcattcaactgtatctgttgatttagcaatatttgcattacatttagcaggtttatcttctatgttaggttctattaattatgtagtaactgtaatattattaagagcaccaggtattagtttagtacaattaaatttatatgtatgatcattaattattactgctgtattattaattttagctcttccagtattagctggtggtattactatgttattaactgatagaaattttaatacttcattttatgaagttgcaggaggtggtgatccaattttatatcaacatattttt	0	0	0	0	0	0	0	0	0	0	0	0	0	0	0	0	0	0	0	0	0	0	0	0	0	0	0	0	0	0	0	0	0	0	0	0	0	0	0	0	0
INV_0124	Arthropoda	Malacostraca					软甲纲	gcccctgagtgccctgccccaggccatatcaggttccggactggggatgacgctctggctggtgagtatggttatgtttattgcctcatcactgctgggtggtatcaattatattgcaaccgtcatcaacctgaggaccaaaggcatgtctatgacaaggctgccgctcaccatctggtcgttcctgcttacagccgtactgggcgtgctttcattccccgtactgtttgcctgcgcccttctgctggtgttcgacaggagtttcggtaccagcttctacctctctgatatttttattgacggccttgcacttgaccatataggaggaagcccgatattgtttcagcacctgttc	0	0	0	0	0	0	0	0	0	0	0	0	0	0	0	0	0	0	0	0	0	0	0	0	0	0	0	0	0	0	0	0	0	0	0	0	0	0	0	0	0.00370312
INV_0125	Arthropoda	Insecta					昆虫纲	accattatcatcagtagtagcacatccaggatcatcagttgatttagcaatatttagtttacatttagctggagcgtcttcaatattaggatcaattaattttattacaacaattttaaatatgagatcaccaggtatgtcattacatgatatgccgttatttgtatgggcagtatttataacaacaatattattattattaagtttaccagtatttgctggagcaataacaatgttgttaacagatcgtaattttaatacaagtttttttgatccaattggaggtggggatccaatattatatcaacatttattt	0	0	0	0	0	0	0	0	0	0	0	0	0	0	0	0	0	0	0	0	0	0	0	0	0	0	0	0	0	0	0	0	0	0	0	0	0	0	0	0	0
INV_0126	Cnidaria	Hydrozoa					水螅纲	accattgagttctattgtagctcattcaggcggttctgttgatttagccatatttagtttacatcttgctggtatatcttcacttcttggggctataaattttattaccacaatatttaatatgagggtgcctggtctatcgatgcataaattacctttatttgtttgatctgtcctaattacagcttttttattattattttctttacctgtattagctggtgcaataactatgcttttaacagatagaaattttaacactagtttttttgacccatcaggaggaggtgatccgatcctataccaacacttattt	0	0	0	0	0	0	0	0	0	0	0	0	0	0	0	0	0	0	0	0	0	0	0	0	0	0	0	0	0	0	0	0	0	0	0	0.0134785	0	0.0036881	0	0	0
INV_0127	Discosea	Flabellinia					变形虫	tcctttggctagcattgttgcacattcaggaggttccgttgatttagctatttttagtctacatttagctggtatttcttcattgttaggagcaatgaattttatagttactattacttatatgagaactgttaagatgtttgagttacctttatttgtttgggctatttatataacttcatttctacttttattatcattacctgttttagcagcagcaattactatgttgttaacagatcgaaattttaatacttctttttacgatcctgcaggtggaggagatcctattttgtatcaacatcttttt	0	0	0	0	0	0	0	0	0	0	0	0	0	0	0	0	0	0	0	0	0	0	0	0	0	0	0	0.0501597	0	0	0.000635813	0.000360247	0	0	0	0	0	0.000595006	0	0.000384615	0
INV_0128	Arthropoda	Arachnida					蛛形纲	acccctaagtgatattatagcccattccggggcctctgttgatcttgcaatttttagtctgcacttagccggagcttcatctattctcggtgcgatcaatttcatcacaaccatatacaatatgcgttccccgaacataattctacatcgtatgcccttatttgtatggggtgtgtttgttacagcagtcctgttattactttcgctacccgttttagcaggcgcaattaccatgttattaactgatcgtaacttcaacaccacattttttgatccgtctggcggcggcgaccctatcttatatcaacatctcttt	0	0	0	0	0	0	0	0	0	0	0	0	0	0	0	0	0	0	0	0	0	0	0	0	0	0	0	0	0	0	0	0	0	0	0	0	0	0	0	0	0
INV_0129	Mollusca	Gastropoda					腹足纲	gccactttccaacattaatttccacggcacaatggcggtggatatggcgatttttagtctccacttggcgggtatctcctcaatcttgggtgcgattaacttcatcgtgaccatctttaatatgcgctgcaaaggcatgggcttccaccagatgccactttttgtgtgggcgattttggtgactgcattcttgctgctgcttgccctgccagtattgggtggcgcaatcacgatgctattgactgatagaaatttcggcacaacattctttgatcccgcaggtggtggtgatgttgttctctatcaacatttattc	0.00163881	0.0182371	0.00692102	0.00197873	0.00184708	0.0208041	0.0203077	0.0559518	0.022629	0.0187955	0.0110212	0.00108838	0	0.00283086	0.00132215	0.00221121	0.00908073	0.00748532	0.00135219	0.00478613	0.0122347	0	0.0003832	0.00466479	0.00527772	0.0116528	0.00923354	0.00435203	0.00368431	0.00510313	0.00714116	0.000600411	0.00394278	0.0112931	0.00470002	0.0100923	0.00350416	0.00405933	0.00154255	0	0
INV_0130	Arthropoda	Insecta					昆虫纲	accattatccgccttaccaaaagctattccggggtctggtacaggtatgactttgtggctagtagctattattctttttatcgcatctgctttattgggtggtattaattacatcacaacagtacttaacatgcgtacaaaaggaatgaaaatgactcgattgccattaactatttgggcatttttaataacagcggtattaggcttattatcatttccagtattattaggtgctggtttattattgattttcgatcgtagttttggtacaagtttctacttaaatgaaatagttgcagaattagcaggtggcatagaacgtgttggaggaagtcctgtgctataccaacatttattc	0.191217	0.121581	0.0113793	0.0227554	0.126341	0.0742925	0.0127652	0.075925	0.125989	0.0980187	0.107235	0.0667734	0.0261706	0.0483968	0.00506534	0.0188404	0.0128801	0.0154618	0.0436677	0.00108315	0.0826212	0.00121729	0.0183494	0.0177472	0.0570916	0.0191903	0.0199923	0.00867076	0.0135065	0.0280434	0.0776465	0.0175554	0.0238968	0.0299043	0.0621204	0.00487881	0.0492842	0.0100836	0.0279282	0.00613151	0.00272858
INV_0131	Arthropoda	Insecta					昆虫纲	tccattatcaggaatattatatcattcaacaatatcagtagatttaggaatatttgcattacatttagctggtatatcttcaatgttaggttcaattaattatatagtaacagtaatagtatgtagagcaccttatataagttgagttgatcttaatttatatgtttgatctttaataataacagctttattattattattagctttacctgtgctagcaggtgcaataaccatgttacttactgatcgtaattttaatacttctttttatgaagtacaagcaggtggagatcccatcttatatcaacatcttttt	0	0	0	0	0	0	0	0	0	0	0	0	0	0	0	0	0	0	0	0	0	0	0	0	0	0	0	0	0	0	0	0	0	0	0	0	0	0	0	0	0.00526225
INV_0132	Cnidaria	Anthozoa					珊瑚虫纲	accaatatcaagtatagaatatcactcagggggtgcagtagatttaggaatatttagcttacacttggcgggggtgtcatccattttaggtgctatgaactttataacaactatagtgaatatgcgagctcctggtatgacaatgcacaaacttcctctttttgtttgagcggtgttaattactgctgtcttattattactatctttaccagtatttgcaggggcaataacaatgctattgacagataggaactttaatacaagtttttatgacccggcagggggaggggacccaatattataccagcaccttttt	0	0	0	0	0	0	0	0	0	0	0	0	0	0	0	0	0	0	0	0	0	0	0	0	0	0	0	0	0	0	0	0	0	0	0	0	0.00325068	0.000241721	0	0	0
INV_0133	Arthropoda	Arachnida					蛛形纲	accactaagttccgttccaggacataatggagctgctgttgattttgctatttttagcctgcatattgccggagcttcttctattgctggtgctattaattttattgttactattcaaaatatgcgagctccaagtatttattacgatcgcatgcctctatttgtttggtctgttctaattactgcgtttttgctccttctttctttgcccgtacttgctggtggtattaccatgcttttgacagatagaaattttaatactagttttttcgatcctgttggaggcggtgaccctgtactttatcagcatctgttt	0	0	0	0	0	0	0	0	0	0.000226457	0	0	0	0	0	0	0	0	0	0	0	0	0	0	0	0	0	0	0	0	0	0	0	0	0	0	0	0	0	0	0
INV_0134	Discosea	Flabellinia					变形虫	accacttgcaggtattgaagcacattcaggaggttctgtagatttagctatttttagtttacatttagcaggtgcttcttcaatattaggagctatgaattttataactactgtattaaacatgagaactccgggtttaaaaatgcatagaattcctttatttgtttgagctatttttattacagcaatcttattattgttatctttaccagttttagcaggagctataactatgttattaactgatcgtaattttaatacaactttctttgatcctgctggaggtggagatccaatattatatcaacatttattt	0	0	0	0	0	0	0	0	0	0	0	0	0	0	0	0	0	0	0	0	0	0	0	0	0	0	0	0	0	0	0	0	0	0	0	0	0	0	0	0	0
INV_0135	Rotifera	Monogononta	Ploima				游泳目	tcctttatctgattctaaatatcattcaggaatttcagttgatatagctattttttcactacatttagcaggaatctcttctattttaggaagaattaattttttaactactattatttgttcacgtactacaaagataatttctttagatcgtttacctttatttctttgagctattgctgttactgctgttttactaattgctagattacctgttttagctggtgctattacaatattattaactgatcgtaattttaatacttctttctttgacccatcaggaggtggaaaccctgttttatatcaacatttattt	0	0	0	0	0	0	0	0.00099167	0	0	0	0	0	0	0	0	0	0	0	0	0	0	0	0	0	0	0	0	0	0	0	0	0	0	0	0	0	0	0	0	0
INV_0136	Arthropoda	Insecta					昆虫纲	tcctttggcaagcattcaaagtcattctggttcttctgttgatatggcaatttttagtttacatttagccggtgtttcttcattattgggttctataaattttatcgttactataacaaacatgcgttcatatccaatgtttaaaatgccattatttgtttggtcagtatatattacttcttttttattattgttatctttaccagttttagctgctgctattacaatgttattaactgatcgtaatttaaatacaactttttatgaacctataggtggtggagatcctatattatatcaacatttgttt	0	0	0	0	0	0	0	0	0	0	0	0	0	0	0	0	0	0	0	0	0	0	0	0.000221749	0	0	0	0.00430802	0	0	0	0	0	0	0	0	0	0	0	0	0
INV_0137	Arthropoda	Insecta					昆虫纲	accgttgagtgcattgccacaggcctctgaaggctcgggcgctggtgctaccatgtggatcgtgagtatgtctttctttattgtctcagctttgcttggcggtataaactacatcacaactgtgcttaacctacgtaccaagggtatgaccatgtggcgtctgccattgactatttgggcgttttttattactgctattattggtgtactttccttcccagttttgttatcgggagcattgcttctgatgtttgaccgatctgtaggtacatcattctatctttctgagattgtagttggcggtgaagtattggataaagtaggaggtactcctgttttattccaacatcttttc	0	0	0	0	0	0	0	0	0.000323311	0.000226457	0	0	0	0	0	0	0.000138124	0	0	0	0.000374345	0	0	0	0	0	0	0	0	0.000169105	0	0	0	0	0	0	0	0	0.000933152	0	0
INV_0138	Nematoda	Enoplea					嘴刺纲	tccattgtcttctatagcagcacattctagtggtgctgttgattttgctatttttagtttgcatttagctggaatttcttcactattaggtgcaattaattttattgtcactatattaaacatgcgtgcacctggattacgtatgactttaattcctctatttgtatgagctgtttttattacagcttttttacttttattatctttaccagtattagcagcggctattacaatgcttttaactgatagaaattttaatacttctttttttgatccagcaggaggaggagaccctattttatatcagcatttattt	0	0	0	0	0	0	0	0	0	0	0	0	0	0	0	0	0	0	0	0	0	0	0	0	0	0	0	0	0	0	0	0	0	0	0	0	0	0	0	0	0
INV_0139	Arthropoda	Insecta					昆虫纲	accattatcagcatggcttcagacgcttcagtagacctagctatatccagcccacacattgctggtatatcttctattttaggtgctataaatttcatagctactgtaataaatatgagatcaccaggatttcgaatgggtttattacctctattcgtatgagcagttttattacagcagtcttattattattatccctacctgtactagcagcaggtataactatgctattaaccgatagaaactttaatagttcattctttacccttctggtggaggagaccctatactttaccagcaccttttt	0	0	0	0	0	0	0	0	0	0	0	0	0	0	0	0	0	0	0	0	0	0	0	0	0	0	0	0	0	0	0	0	0	0	0	0	0	0	0	0	0
INV_0140	Porifera	Demospongiae					寻常海绵纲	accattgtcatcaataacagcacatgcaggaggagcagtagatttagcaatatttagcttacatatagcaggagcatcatcaattttaggagcaataaattttatgacaacaatattaaatatgagagcaccaggattagaaatgcatagattaccactatatgtatggtcagtatttataacagcaatattattattattatctttacctgtattcgcaggagcaataacaatgttattaacagatagaaattttaatacaacattctttgatgcagcaggaggaggggacccaatattatatcaacatttattt	0	0	0	0	0	0	0	0	0	0	0	0	0	0	0	0	0	0	0	0	0	0	0	0	0	0	0	0	0	0	0	0	0	0	0	0	0	0	0	0	0
INV_0141	Arthropoda	Insecta	Hemiptera				半翅目	accattgtcatcagtagaagcacatagtggaccatcagtagatttggcgattttctcattgcatttggcaggagtatcgtcaattttgggagcagttaactttattacaacaattctaaatatgcgagcaccaggaagaacaatgcaccgattgccattgttctgttgggcagtaagaattacagcagtgttgttgttgttgtcattgccagtactagcaggggcgattacaatgttgttgacagatcgaaacttcaacacatcattcttcgatccagcaggaggaggagatccagtgttgtaccaacacttgttc	0	0	0	0	0	0	0	0	0	0	0	0	0	0	0	0	0	0	0	0	0	0	0	0	0	0	0	0	0	0	0	0	0	0	0	0	0	0	0	0	0
INV_0142	Arthropoda	Insecta					昆虫纲	gccactttccaacattaacttccacggcacaatggcggtggatatggcgatttttagccttcacttggcgggtatctcctccatattaggcgcgattaacttcatcgtaaccatcttcaatatgcgctgcaaaggcatgggcttccaccagatgccattatttgtgtgggcgattttggtgactgcgttcttgctgctgcttgctttgccagtattgggcggtgcaatcacgatgctattgactgatagaaattttggcacaacattctttgatccggctggtggtggagatgttgttctctatcaacatttattc	0	0	0	0	0	0	0	0	0	0	0	0	0	0	0	0	0	0	0	0	0	0	0	0	0	0	0.000533059	0	0	0	0	0	0	0	0.000315688	0	0	0.000628654	0	0	0
INV_0143	Arthropoda	Malacostraca					软甲纲	cccattaagtgcattgccacaagcatcgcagggttcaggagctggcatgacactttggttagtcagtttaaccttatttgttgtctctgttttattagggggtatcaattatatcactactgttttaaacctaagaacgaaagggatgactttattcagaatgcctttaacaatttgggctttctttgtaaccgctatcatagggctattatcatttccagtgttagcttcgggtttttttatgttgatatttgacagaagtttaggaactagcttctttctgaatgagatatttataggaggtcaggccttggatagagttggaggttctgcgattttataccagcatttattt	0	0	0	0	0	0	0	0	0	0	0	0	0	0	0	0	0	0	0	0.000308414	0	0	0	0	0	0	0	0	0	0	0	0	0	0	0	0.000979206	0	0	0.00127248	0.000208236	0
INV_0144	Arthropoda	Insecta					昆虫纲	acctttatcagggttaacaggacatccagggggggccgtagatttaggtattttcagcttacacctcgcgggagcatcttcaattttaggagccgttaactttattacaacaattattaacatgcgagctccaggtatgacaatgcaccgtttacctttattcgtatggtcagtatttgtgactgcgattttattattattagcattaccagtattagcaggagctattacaatgcttttaacagatcgtaactttaacacatctttcttcgacccagcaggtggaggagatccaatcctttatcaacacttattc	0	0	0.000627943	0	0.00147594	0	0	0	0	0	0	0	0	0.000375678	0	0	0	0	0	0	0	0	0	0	0	0	0	0.000230777	0	0	0	0	0.000114367	0	0	0	0.00260467	0.000251462	0	0	0
INV_0145	Arthropoda	Insecta					昆虫纲	gccattgtcagcgctaccgcaagcagtatccggttcgggattcggtatgaccttatggttgttttcaatgacgatatttattgcaggttctttaattggtagtttgaattatatcgtaacggtattgaatttgcgtacaacaggaatgacgatgacaagaatgcctttgactatatgggcgttttttgttacagcaatcctaggcgtactctctttccctgttctcttgtccgcagcactcctattgatgatggatagaatggcaggaacaagtttttacttgtccgatattatggtgggtagcgagatgttatcgaatcatggtgggtcaccaattttatatcagcatttgttc	0.0195238	0.0182371	0.00401084	0.00568884	0.105012	0	0	0.000595002	0	0.00130759	0.00238265	0.0273516	0.0142333	0.00445003	0.00238628	0.00400511	0.000394641	0.00164586	0.00213476	0.000832717	0.00807177	0	0.001916	0.00201267	0.0131485	0.000448783	0.00110297	0.00359368	0.0031383	0.00366525	0.00559321	0.000195134	0.00111645	0.0097757	0.00919589	0	0.0161694	0.000877163	0.00195589	0.000234265	0
INV_0146	Arthropoda	Arachnida					蛛形纲	accattagctggtacactgggacattatggtagtgctgttgatattgcaattatttcgttacatcttgcaggtttatcatcattacttggttctataaatatgatagttactatttttaatatgagggcacctgggttagatatgagtaggttgaatctttttgtttgagcaatacttataacttcgtttttactattattatcattacctgtacttgcaggcgcaattacaatgttattaactgatcgagtagccggtacatctttttatgagcctgaaaacggtggtgatccaatcttatatcaacatcttttt	0	0	0	0	0	0	0	0	0	0	0	0	0	0	0	0	0	0	0	0	0	0	0	0	0	0	0	0	0	0	0	0	0	0	0	0	0	0	0	0	0.000227715
INV_0147	Arthropoda	Insecta					昆虫纲	accattatcaagcgaaactgggcaatctggcccatcagtggatatggcgatttttgctttgcacttggcaggtgccagctcaattttgggcgcactcaatttcattacgaccatttttaacatgcgtgcccccggcatgacgctgcacaaaatgcctttattcgtatgggctatgctcatcaccgcgtttttgctggctttggctgtgcctgttttaggcggcgcaatcaccatgttgctgactgaccgtaacttcggcacagccttcttccgccctgaaggcggcggtgaccccatgttattccaacatttattc	0	0	0	0	0	0	0.00128921	0.00128917	0.000792142	0.000941586	0	0	0	0	0	0	0	0	0	0	0	0.00191022	0	0	0	0	0	0	0	0	0	0.000135093	0	0	0	0	0	0	0	0	0
INV_0148	Cnidaria	Hydrozoa					水螅纲	accattatcaggtatagaaagtcattcgggaggttcggttgatttagctatttttagtttacatttagccggagcatcttcaattttaggagcgatgaattttattaccacagtaataaatatgagatcacctgctttaaaaatgaatagaattcctttatttgtttgagctgtattcattaccgctttcttattattattatcattaccagtattagctggagcaattaccatgttattaactgatagaaattttaatactacattctttgatcctgcaggtggtggtgatccaattttatatcaacatttattc	0.0106522	0	0	0	0	0	0	0	0	0	0	0	0	0	0	0	0	0	0	0	0	0	0	0	0	0	0	0	0	0	0	0	0	0	0	0	0.000580487	0.000241721	0	0	0
INV_0149	Cnidaria	Hydrozoa					水螅纲	tccattatctagcattggattccactctggtggttctgttgatcttgctatctttagtttacacttagctggtatctcatctattttaggtactgttaactttattacaactatcttcaatatgagagcaccaggaatgactatgcacagattacctttatttgtgtgagctatattaataacagcattcttattaatattatcattaccagtgtttgcaggagcgataacaatgttattaacagatagaaactttaatacaagcttctatgacccagcaggaggaggagatcctatcttatatcaacacttattc	0	0	0	0	0	0	0	0	0	0	0	0	0	0	0	0	0	0	0	0	0	0	0	0	0	0	0	0	0	0	0	0	0	0	0	0	0	0	0	0	0
INV_0150	Arthropoda	Copepoda					桡足纲	tcctttgtctaggaatattgcacacgctggcaggtccgtttactttgctatttttttgttacatctcgcaggtgtaagctcaattctaggggcagtaaactttattaggactcttgggaatctttgggcatttgggataattcttgaccggatgcctctgtttggctgatcagtccttattacagcagttcttttgcttctttcactgcctgtacttgcgggagcaattaccatgctgctgacagaccgaaacttaaactttagcttctacaatgcgggaggtggaggagacccggttctgtaccagcacttattt	0	0	0	0	0	0	0	0	0	0	0	0	0	0	0	0.01669	0	0	0	0	0	0	0	0.000479918	0	0.000560978	0.000787898	0	0	0	0	0	0	0	0.00448783	0	0	0.00258456	0	0.0291383	0
INV_0151	Cnidaria	Anthozoa					珊瑚虫纲	cccgcttagtgatatagtagcgcactctggtgcttccgttgaccttgcgatttttagtttgcatttagccggtgcttcctctatcctcggtgcgataaactttataacaactatatacaacatgcgttcaccaaatatcatccttcaccgaatgccgttgttcgtttgaggtgtattagttacagctgttttattactgctttctttaccggttttagcaggcgcaataactatgctattgactgatcgtaatttcaatacaactttctttgatccgtctggtggtggtgatcctattctataccaacatctgttt	0	0	0	0	0	0	0.00257843	0	0	0	0	0	0	0	0	0	0	0	0	0	0	0	0	0.00181684	0	0	0	0	0	0	0	0	0	0	0	0	0	0	0	0	0
INV_0152	Cnidaria	Hydrozoa					水螅纲	tccattatcatctattgaaagtcattctggtggttctgtagatttagctatatttagtttacatatagcaggtgcttcttctattttaggtgctatgaactttattacaacagtattaaatatgagagtacctggtatggctatgcataaaattacattatttacttgagcaatctttattactgcgatattattattattatcattaccagtattagcaggtgctataacaatgttattaacagatcgtaattttaatacaacattttttgatcctgcaggcggtggtgatcctattttatatcaacacttattt	0.00989029	0	0	0	0	0	0	0	0	0	0	0	0	0	0	0	0	0	0	0	0	0	0	0	0	0	0	0	0	0	0	0	0	0	0	0	0.00065703	0.000419103	0	0	0.00199974
INV_0153	Nematoda	Enoplea	Triplonchida				三矛目	tcctttatctagtaacataggacatagaggaagatctgttgatttagcaatttttagattacatttagcaggagcctcttctattataggatctattaattttattagaactattttaaacatacgttcaaatggaataacaatagaacgattatcattatttgtgtgaagagtggccattactactttactattaattctttctttacctgttttagcaggagcaattactatacttttaacggatcgaaatattaatactaccttttttgatccaattggaggaggagaccctattttatatcaacatttattt	0	0	0	0	0	0	0	0	0	0	0	0	0	0	0	0	0	0	0	0	0	0	0	0	0	0	0	0	0	0	0	0	0	0	0	0	0	0	0	0	0
INV_0154	Arthropoda	Insecta					昆虫纲	tcctttatcttccattggttttcatagaggtgctggagtagatttagcaatattttccctacatattgcaggtgcaagttctataatgggagcaataaattttatagttactatttcttcgcgaacaagaataaattgaagaaacctatcactttatgcttgatcaatttatgttacagcatatttacttcttctttccttaccagttttggctgctggaattaccatgttactctttgatcgaaaatttaatacttctttttttgatcctttaggaggaggagatccaattttatttcaacacatattt	0	0	0	0	0	0	0	0	0	0	0	0	0	0	0	0	0	0	0	0	0	0	0	0	0	0	0	0	0	0	0	0	0	0	0	0	0	0	0	0	0
INV_0155	Porifera	Demospongiae	Haplosclerida				简骨海绵目	ccctttatcaagtattgaatatcattcaggagcttctgttgatatggctatatttagtttacatttagctggtatatcttctatattaggagctatgaatttcataacaactattttaaatatgagagcaccaggtatgactatgcatagattacctttatttgtatgagctgtgtttataacagcaattttattattattatcattaccagtattagcaggaggtataactatgttattaacagatcgaaattttaatacaagtttctttgatccagctggaggaggagatccaatattatatcaacatttattt	0	0	0.00151929	0	0.014029	0	0	0	0.00116392	0	0.00693985	0.00414626	0.00564356	0.000268341	8.74305e-05	0.000973947	0.00112473	0	0	0.00185048	0.000561518	0.000836884	0.000766401	0.00207233	0	0.000411384	0.000633205	0.000830795	0.00174033	0.00324347	0	0.00198151	0.00950601	0.0036383	0.00373986	0.0217755	0.0465753	0.057574	0.00967083	0.0177974	0.000119683
INV_0156	Rotifera	Bdelloidea	Adinetida				盘网轮目	cccattatctaattctgtgtatcattttggtgggtcaattgatttagctatttttagtttacatgtagctggggtttcttctattttagggggaattaattttattactacatgtttgaaaggtaaaattagttatgttttgagattagaatttttgaatttgtttgtttgagcgatagtggtaacgagatttttattagttctaagtcttcctgttttagctggtggtattactatattattattagatcgtaattttggatcatcgtttttcgatcctagtggaggaggaaatcctattttatatcagcatttattt	0	0	0	0	0	0	0	0	0	0	0	0	0	0.0255533	0	0	0	0	0	0	0	0	0	0	0.0246454	0	0.000499618	0.0179088	0	0	0.000426102	0.19489	0	0	0	0	0	0	0	0	0
INV_0157	Arthropoda	Insecta					昆虫纲	acctttatcatctattgaagcacattctggaggttcagtagatttagctattttcagtttacatttagcaggtgcctcttcaattttaggagctatgaattttattactacagtaataaatatgagaactcctggattaaaaatgcatagaattcctttatttgtttgagcagtatttataacagctatattattattattatctttaccagtattagctggtgctattacaatgttattaacagatcgaaattttaatactacattttttgatccagcaggtggtggtgatccgatattatatcaacatttattt	0.00418994	0	0	0	0	0	0	0	0	0	0	0	0	0	0	0	0	0	0	0	0	0	0	0	0	0	0	0	0	0	0	0	0	0	0	0	0	0	0	0	0
INV_0158	Arthropoda	Insecta	Hemiptera				半翅目	accattggcatcagtagaagcgcatagtggaccatccgtggatttggcgatcttttcattgcatttggcaggagcgtcatcgatcctaggagcaatcaactttatcacaacgattaggaatatgcgagcaccaggaagaacaatgcatcgattgccattgttttgctgggcagtaaggattacagcagtactattgttgttgtcattgccggtattggcaggggcgattacaatgttgttgacggatcgaaacttcaatacatcgttttttgatccagcaggagggggagatccagtattgtatcagcatttgttc	0	0	0	0	0	0	0	0	0	0	0	0	0	0	0	0	0	0	0	0	0	0	0	0	0	0	0	0	0	0	0	0	0	0	0	0	0	0	0	0	0
INV_0159	Arthropoda	Insecta					昆虫纲	accgttgtcatcagtggaagcacactcagggccatcagtggacagggcaatcttcagcttgcatagggcaggagtgtcatcactattgggggcaatcaacttaatcacgacaatcaggaacatgcgggcaccggggatgtcaatgcaccgaaggccgttgttctgctggtcagtaaggatcacagcagtactgctgaggttgacactgccagtactagcagcagcaatcacgatgttgctaacagaccggaacttcaacacgtcattctatgacccagcagggggaggggacccactgttgtaccagcacctgttc	0	0	0	0	0	0	0	0	0	0	0	0	0	0	0	0	0	0	0	0	0	0	0	0	0	0	0	0	0	0	0	0	0	0	0	0	0	0	0	0	0
INV_0160	Arthropoda	Insecta					昆虫纲	ctctcgcatctaaaattggtcatagtgatatggctgtagactttatgattttagcccttcatttggctggtatttcgtctctcttaggtgctattaactttattacaaccattctcaacatgcgttgtcctggaatgggttttcacaaaatgccactttttgtttggggtatgcttattacatctgttcttttacttctctcagtgccggttttggctggtgggcttaccatgcttttaacagatcgcaactttggtaccgctttttttgaacctgaaaaaggtggcgaccctgtcttatttcaacatttattc	0	0	0.0014652	0	0.000667111	0	0	0	0.000775946	0.000464834	0	5.7656e-05	0	0.00239148	0	0	0	0	0	0	0	0	0	0.00221901	0	0	0.000717811	0.00452322	0	0.00163599	0	0	0	0	0	0.00376884	0	0	0	0	0
INV_0161	Arthropoda	Insecta	Hymenoptera				膜翅目	tccattatctagtatccaagcgcactctggggcttctgtagatttagcgatttttagtttacacttagcaggtatttcttctattttaggagcggttaatttcataactacaattctaaacatgagacctgaaaaaatgaacatgcatttattacctttatttgtttgggctgttttaattactgctgtattattattactatctttacctgttttagctggcgcaattactatgttattaacagatagaaattttaatacaacattttttgatcccgcaggcggaggtgatcctgtcttataccaacacttattt	0	0	0.00577332	0	0.00715105	0	0	0	0	0.000190701	0	0	0	0	0.000204004	0	0	0	0	0.00135056	0	0.002149	0	0	0	0	0	0	0.000202364	0.00449898	0	0	0	0.00010787	0	0	0.0320504	0.00959484	0.00110282	0	0
INV_0162	Arthropoda	Collembola					弹尾纲	acctcttagtactggggtttcgcattctggtgcttcagtagatttggtaattttgagtttgcatttggcaggtctttcttcactacttggtgcgattaattttattgttactattacaggtatgcgttcaccagttttgaattggatgcgaatgccgttgttttgttggtctattcttattacagcttatcttttgcttttggcagttcctgttcttgctgcagcattgacaatgttgttgacagatcggaattttaatacggtcttttttgattatcaaggtggaggagaccctatcttgtatcagcatttgttt	0.00368732	0	0	0	0	0	0	0	0	0	0	0	0	0	0	0	0	0	0	0	0	0	0	0	0	0	0	0	0	0	0	0	0	0	0	0	0	0	0	0	0.0646179
INV_0163	Arthropoda	Insecta					昆虫纲	gccactttccaacattaacttccacggcacaatggcggtggatatggcgatttttagtctccacttggcgggtatttcttctattctcggtgcgattaacttcatcgtgaccatcttcaatatgcgctgcaaaggcatgggcttccatcagatgccattatttgtgtgggctattctggtgaccgcattcttgctgctgcttgccctgccagtattgggtggcgcaatcaccatgttgctgaccgaccgcaatttcggcacaactttctttgatcccgccggtggtggtgatgttgttctctatcaacatttattc	0	0.0577508	0.021891	0.0103883	0.0109338	0.0611919	0.0212607	0.125004	0.0264048	0.022201	0.0199375	0.0189037	0.014651	0.0230421	0.010713	0.00847175	0.0352882	0.0314918	0.0181763	0.0156497	0.0280257	0	0.0137952	0.0150605	0.0144955	0.0253246	0.0346742	0.00161543	0.0157253	0.0379429	0.0206651	0.0139233	0.0188603	0.02951	0.0180489	0.0127445	0.0134411	0.00858764	0.010298	0.00406332	0
INV_0164	Arthropoda	Arachnida					蛛形纲	accactgtcaagcatggcgggccatagtgataaagcggtagactatgccatttttgccctgcatttggcgggtgcctcgtcaattttaggtgcgcttaattttattaccactatttttaatatgcgcaccccaggcatgaccctcatgaaaatgcccttgtttgtgtgggctatgttagtaaccagctttttattgttgctgagtttgccggtgttgggtggtgctatcaccatgctcttaaccgatcgtaattttggcacacatttttttgagcctaaaggcggtggcgaccctgtgttgttccaacatttattt	0	0	0.00177917	0	0.000643323	0.00137665	0	0.00109084	0.00488718	0.000839366	0.00225904	0.000300005	0	0	7.28585e-05	0	0.000217052	0.000216837	0	0.00114483	0.000811081	0	0	0.00170882	0.000694444	0.00046537	0.000358905	0.000276932	0.000323782	0.000486175	0	0	0.0003431	0.00112493	0.000617447	0	0.00350416	0	0	0	0
INV_0165	Arthropoda	Insecta					昆虫纲	accattgtcatcagtagaagcacactcaggaccatcagtagacctggcaattttcagtctacatagggcaggtatttcgtcactactgggtgcaattaacttcattacaacaattaggaacatgcgtgcaccaggtatgtcaatgcaccgaaggccattgttctgttggtcagtaaggattacagcagtactgcttaggttgacattgccagtacttgcagcagcaattacaatgctgttgacagaccgtaacttcaacacatcgttctatgacccagctggtggtggtgatccattgttgtaccaacacctgttc	0	0	0	0	0	0	0	0	0	0	0	0	0	0	0	0	0	0	0	0	0	0	0	0	0	0	0	0	0	0	0	0	0	0	0	0	0	0	0	0	0
INV_0166	Echinodermata	Asteroidea					海星纲	accgctatcaagtgttgaagcacactctggtccttcggtcgaccttgccattttcaggctacacctcgcgggagtatcgtctatcctcggggccatcaacttcatcactactatcataaacatacgcgccccaggcatgacaatacaccgactgccactattttgttgggcagtgttgatcacagcagtactgctactcctgtcattgccggttctagcgggagccattaccatgctactaaccgaccgcaacttcaacactacgttctttgacccagccggaggcggtgacccacttttgtaccaacacctattt	0	0	0	0	0	0	0	0	0	0	0	0	0	0	0	0	0	0	0	0	0	0	0	0	0	0	0	0	0	0	0	0	0	0	0	0	0	0	0	0	0
INV_0167	Arthropoda	Insecta					昆虫纲	tccactatctgcgaatgccgatatttcaatagattttgcaattttatcacttcatattcttggtgcatcatcaattcttggagcaataaatttcattgttacaattttaaatatgagagctcccggaatgacacttcataaaatgccattatttgtttggtctattttaatcacggctgttctgcttgttttagctcttccagttcttgctggtgctataacaatgttattaactgacagaaattttggaacatctttctttgcaccagaaggtggcggagatcccgttttattccaacatttattt	0	0	0.00212701	0	0	0.0027533	0.00714567	0.00128917	0.00685126	0.00400392	0.0075142	0.000919213	0.00295421	0.00913219	0.001341	0.000957085	0	0.000596303	0.000710907	0	0	0	0	0.000209964	0.00127315	0.000822768	0.00114707	0	0.00250931	0	0.00114558	0.00207756	0.00648107	0.00264636	0.00489522	0.00459902	0.000580487	0	0	0	0
INV_0168	Porifera	Demospongiae					寻常海绵纲	accattatcatctggagggtttcattcggggggatcagtagatttagcgatatttagtttacatggtgcggggatatcatctatgttgggggctataaattttataacgacaattattaatatgagagcaccggggatgacgatgcataagttacctttatttgtatgggctatattaataacggcggggttattattattatcattaccggtattagctaggggcgataacaatgttattaacggatagaaatttatcgacgacgttttatgatccggcgggggggaggggatccggtattatatcaacatttattt	0	0	0	0	0	0	0	0	0	0	0	0	0	0	0	0	0	0	0	0	0	0	0	0	0	0	0	0	0	0	0	0	0	0	0	0	0	0	0	0	0
INV_0169	Arthropoda	Arachnida					蛛形纲	tccgttatctggaattgaagctcattcaggtggatctgtagatttagcgatttttagtttacatttagcaggtacttcatcaattttaggttcgataaattttattacaacaattttaaatatgcggtctgatatgaagttacatgagttaccgttatttgtttggtctgtttttattacgacaattttattgttgttatctttgcctgttttagcaggtgcaattacaatgttattaactgatcgaaattttaatacaacgttttttgaccctgcaggaggtggagacccaatattatatcaacatttattt	0	0	0	0	0	0	0	0	0	0	0	0	0	0	0	0	0	0	0	0	0	0	0	0	0	0	0	0	0	0	0	0	0	0	0	0	0	0	0	0	0.00281481
INV_0170	Nematoda	Enoplea					嘴刺纲	acccttgtctagtatatcagcgcattcagggggttctgtggattttgcaatttttagtttacatttagccggaatatcttcattattgggtgctattaattttatagtaactattttaaatatgagagtacccggctttaaaatgcgtatgatacctctttttgtttgatctgtttttataactgcatttttacttttactatctttacctgtattagctgctggtataactatgttattaacagataggaattttaatacaactttttttgatccagcgggaggaggtgatgcaatattatatcagcatcttttt	0	0	0	0	0	0	0	0	0	0	0	0	0	0	0	0	0	0	0	0	0	0	0	0	0	0	0	0	0	0	0	0	0	0	0	0	0	0	0	0	0
INV_0171	Arthropoda	Insecta					昆虫纲	gccactttccaataaagctgtcggaccttcagttgatatggcaattttctcgctccaccttgctgggatttcctctatcttgggtgcaatcaacttcattgtaactatcttcaatatgcgttgcaaaggcatgagccttcataaaatgccattgttcgtatggtcaatgttggtaactgcgttcttattggtgctttctcttccagttcttgcgggcgcaatcactatgctccttactgatcgcaacttcggcactgcattctttgaccctactcgcggcggcgacccagtactttatcaacatttgttc	0	0	0	0	0	0.0385444	0.00451225	0.0367528	0.0104959	0.00341821	0.00717476	0	0	0	0	0	0	0	0	0.000803037	0	0	0	0	0	0	0.000886665	0	0	0	0	0	0.000985507	0.000320846	0	0	0.000357223	0	0.000421129	0.000512821	0
INV_0172	Arthropoda	Insecta					昆虫纲	accgctttcagttcaaggcggcattggtgtggactttgcgatttttgccgtgcacttgttgggtgtgtcctcagtcatgggttcaattaacatcatcgtgacattgttcaatatgcgtgcacctggcatgacgttaatgaaaatgcctatgtttgcctggggttggttaattacagccttcttgttagtggctaccattccagtattggctggtgctgtgaccatgttattaacagaccgtcattttggtacgcatttctttgatgcagcgggtggtggtgacccaattatgttccaacatttattc	0	0	0	0	0	0	0	0	0	0	0	0	0	0	0	0	0	0	0	0	0	0	0	0	0	0	0	0	0	0	0	0	0	0	0	0	0	0	0	0	0
INV_0173	Nemertea	Hoplonemertea					针纽纲	gccactttctagtatacaggggcatccgggcccgtcagtggatttagctatttttagcttgcacattgctggggcttcgtcgattatgggggcgattaactttatcaccacaatttttaatatgcggcctcggggtgtgcattattatcgtcttcctcttatcatctgggctttgttaattacggcgtttttgttgcttttatcattgccggtgtttgcggcggcaataactatgctgttgaccgatcgtaattttaatacaactttttttgacccggctggtggaggcgaccctattttgtatcagcatttgttt	0	0	0	0	0	0	0	0	0	0	0	0	0	0	0	0	0	0	0	0	0	0	0	0	0	0	0	0	0	0	0	0	0	0	0	0	0	0	0	0	0
INV_0174	Echinodermata	Echinoidea					海胆纲	accgctctcgacatcaggtcagccaggccctgcaatggatttcgcaattttatcactacacattgcgggtgcttcttcaattctgggtgcaattaatttcataacaacgatatttaacatgcgcacaccgggcatgacattgcataaaatgcctctttttgcctggtcagtgttggttacggcgtttttattgctgcttgcgttgccagttttagcgggcgcaatcaccatgcttttaaccgaccgtaattttggaacatctttttttgatccagcaggtgggggtgatcccgtattattccagcatcttttc	0	0	0	0	0	0	0	0	0	0	0	0	0	0	0	0	0	0	0	0	0	0	0	0	0	0	0	0	0	0	0	0	0	0	0	0	0.00232195	0	0	0	0
INV_0175	Rotifera	Monogononta					单巢纲	cccgttgtccgattctaaatttcatagaggaatctctgtagatttagctatttttagtcttcatttggctggtatctcctctattttaggtagaatcaactttctaactactattatctgttctcgtacagctaagtcaatttctttagaccgtatgcctcttatactttgagctctctctatcacagctgttttattaatcacaagccttcctgtactagctggagcaatcacaatacttctcactgatcgtaactttaatacttcttttttcgatccagcaggaggaggtaaccctgttttatatcaacatcttttt	0.02909	0	0.0868346	0.00296809	0.00513944	0	0.187041	0	0	0.0043761	0.00150602	0	0	0	0	0	0	0	0.000504965	0.00512083	0.00439607	0.000912964	0.0122234	0.00841287	0.000958957	0.000783275	0.000954579	0.00725553	0.00102977	0	0.0274526	0.00055538	0.0100392	0.00041607	0.00886515	0.0051739	0	0.0100485	0	0.00316433	0
INV_0176	Arthropoda	Insecta					昆虫纲	tcccttaagtagtatggtgggacacccggatgcagccgtagactttatgctcttaagtttacacgtggcgggtgcaagttccattctgggagccatcaacttcatcaccaccatctttaatatgcgcgccccaggtatgtccttgcaccacatgcctcttttcatctggggaagtctggtaactgcattcttattggttatatctttacccgttttggcaggcgctataacaatgctacttactgaccgtaacttcggcactaccttctttgatcctgccggaggtggtgatcctttgctattccagcaccttttc	0.00450672	0	0	0	0	0	0	0	0	0	0	0.000153965	0	0	0	0	0	0	0	0	0	0	0	0	0	0	0	0	0	0	0	0	0	0	0.00205692	0.00593284	0.000933707	0	0	0	0
INV_0177	Mollusca	Bivalvia					双壳纲	acccctttcacttttaccagcacatcctggtgcctctgtagatttggcaatattttcattgcatctttctggcgcatcttccattcttggctcaattaactttatagttactatactaaatatgagagcacctggtatgaaattaatgcgcatgccattatttgtttgggcaatattagtaacatcctgcttattaattgttgttattccagtactctctggaacaataactatgcttttaacagatcgtaattttggaacatcattttttaggccagaaggtggaggtgacccattgctttaccagcatctattt	0.0396969	0.0516717	0.0472827	0.00222607	0.00128665	0.0111285	0.00926659	0.00168584	0.00335373	0.00416121	0.000712251	0.000384718	0.000842967	0.00386293	0.00486815	0.000441265	0.000138124	0.00717973	0.00263536	0.00243001	0.0044753	0.014666	0.00275904	0.0619139	0.00539009	0.00458659	0.00522444	0.0149152	0.00621077	0.00990983	0.0365266	0.016071	0.00284568	0.00130797	0.00310422	0.0260363	0.00265395	0.000167345	0.000869959	0.00337587	0
INV_0178	Rotifera	Monogononta					单巢纲	tcctctctccgatagaaagttccactctggggcttctgtcgacctagctatttttagccttcatcttgcgggagtctcctctatccttgggtcaatcaatttcctttgtaccatcttttgcgctcggtcttcttggaagttttctctagactgtctacctttgtttatttgagctgttagtattactgcccttcttctggttacatctctacctgtcctggccggagccattaccatacttctaaccgatcgaaacttcaacacctccttcttcgacccctccggcggcggcaaccccgttctataccaacatttattc	0	0	0	0	0	0	0	0	0	0	0	0	0	0	0	0	0	0	0	0	0	0	0	0	0	0	0	0	0	0	0	0	0	0	0	0	0	0	0	0	0
INV_0179	Rotifera	Bdelloidea		Philodinidae			旋轮科	acctttgtctaattctgtttaccattttggtggctctgtagatttggctatttttagtcttcatgttgcaggagtttcttctattttagggggtattaattttattactacttgtttaaaaggaaaaattagttatgctttaagattagaatttttaactttattttcttgggctatagttgttactagatttttgttagttttaagtcttcctgttttagcagggggaattactatattattgttagatcgtaattttggttcttctttttttgatccgagagggggaggtaatcctattttatatcaacatttattt	0	0	0	0	0	0	0	0	0	0	0	0	0	0	0	0	0	0	0	0	0	0	0	0	0	0	0	0	0	0	0	0.0033625	0	0	0	0	0	0	0	0	0
INV_0180		Jakobea	Jakobida	Histionidae	Reclinomonas			accattatcaggtatacaatcacattcaggagcttctgttgatcttgctatctttagtcttcacttatctggtgcatcttcagttctagcttcgatcaattttattgctactatttttaatatgcgtgctcctggtatgactatgcatagaatgcctttattcgtttggtcaattcttgtaacatctttcttactagtatttgcattacctgttcttgctggtggtattacaatgttattaactgatcgtaattttaatacaacatttttcgatccagctggtggtggtgatcctgtattattccaacacttattt	0	0	0	0	0	0	0	0	0	0	0	0	0	0	0	0	0	0	0	0	0	0	0	0	0	0	0	0	0	0	0	0	0	0	0	0	0	0	0	0	0
INV_0181	Arthropoda	Insecta					昆虫纲	cgcaaggagctgcgtcgtttgggtggtttgcatatgcgcccttatcgaatgcgaccttctcgccggggataggtggtgacttgtgggtctttggtctggctttggctggattcggaaccattatgggtggagttaacttcatcaccaccatcttgaccatgcgcgctcctggaatgaccatgttccgcatgccaatcttcacctggaacactctcgtgacatcgattctggtcatcatggccttcccgcctttggcagccgcgctgttcgctctgggagcggaccgaagacttgatacccacatttttgacccagctaacggtggagcgatgctctggcagcatctgttc	0	0	0	0	0	0	0	0	0	0	0	0	0	0	0	0	0	0.00790754	0	0.013789	0	0	0	0	0.0023015	0	0	0	0	0	0	0.000225154	0.0017695	0.00288446	0	0	0	0.0018408	0	0	0
INV_0182	Arthropoda	Insecta					昆虫纲	accaataagtggtccaattgcgcatagtgggccttctgttgattttgccatttttagtcttcatattgccggcgcttcatcaattatgggggctattaattttattactactattattaatatgagggacagcacttgtgattttaatcatttaccgttgtttccatgagctgtttttattacagcgtttttactaatattatctctaccggtattagcgggggctattactatgttattaacagatcgaaatttcaatacgtcgttttttgatccaacaggcggtggtgatcctgttttatatcaacatttgttt	0	0	0	0	0	0	0	0	0	0	0	0	0	0	0	0	0	0	0	0	0	0	0	0	0	0	0	0	0	0	0	0	0	0	0	0	0	0	0	0	0
INV_0183	Arthropoda	Insecta					昆虫纲	accattatcattatatccagttaatacaacagtcttagttattgtaggtttagctattaacggtttaggtacattagttacatcaattaactacgtcttaacagctttccatacattaatcttagctgatttattcgttcctgctatgattattacatcagttatgttaatcttcgttttaccagtcttaacaggtgctttattattaattattagtgatatgtacttcaacacaatcttctggaagggtatcattaacggtaactcaggtgatccagtattataccagcatttattc	0.0113897	0	0.00973312	0	0.0146547	0	0	0.00158667	0	0.000779772	0.00376506	0.00101159	0.00481696	0.00437774	0	0	0	0	0.000916422	0.00208959	0.00124782	0	0	0.00205485	0.00313415	0.000397849	0.000868386	0	0	0.0010225	0.00253983	0	0.0146664	0.0073707	0.00274499	0	0.0432984	0.0190061	0.0245385	0.00399034	0
INV_0184	Porifera	Demospongiae					寻常海绵纲	accattatcaagtatagtggggcatccaggagcatctgtggatttagctatatttagcttacatttagcaggagtttcatcgttattaggagcaataaattttattacaacaatattgaatatgagaagtcctaagatgggtatgcatgatatgccattatttgtatggtcagtatttgtaactgtaattttgttattattatctttaccagtattagcaggaggaataacaatgttattgactgatagaaattttaatacaagtttttttgatccggtaggaggtggagatccaatattataccaacatttattt	0	0	0	0	0	0	0	0	0	0	0	0	0	0	0	0	0	0	0	0	0	0	0	0	0	0	0	0	0	0	0	0	0	0	0	0	0	0	0	0	0
INV_0185	Nemertea	Palaeonemertea					古纽纲	tcctttagctagtattgaagctcattctggtggttctgttgatatggctatttttagtttacatgtagcaggtgcttcttctattatgggttctattaatttttttactactatttggaatatgcgtttacctaaaatgtatttccatcgtttacctttatttgtgtgggctgttttaattactgttgttttattattattaagtttacctgttttagctggtgctattactatgttattaactgatcgtaattttaatactactttttatgatcctgctggtggtggtgatcctattctttatcaacatttattc	0	0	0	0	0	0	0	0	0	0	0	0	0	0	0	0	0	0	0	0	0	0	0	0	0	0	0	0	0	0	0	0	0	0	0	0	0	0	0	0	0
INV_0186	Arthropoda	Insecta					昆虫纲	tcctctatctggagaacagtctcattcaggaccctccgtagacttagctattttttctttacatttaagtggagtatcctcaattctaggtgcgattaatttcattacaacaatctggaatatgcggatgccaggaatgacttgacatcggatgcctttatttgtttgatcaatctttataactgcttttttacttattttatctttacctgtgtttgctggaggtttaacaatgctaataactgatcgaaattttaatacatcgttttttgatccagcaggaggaggagatcctattttatatcagcacttattt	0	0	0	0	0	0	0	0	0	0	0	0	0	0	0	0	0	0	0	0	0	0	0	0	0	0	0	0	0	0	0	0	0	0	0	0	0	0	0	0	0
INV_0187	Arthropoda	Insecta					昆虫纲	tccgcaggctattaccgcgggaacccctggccatgagtggggcatcctgttgatgttgatttcgctggctgtattcattgtcgccttcacgatgggcggcctgaactatgttacgaccatactgcaggccagaacccgcggcatgactttgatgcgtatgcccttgtctatctggggcattctgacagcgacagtgctgggcttgtttgcattcccggcattgttggtcagtgccatcatgatgtgtttcgacattctgctgggcaccagcttcttcatgccagcggtcatgtctgcaggcgtacaactcgattacgacggcggcagcccgatcctgttccagcatctgttc	0	0	0	0	0	0	0	0	0	0	0	0	0	0	0	0	0	0	0	0	0	0	0	0	0	0	0	0	0	0	0	0	0	0	0	0	0	0	0	0	0
INV_0188	Arthropoda	Insecta					昆虫纲	aacattgtcaacatttggtcatacaggaaattcagtagattatgcaataataggattacatttagcaggattaagttcaatattaggagcaataaattatataacaactataatgaatttaaaaatatttaaatattcagaattacctttatttatatgaagtttattttttacttctattttattattagtttctttaccttctttagctataggtattactttaatattaacagatagaaattttaatacaacattttatgattctctttatggtggtgatgtattattatatgaacatttattc	0	0	0	0	0	0	0	0	0	0	0	0	0	0	0	0	0	0	0	0	0	0	0	0	0	0	0	0	0	0	0	0	0	0	0	0	0	0	0	0	0
INV_0189	Rotifera	Monogononta					单巢纲	cccactctcagattctaaataccacagcggcgtctcggttgatctggctattttcagtcttcatttagcaggcatctcctcaattctaggcagaattaactttttaactaccattctagtttcacgtatgacctccgttatgagcttagatcgcctgcctttattcttatgatctgtcgccatcactgctgttctactaatcacaagacttcccgttttagcaggtgccatcactatactcctaaccgatcgtaatatcaatacctccttcttcgacccagcagggggtgggaatcccgtcttgtaccagcatctattc	0	0	0	0	0	0	0	0	0	0	0	0	0	0	0	0	0	0	0	0	0	0	0	0	0	0	0	0	0	0	0	0	0	0	0	0	0	0	0	0	0
INV_0190	Mollusca	Gastropoda					腹足纲	gccactttccaacattaacttccacggcacaatggcggtggatatggcgatttttagtctccacttggcgggtatttcttctattctcggtgcgattaacttcatcgtgaccatctttaatatgcgctgcaaaggcatgggcttccaccagatgccattatttgtgtgggcgattttggtgactgcgttcttgctgctgcttgccctgccagtattgggtggcgcaatcacgatgctattgactgatagaaatttcggcacaacattctttgatcccgccggtggtggtgatgttgttctctatcaacatttattc	0	0.0182371	0.0103444	0.00148405	0.00322755	0	0	0.0156194	0.0176105	0.0131134	0.0129872	0.00807393	0.00989041	0.0222095	0.00350229	0.00806761	0.0159734	0.0150931	0.0123519	0.00742811	0.0170105	0.00449463	0.003832	0.0106435	0.0125426	0.0169793	0.0194962	0.00503092	0.00596948	0.0207886	0.013466	0.00527081	0.0124012	0.0153511	0.0215377	0.00928157	0.00293872	0.00182959	0.00129412	0.00187412	0
INV_0191	Arthropoda	Insecta					昆虫纲	accattgagttctattgtagctcattcaggtggttctgttgatttagctatatttagtttacatcttgccggtatatcttcactccttggggctataaattttattactacaatatttaatatgagggtgccgggtctatctatgcataaattacctttatttgtttgatctgttttaattacagcttttttattattattttctttacctgtattagctggtgcaataactatgcttttaacagatagaaattttaacactagtttttttgacccatccggaggaggtgatcctattttataccaacatttattt	0	0	0	0	0.00134476	0	0	0	0	0	0	0	0	0	0	0	0	0	0	0	0	0	0	0	0	0	0	0	0	0	0	0	0	0	0	0	0	0	0	0	0
INV_0192	Arthropoda	Insecta					昆虫纲	acccctttctcttttggccgcccatcctggtgcatctgttgatttagcgattctatcacttcacttggctggaatgtcctctattctagggtcgataaactttattgcaacagttttaaatatgagagcaaaatggatgagtatgatgaaaatgccattatttgtttgggcaattttcataacatcagctcttttaattatcgttttgccagttttagctggagcaatcacaatgctactaactgatagaaacttaggaacttcattttttagaccagagggcggaggagatccaattttatatcaacatttattt	0.00180269	0	0	0	0	0	0	0	0	0	0	0	0	0	0	0	0	0	0	0	0	0	0	0	0	0	0	0	0	0	0	0	0	0	0	0	0	0	0	0	0
INV_0193	Cnidaria	Hydrozoa					水螅纲	aggtctatcaagtataataggacattcgtccgtaagtgtagatttagctatatttagtttacatatagcaggtgcttcatctattgcaggtgcaataaatttaatagtaacaatattaaatatgagatccggaggtttaaaattagaaaatatgcctttattttcttggtctgttttattaacagccatcttattagtggtatttataccagttctaggttcagctataacaatgcttcttacagatagaaatttcaatacatcatattacgctccagagagcggtggtgacccagtactatatcaacatctattc	0	0	0	0	0	0	0	0	0	0	0	0	0	0	0	0	0	0	0	0	0	0	0	0	0	0	0	0	0	0	0	0	0	0	0	0	0	0	0	0	0
INV_0194	Arthropoda	Insecta					昆虫纲	tcctttatcaacttctatttttcatagaggtatctctgtagatttagctattttctctctacatttagcaggaatttcctcaattataggaagaattaattttttaactactattattagaaatcgtgtttcgcgacagtttacttttgagcgtttaccattaataatttgatctttcgctattacctctatactattagtgacaagacttcctgttttagctggagctattacaatactattaactgatcgaaatttcaatacttccttttttgaccctgctggagggggaaatcctattttatatcagcatttattt	0	0	0	0	0	0	0	0	0	0	0	0	0	0	0	0	0	0	0	0	0	0	0	0	0	0	0	0	0	0	0	0	0	0	0	0	0	0	0	0	0
INV_0195	Arthropoda	Insecta					昆虫纲	tccgcttagtaacgcaatattccagcctggcatggctgttgatatgggtatattaagccttcaccttgcaggagcatcttcaatacttggcgcaataaatatgattgttaccatattcaacatgcgtgcacctggtatgactttccataaaatgcctttatatgtgtggtcaatgttaatcactgccttcctgcttgttctggcactgcctgttcttgccggagccatcacaatgctacttactgacagaaatttcggtacatcattctttgatccttccggcggtggtgaccctgttttctggcagcatcttttc	0	0	0	0	0	0	0	0	0.000323311	0.00285873	0	0	0	0	0	0	0	0	0	0	0	0	0	0	0	0	0.000393994	0	0	0	0	0	0	0	0	0	0	0	0	0	0
INV_0196	Rotifera	Bdelloidea		Philodinidae			旋轮科	tcctttgtctaattctgtttatcattttgggggttcaattgatttagctatttttagtcttcatgtggctggtgtgtcttctattttaggaagaattaattttattactacttgtttaaaaggtaaaattagttatgttttaagattggaatttttaaccttatttacttgagctatagttgtaactaggtttttattattgttaagtttacctgtgttggctggtggaattactatattattattagatcgtaattttggttcttctttctttgatcctagtggtggtggaaatcctattttgtatcagcatttattt	0	0	0	0	0	0	0	0	0	0	0	0	0	0	0	0	0	0	0	0	0	0	0	0.00976085	0	0	0	0	0	0	0	0	0	0	0	0	0	0	0	0	0
INV_0197	Arthropoda	Collembola					弹尾纲	cccacttagtagcatccaggctcattcgggaccgtcggtggatcttgctatttttagcctccatctcgctggagtctcctctattctaggagctattaattttatctgtactattatgaatatgagagcaccaggtttacattatcaccgaatgccactttttgtttggtcggtttttgttactgcctttttgttgttgctttcattgccggtttttgcaggtgctattactatgctacttactgatcgaaatttcaataccacttttttcgatccagctggcgggggtgatcctattctttatcaacatcttttt	0	0	0	0	0	0	0	0	0	0	0	0	0	0	0	0	0	0	0	0	0	0	0	0	0	0	0	0	0	0	0	0	0	0	0	0	0	0	0	0	0
INV_0198	Arthropoda	Insecta					昆虫纲	acctttaagttcaattttatatcattctggtccagctgttgatttagctatatttagtttacatctttcaggtttaggttctttattaggtgctataaattttatttgtactatttttcatatgcgtgcaccttgtattgaattaggtataatgcctttatatgtttggtctattttaattacagcttttcttttaatattatctttacctgtattagcaagtgcaataacaatgttattaactgatcgtaattttaatactactttttttgatcctgcaggtggtggtgatcctatattatatcaacatcttttt	0	0	0	0	0	0	0	0	0	0	0	0	0	0	0	0	0	0	0	0	0	0	0	0	0	0	0	0	0	0	0	0	0	0	0	0	0	0	0	0	0
INV_0199	Porifera						多孔动物门	accactgtcatcagtggaggcgcactcggggccgtcggtggacttggcgattttcagcctgcatctggcgggagcgtcgtcgattatgggagcagtgaacttcattacaacaattttgaataggcgaagcccaggaaggacaaggcaccggttgccattgttttgttggtcagtgttgattacagcagtgctgttgttgttgtcattgccggtgttggcaggagcgattacaaggttgttgacagatcggaacttcaacacagcattctttgacccggcaggaggaggagacccattgttgtaccagcatttgttc	0	0	0	0	0	0	0	0	0	0	0	0	0	0	0	0	0	0	0	0	0	0	0	0	0	0	0	0	0	0	0	0	0	0	0	0	0	0	0	0	0
INV_0200	Cnidaria	Anthozoa					珊瑚虫纲	accattaagtaatgcagaatatcatggaggcccttctgttgacatggctatattaagtcttcacgttgctggcatatcttctattttaggagcaataaacatgcttgtaacgatattaaatatgcgtgctcctggcatgagcttacataaaatgccattatttgtgtggtcaatattcacaactgctttacttctagtattagctatacctgttttaggtggagcaatcaccatgttattaactgatagaaactttggcaccacattcttttcgccaagtggtggtggagaccctgtattatttcaacatttattc	0	0	0.00188383	0	0	0	0	0	0	0	0	9.225e-05	0	0	0.000218576	0.000162572	0.00216496	0.00350102	0.000305474	0	0	0	0	0	0.000925926	0.000697037	0.00122553	0	0	0.000359347	0	0.00125927	0	0	0	0	0	0.000130157	0.00535435	0.00236742	0
INV_0201	Cnidaria	Anthozoa					珊瑚虫纲	tcctttgagcagtattggccatcctgatccggccgtggactttatgttggtgagtctccacttggcaggggcctcttctatcttaggagcgattaactttatcaccacgatctttaatatgcgcgcccctggcatgaccatgcataagattcctctttttatatgggggatccttgtgactgcttttttgcttcttctagctgttcccgttttagcgggagccattaccatgttgttaacagaccggggctttggaacaagtttctttgagccggcggggggaggggatccgcttctttttcaacatctcttt	0	0	0	0	0	0	0	0	0	0	0	0	0	0	0	0	0	0	0	0	0	0	0	0	0	0	0	0	0	0	0	0	0	0	0	0	0	0	0	0	0.00128432
INV_0202	Arthropoda	Insecta					昆虫纲	accacaaaccatcttgcctggcacgcctgggaatgaccttgggatactatttatgctggcctcactgggcgtatttatcatcgcctttactatgggtggtcttaattatgtcacgacaatattacaggcaagatgcaaaggcatgacgctgatgcgcatgccgctgtctatctggggtatctttactgcgaccatactcgggctattagcgtttccggccttgctggtcagcgcgataatgatggtatttgacaagacacttggcaccagcttttttatgcccgccgtactctcgatgggacaggccctggattaccagggtgggagtccaattttattccagcaccttttc	0	0	0	0	0	0	0	0	0	0	0	0	0	0	0	0	0	0	0	0	0	0	0	0	0	0	0	0	0	0	0	0	0	0	0	0	0	0	0.000842257	0	0
INV_0203	Echinodermata	Asteroidea					海星纲	tccattaagtgctttgcctcaagccattcaaggctcaggattggggatgacgatgtggctcgttgccatggcgttattcattgttagtacgctgcttggtggtattaactacatcactacaattattaacatgagaacacgtggtatgtcgttcacacgcatgccacttacaatctgggcattcttctttacagccattattggtttgttatcattcccggttttattctcagcagcattgttattaatctttgatagaagctttggaacaagtttctatttgtcagatatctacatcgcaggagaggctcttcctaatgtgggaggtagcccgattttattccagcatttattc	0.000409702	0	0	0	0	0	0	0	0	0	0	0	0	0	0	0	0	0	0	0	0	0	0	0	0	0	0	0	0	0	0	0	0	0	0	0	0	0	0	0	0
INV_0204	Rotifera	Bdelloidea		Philodinidae			旋轮科	tcctttatcaaattctgtttatcattttggtggatcagttgatttagcaatttttagtttacatgtagctggtgtatcttctattttaggtagaattaattttattactacatgtttaaaaggtaaaattagatatgttttatcttttgaatttttaacattatttgtttgagctatgattgttactagttttttattagtattaagtttacctgtattggctggtggtattactatattattgttagatcgaaattttggatcttctttttttgatcctagaggtggaggtaatcctattttatatcaacatttgttt	0	0	0	0	0	0	0	0	0	0	0	0	0	0	0	0	0	0	0	0	0	0	0	0.000209964	0	0.0158129	0	0.0475282	0	0	0	0.00719642	0	0	0	0	0	0	0	0	0
INV_0205	Cnidaria	Hydrozoa					水螅纲	acccttgtcaggaatagaggcacattctggtgcatccgtagatttagcaatttttagtttacatttggctggtgtttcatctttgttgggggctataaattttatagcaacaatattgaatatgcgttcaccgggaatgaccttgtttagaatgcctttatttgtttggtctgtgctgataacagcatttttattgttattatcattacctgtgttggctggagctattacaatgttattaactgatcgtaattttaatacaacattttttgaccctgtaggaggaggtgatcctatattatatcaacatttgttt	0	0	0	0	0	0	0	0	0	0	0	0	0	0	0	0	0	0	0	0	0	0	0	0	0	0	0	0	0	0	0	0	0	0	0	0	0	0	0	0	0
INV_0206	Porifera	Demospongiae					寻常海绵纲	tccattatcaggtatccaagctcactcaggtgggtcagtagatttagcgatattctcacttcatctatctggattatcatcattattaggagcaattaactttataacaacagttataaatatgagatgtatgccaatgcatcgtatgcccttatttgtatgggctatattcttaacagcaatcttattattattagctttacctatattagcaggagctatcacaatgttattaacagataggaactttaatacgacattctatgatccagcaggtggaggagatcctattttattccaacatttattc	0	0	0	0	0	0	0	0	0	0	0	0	0	0	0	0	0	0	0	0	0	0	0	0	0	0	0	0	0	0	0	0	0	0	0	0	0	0	0	0	0
INV_0207	Arthropoda	Insecta	Hemiptera				半翅目	accattgtcatcagtagaggcacatagtggaccatcagtagatttggcgattttctcattgcatttggcaggggcatcatcaattctaggagcaattaacttcattacaacgatcttgaatatgcgagcaccaggaagaacaatgcatcgattgccattgttctgctgggcagtaagaattacagcagtattgttgttgttgtcattgccagtattggcaggagcgattacaatgttgttgacagatcgaaatttcaacacatcattcttcgatccagcagggggaggagatccagtgttgtatcagcacttgttc	0	0	0	0	0	0	0	0	0	0	0	0	0	0	0	0	0	0	0	0	0	0	0	0	0	0	0	0	0	0	0	0	0	0	0	0	0	0	0	0	0
INV_0208	Arthropoda	Insecta					昆虫纲	accgctatcacataaattatttcactcaggaccatctgttgattttgtaatctttagtcttcatttaactggggttgcatcaattcttggttctattaacttcgttgctactattttccatatgagaatggggtctatgggtttacatcaagtacctttatttgtttggtctattcttgtaacttcattcttattaatcttctcattacctgtatttgcaggagcaattacaatgttattaactgatcgtaattttaatacttctttttttgaccctgtaggaggaggagacccagtactatatcaacatttattt	0	0	0	0	0	0	0	0	0	0	0	0	0	0	0	0	0	0	0	0	0	0	0	0	0	0	0	0	0	0	0	0	0	0	0	0	0	0	0	0	0
INV_0209	Arthropoda	Insecta					昆虫纲	tccttttgtctgcagttcctgcgcattcaggtcctgctgtcgatctagctatttttagtttacacttagctggtgtttcttctcttttgggtgcgataaattttatttcgactattttaaatatgcgattgcattttatgactttgcataaaatgcctttatttgtttgggctgttttgattactgcttttcttttgttgctttcgcttcctgttcttagctggtggtattacaatgttgttaacagatcgaaattttaatactactttttttgatccaataggtggtggtgtatcctattttatatcagcatttattt	0	0	0	0	0	0	0	0	0	0	0	0	0	0	0	0	0	0	0	0	0	0	0	0	0	0	0	0	0	0	0	0	0	0	0	0	0	0	0	0	0
INV_0210	Nematoda	Enoplea					嘴刺纲	ccctttaagaaggtttattggtcattctaataatagtgtggatctaattatttttagattacatctagctggtttaagttcaattgcagggtcaattaattttctttgcactataaataatttaaaatctagaggattaagttgatttaatatgcccctttttttaattagagtgtgagtaacggcttttttattagttttaagtttacctgtattagcaggaggaatcactatacttttatttgatcgaaatttaaatacttcattttttgatcctttaggaggaggcgaccctattttgtttcaacatttattt	0	0	0	0	0	0	0	0	0	0	0	0	0	0	0	0	0	0	0	0	0	0	0	0	0	0	0	0	0	0	0	0	0	0	0	0	0	0	0	0	0
INV_0211	Nematoda	Enoplea					嘴刺纲	accattatcttctatagctgcgcattctagtggagcagttgattttgcaattttcagtttacatttagcaggtatttcttcattattgggtgctattaattttatagtgactatttctaacatgagagcgccagggttacgtctgactttaattcctttgtttgtttgagctgttcttattacagcttttttacttttattgtcgttaccagtcttagcagcagctattacaatgctgttaactgatagaaattttaatacttctttttttgatccagcgggtggtggtgatcctatattatatcaacatttattt	0	0	0	0	0	0	0	0	0	0	0	0	0	0	0	0	0	0	0	0	0	0	0	0	0	0	0	0	0	0	0	0	0	0	0	0	0	0	0	0	0
INV_0212	Arthropoda	Insecta					昆虫纲	tcctttaagttctttattagctcattctggttattctgtagatttagctatttttagtttacatttagctggtgtttcgtccattgcaggggctataaattttatagtaactatatcaaatatgagatgttctggtatttactttactaatatgcctttatttgtttgagcaatcttcattacagcaattcttttattattggcattaccagttttagctggagctattacgatgcttttatttgatcgaaattttaacacaagtttttttgaacccttatttggaggagatcctattttataccaacatttattt	0	0	0	0	0	0	0	0	0	0	0	0	0	0	0	0	0	0	0	0	0	0	0	0	0	0	0	0	0	0	0	0	0	0	0	0	0	0	0	0	0.00195381
INV_0213	Arthropoda	Insecta					昆虫纲	ccccttatcagcaggaattgctcatgccggggcgtcggttgatttaagtatcttttccctccaccttgcgggtatctcgtctattctaggggctgttaattttattactacaattattaacatacgatccacaggaataacgttagatcgaattcccctttttgtgtgagctgtggggatcacagctctacttttgcttctaagtctaccagtactagcgggtgcaattacaatgcttctcacggaccgaaatcttaatacttcattctttgaccctgctggtgggggggatcctattttataccaacacttattt	0	0	0	0	0	0	0	0	0	0	0	0	0.0058684	0	0	0	0	0	0	0	0	0.00119389	0	0	0	0	0	0.0230079	0	0	0.00291135	0	0	0	0	0.00325764	0	0	0	0.0014678	0
INV_0214	Arthropoda	Insecta					昆虫纲	accccttagcgatatcatagcacattccggagcttccgtcgaccttgcgatttttagtttgcatttagccggagcttcttccattcttggtgcaatcaattttatcacgactatatacaatatgcgctcgccgaatatcattcttcaccgcatgccgttgttcgtatgaggtgtgttggtcactgcagttctattattactttcattacctgtcttagcaggagctataaccatgcttttaaccgaccgtaattttaatacgaccttttttgatccatctggaggtggtgatcccatcttataccaacatcttttt	0.00286791	0	0	0	0	0	0	0	0	0	0	0	0	0	0	0	0	0	0	0	0	0	0	0	0	0	0	0	0	0	0	0	0	0	0	0	0	0	0	0	0.0529436
INV_0215	Arthropoda	Malacostraca					软甲纲	tccattgtcatcagttgaggcacattctggaccatctgttgacttggctatttttagtctacatcttgcaggtgcttcttctattttgggtgctattaactttattagtacaattgtcaatatgcgttctccagggatgtatatgcatcgattaccattattttcttggtctgtactaattactgctgttagactgttgctttcgcttcctgttttggctggtgccattacaatgttacttactgatcgtaattttaatacctctttctttgatcctgctggtggtggtgatcctgttttgtatcaacatcttttc	0	0	0	0	0	0	0	0	0	0	0	0	0	0	0	0	0	0	0	0	0	0	0	0	0	0	0	0	0	0	0	0	0	0	0	0	0	0	0	0	0
INV_0216	Arthropoda	Insecta	Coleoptera				鞘翅目	acctttaagtggtattttagcacactcaggaggtgctgttgattttgctatttttagcttacatttatcgggtttatcatctatattaggtgctataaattttatggttacaatattaaatatgagagtacctggttataaaatgtcaatgatacctttatttgtatggagcatttttattacagcagtattattattattatctttaccagtattagctgctgcaattacaatgttattaacggatagaaattttaatacttcattttttgatccttctggtggtggtgatcctatattatatcaacatttattt	0	0	0	0	0	0	0	0	0	0	0	0	0	0	0	0	0	0.00524301	0	0	0	0	0	0	0	0	0	0	0	0	0	0	0	0	0	0	0	0	0	0	0
INV_0217	Arthropoda	Insecta					昆虫纲	acctctagcaggtattagtggtcactctggcccatctgttgatttagctatttttagtttacatctagctggagcttcgtctattttaggtgctataaattttattacaacaatttttaatatgcgagctccaggtttacattactacagattacctttattcgtttggtctgtattaattactgcttttcttcttcttttatcgttacccgtattagcaggagcaattactatgttattaacagatcgtaactttaatacaacattttttgagccagctggcggtggtgatcctatattataccaacatcttttt	0.043476	0	0	0	0.00804536	0.0124661	0.00961922	0.00109084	0.00146787	0	0.00251004	0.000327062	0.00812408	0	0	0	0	0	0.00171065	0.00218974	0	0.00296713	0.00352544	0.000829467	0	0.000555737	0.000363469	0.0198259	0	0.00215707	0	0.000195134	0.000463768	0	0.00392621	0	0.0718074	0.112082	0.0171659	0.00628321	0.000775434
INV_0218	Arthropoda	Insecta					昆虫纲	tcctttagctgcaatggcttcagatgcatcagttgatcttgcaatttttagtctacatatagcaggtatatcttctattttaggtgctattaattttattgctacagttataaatatgagatcacctggatttagaatgggtttattaccattatttgtatgagctgtattaattacagctgtattattattattatcattacctgtattagctgctggtattactatgttattaactgatagaaattttaatagttctttttttaacccttctggtggtggtgatcctattttataccaacatttattc	0	0	0	0	0	0	0	0	0	0	0	0	0	0	0	0	0	0	0	0	0	0	0	0	0	0	0	0	0	0	0	0	0	0	0	0	0	0	0	0	0
INV_0219	Arthropoda	Insecta					昆虫纲	tcccttaagtacgactttaatacatagtgatgccgctgttgactttatgctttttagcttgcatgtcgcaggtgccgcctcaattttaggggcaatcaactttgtaaccaccattcttaatatgcgtgctccgggaatgacgctgcataaaatgccattatttgtctggtcattactagtgacatcatttttaattattattgcaatgccggttttggcaggggccattaccatgttaattactgaccgtaattttggcacaaccttttttgatcctgcaggtggtggagatccggtcttattccagcacctgttc	0	0	0	0	0	0	0	0	0	0	0	0	0	0	0	0	0	0	0	0	0	0	0	0	0	0	0	0	0	0	0	0	0	0	0	0	0	0	0	0	0.0147334
INV_0220	Nematoda	Enoplea					嘴刺纲	tccattgtcttctattgcagcacattctagtggagctgttgattttgctatttttagtttacatttagcaggtatttcttcattattgggtgctatcaattttattgttactattttaaatatgcgtgctcctggattaagaatgactttgattcctctattcgtttgagctgtttttattactgcttttttacttttattatctttacctgttttagcagcagctattacaatgcttttaactgatagaaattttaatacttctttctttgatccagctggtggaggagatcctattttatatcaacatctattt	0	0	0	0	0	0	0	0	0	0	0	0	0	0	0	0	0	0	0	0	0	0	0	0	0	0	0	0	0	0	0	0	0	0	0	0	0	0	0	0	0
INV_0221	Arthropoda	Malacostraca	Isopoda				等足目	accactatctgtgcagaacacttcaatgtcagtggatatgtctattttggcattacatattctaggggtgtcttctattgttggttcaattaatattattacaaccatcttaaacttacgtgcaccaggtatgacgctaatgaaaatgccaatgttcgtttggacttggttaatcacagctttcttgttgattgcagcaatgccagtattggctggtgcgttaacgatgttgattactgatcgtcactttggtacagcgttttttgatgctgcagggggtggtgatccagtgttattccaacatgtgttt	0	0	0	0	0	0	0	0	0	0	0	0	0	0	0	0	0	0	0	0	0	0	0	0	0	0	0	0	0	0	0	0	0	0	0	0.000403203	0	0	0	0	0
INV_0222	Nematoda	Enoplea					嘴刺纲	acccctaagctcaatacaagctcattcggggggttctgttgatttagctatttttagtcttcacgtctcagggctttcttctcttttaggtgcaataaattttatttgtacggtttttaatatgcgggttcccggcttgtacatgcataggttacctttatttgtttgagctgttcttataactgcatttttattgcttttatctttgcctgttttagctggagcaattactatgcttttaacagatcgtaattttaatactactttttttgattcagctggtggcggtgatcctatactttaccagcatttgttt	0	0	0	0	0	0	0	0	0	0	0	0	0	0	0	0	0	0	0	0	0	0	0	0	0	0	0	0	0	0	0	0	0	0	0	0	0	0	0	0	0
INV_0223	Arthropoda	Insecta					昆虫纲	ccctttgtctgctttgccgcaagcggtatcgggttcaggtttaggaatgacactttggttgatatcaatgaccatctttattgcttcatctttgattggttcgcttaattacatcgtaacaattatcaacttgcgcacacaaggcatgaccatgacccgcatgccgcttactatttgggctttctttgtaactgctatattaggtgtgctttctttccctgtattgttatccgcagccttacttttgacgatggaccgccttatgggtacctcgttctatttgtctgacattattgttggaggcgaaatgctgacaaatcacggtggatcacctattttgtaccaacacttattt	0.00139299	0	0	0	0	0	0	0	0.0013579	0.00103694	0.00295075	0.000519357	0	0	0	0.000301918	0.000157856	0.000269165	0.000366569	0.000401518	0	0	0	0	0.00373007	0.000240978	0.000179453	0	0	0.0013317	0.000608717	0	0	0.00272981	0.00482874	0	0	0	0.000300806	0	0
INV_0224	Arthropoda	Insecta	Diptera				双翅目	tcctttgtcggcagggattgctcatgcaggggcatctgttgatttaagaattttttctctacatttagccggtatctcttctattttaggggctgttaattttattacaacagtaattaatatacgatcacaaggaataactttagatcgtgtccctctttttgtatgagctgtcggtattacagctttgttattattgttaagtcttccagtgttggcgggggccattaccatgcttttaacagatcgtaatttaaacacttctttttttgaccctgcgggagggggagaccctattttatatcaacatttattt	0	0	0	0	0	0	0	0	0	0	0	0	0	0	0	0	0	0	0	0	0	0	0	0	0	0	0	0	0	0	0	0	0	0	0	0	0	0	0	0	0
INV_0225	Arthropoda	Insecta					昆虫纲	tccatatcttcaggagaatttcatccaggtgctgctgttgatttagctatttttagtttacatttagcaggtatagcttctttattagtgctataaattttatagttactattattaatatgcgtgtaccaggtatgcatatgaattatattccattatttgtatgatcagtactattactgctgtattacttcttttatctttacctgtactagctgccggtatactatgttacttactgatcgtaattttaatacatctttttttgatccttctggtggtggtgatcctattttatatcaacatcttttc	0	0	0	0	0	0	0	0	0	0	0	0	0	0	0	0	0	0	0	0	0	0	0	0	0	0	0	0	0	0	0	0	0	0	0	0	0	0	0	0	0
INV_0226	Cnidaria	Hydrozoa					水螅纲	gccattatcgagtattgaataccattctggaggttctgttgatttagctatcttcagtttacatttagccggtattagttctatattaggggcaatgaatttcattactactattttaaatatgagagctcctggtatgactatgcataaattaccattattcgtttgagcagttttaattacagctattttattattattatctttaccagttttagcaggaggtattactatgttattaactgatagaaattttaatactagtttctttgaccctgccggtggaggagatcctattttatatcaacatttattt	0	0	0	0	0	0	0	0	0	0	0	0	0	0	0	0	0	0	0	0	0	0	0	0	0	0	0	0	0	0	0	0	0	0	0	0	0	0	0	0	0
INV_0227	Porifera	Demospongiae					寻常海绵纲	tcctttaagtaacgcgatgtatcactctacaccgggggttgatatggcaatatttagtctacatattgcaggcatatcatcaatacttggtgctattaacatgatagtgactatatttaatatgagatgcaaaggcatgaccatgcataaaatgccactatatgtctgggcaattttagtaactgcatttttattagtgcttgcgctgccagtattaggtggagcaattacaatgctgctgactgatagaaactttggaacaagctttttccaacctgctggtggcggtgacccggttttatatcagcatttattt	0	0	0	0	0	0	0	0	0	0.00408468	0.0108468	0	0	0	0	0	0	0	0	0	0	0	0	0	0	0.000934964	0.000923935	0	0	0	0	0	0.00134341	0	0	0	0	0	0	0	0
INV_0228	Arthropoda	Copepoda					桡足纲	tcctttgtctagtaatattgcacatgctggcaggtccgttgacttcgccattttttcgttacatctcgcaggtgtaagttcaattctaggggcagtaaactttattaggactcttgggaatctccgagcgtttgggataattcttgatcgaatgccgctgttcggatgagcggtgcttatcacagcagttcttttgcttctctccctgcccgttcttgcgggagcaattactatgctgctgacagaccgaaatttaaactctagcttctacgatgctggaggtggaggagacccggttttatatcagcacttgttt	0.00418994	0.0212766	0.562558	0	0.121487	0	0.110333	0.00119	0.00095057	0.00539947	0.0151652	0.212644	0.00849335	0.0361795	0.002457	0.32246	0	0.32056	0.139315	0.00771201	0.0111913	0.0239619	0.091842	0.263027	0.00399441	0.169184	0.173555	0.0710927	0	0.017612	0.0336946	0.0262855	0.31883	0.0139762	0.479935	0.120305	0	0.112002	0.207516	0.465289	0
INV_0229	Arthropoda	Arachnida					蛛形纲	tccgttatctgccttgccaagcgctataccaggatcgggtacaggtatgacattgtggctagcggctatgattctttttattgcctctgccctattgggaggtattaattatattgcaacagtattaaatatgcgtaccaaaggaatgaagatgactcgtttacctcttaccatttgggcattttttgtaacagctatattgggtttattatctttccctgttttattaggaggttccttattattggtattcgaccgtagctttggaacatctttctacctttctgaaattgttgcagaatttgcaggtggcattgaaagaacaggtggatctcctatcctcttccaacatttattc	0.0307679	0.0212766	0.00481423	0.0423778	0.0647397	0.0035793	0	0.00792382	0.00565671	0.00907845	0.0628777	0.0352493	0.0182553	0.0863001	0.0006703	0.0410603	0.0474439	0.0114449	0.0552264	0.00464774	0.0279301	0.0134042	0.00314224	0.00442277	0.0527275	0.00726457	0.0202371	0.00493219	0.0226139	0.0344978	0.0146666	0.00449263	0.0264013	0.0268691	0.0216167	0.00867208	0.0255512	0.0284411	0.0175875	0.00411082	0.000848756
INV_0230	Annelida	Polychaeta					多毛纲	tcctctgagttctatccaggcccattcaggtccttcggtggatcttgccattttctcccttcatttggctggtgtctcctcaattcttggtgccatcaatttcatttgtaccatcatgaacatgcgagctcccgggcttcactatcaccgcatgcccctctttgtttggtcggtgtttgttacggcagtgctcctgctcctgtccctcccggtcctggccggaggcattaccatgctcttgaccgatcgaaatttcaataccacttttttcgacgcagccgggggcggcgatcccgtcctttatcagcatctattc	0	0	0	0	0	0	0	0	0	0	0	0	0	0	0	0	0	0	0	0	0	0	0	0.000110875	0	0	0	0	0	0	0	0	0	0	0	0.000403203	0	0	0	0	0
INV_0231	Arthropoda	Insecta					昆虫纲	accgttgtcatctgtagaggcccatagtggaccctctgtagatttggcgattttctcattgcacttggcgggagcctcatcgatcttgggagcgattaacttcattaccacgattatgaacatgcgatccccaggaatgaccatgcaccgattgccattgttctgctgggcagttagaattacggcggtgttgttgttgttgtcattgccagtgttggccggagcgattacgatgttgttgacggatcgaaacttcaacacttcattctttgatccagccggaggaggagatccagtattgtatcagcacttgttc	0	0	0	0	0	0	0	0	0	0	0	0	0	0	0	0	0	0	0	0	0	0	0	0	0	0	0	0	0	0	0	0	0	0	0	0	0	0	0	0	0
INV_0232	Arthropoda	Insecta					昆虫纲	tccactgtccggtttaacaggacatccaggcggagccgtagatttaggtatttttagtttacaccttgcaggagcttcttctattttaggagcagtaaacttcattacaacaattattaacatgcgtgcccctgggatgacgatgcatcgtcttccattattcgtttggtcagtatttgttactgccattttactattattagcattacctgttttagcaggagcaattacaatgcttttaacagatcgaaacttcaacacttcattctttgaccctgctgggggaggtgacccaattttatatcaacatttattc	0.000901344	0	0	0	0.0242283	0	0	0	0	0	0.000625626	7.69823e-05	0.000602119	0	0	0.000139347	0.000532765	0	0	0.00101776	0	0.000760803	0	0.00114645	0	0	0	0.0056771	0.000242836	0.000401623	0.00115656	0.000928023	0.00135538	0.000363448	0	0	0.0190844	0.00756012	0.001865	0.0206439	0
INV_0233	Arthropoda	Insecta					昆虫纲	gccactttccatgattgcgtcacacccgtctgcggccgttgatatggcaattttctcgctgcatttggcaggtatttcatcaattttgggggcgattaattttatcgtgacaatttttaatatgcgttgcaagggtatgagtctgcatagaatgccgctttttgtgtggtcaattcttatcaccgcgttcctgctgttgctggctttgccagtgcttggcggggcaattacgatgctgctgaccgaccgcaatttcggcacggatttttataatccggctggcggtggcgacccagttttgtatcagcatttattc	0	0	0	0.000412235	0	0	0	0	0.00579606	0.00649571	0.00557603	0.000911612	0	0.00487025	0.000160289	0.000650285	0.000891632	0	0.000642118	0.00194417	0.00391378	0.00266281	0.00732198	0.00433915	0	0.00173066	0.00209088	0.00415397	0.00237405	0.000908937	0.00244061	0.00351491	0.000839631	0.000714401	0.00099691	0	0.00149264	0.000464848	0.00199355	0	0
INV_0234	Arthropoda	Ostracoda					介形虫纲	tcctctttctagcatccaagcgcactctgggcctgctgttgacctcgccattttcagccttcacctttctggtgcaggatcgatcctcggtgcgattaacttcatcgttacaattttcaacagacgcgctccaggactattcagacacaagcttcctctgtttgtctgatcagttcttattaccgctttccttctgctcctttctctcccggtgtttgcgggagcgatcaccagactcctaactgaccgtaactttaacaccagcttttacgatccagctgccggtggggaccctgtcctttatcagcaccttttc	0.0241014	0	0.0239367	0	0.0763841	0.00192731	0.0046829	0.000892503	0.00142586	0.00020262	0.00225904	0.000203826	0	0.00198572	0	0.000162572	0	0	0	0.000693532	0	0.00167377	0	0.00107982	0	0.000747971	0	0	0	0	0.00664871	0.000195134	0.0017971	0.00046729	0	0.00230401	0.0241075	0.0137714	0.00733967	0.00341064	0.00259287
INV_0235	Cnidaria	Hydrozoa					水螅纲	accattatcaggaatccaagctcactcaggaccttctgtagatttagctatttttagtttacatttatcaggagcaagttctattatgggttctattaattttattgttacaatttttaatatgagagcgccaggaatgtttatgtataaaatgccactttttggatgagcacttcttattacagctttcttattattactttctcttccagtatttgcaggagcgattacaatgttattaacagatcgtaactttaatacatcattttatgatccattaggaggaggagatccagttctttaccaacacttattc	0.000491642	0	0	0	0	0	0	0	0	0	0	0	0	0	0	0	0	0	0	0	0	0	0	0	0	0	0	0	0	0	0	0	0	0	0	0	0	0	0	0.000208236	0.000734378
INV_0236	Arthropoda	Insecta					昆虫纲	accactatcagacaaagctgacatctctatagattttacaatattatcacttcacttacttggaatatcttcaatccttggtgcaattaactttatagttaccatctttaatatgcgctgcaaaggtatgtcattattcaaaatgccattatttgtatggtctatattagttactgcggtgttgcttgttttggcgctaccagttcttgctggcgcaattacaatgctattaacagacagaaactttggcacttcattcttccgccctgaaggcggcggcgaccctatcttgttccagcatttattc	0.0160896	0	0.00807578	0.00428725	0.000919033	0.0866319	0.111981	0.0938485	0.112799	0.122591	0.0835211	0.00138452	0.0180305	0.0053788	0.00145543	0.0044591	0.00202765	0.00658794	0.00969851	0.00702641	0.00455453	0.00395618	0.000843041	0.00663743	0.0178533	0.0112082	0.0149219	0.0685304	0.00783827	0.012469	0.0160481	0.0160107	0.0280511	0.0278237	0.00860102	0.0309865	0.0135085	0.015765	0.00851391	0.0160605	0
INV_0237	Porifera	Demospongiae					寻常海绵纲	acctttgagtagtatacaggcacattcaggcggtgctgtagatttagctatttttagtttgcatttggcaggtgtatcttctttattgggtgctataaattttattacgactatttttaatatgagggctcctggcctgaaaatggaaatgattcctttatatgtttggtctgttttagttacggcttttttgttgttgctatcgttgccggttctagctgcagcgattacaatgcttttaacggatcgtaattttaacactacattttttgatcctgcaggtggtggggatcctatattgtatcaacatcttttt	0	0	0	0	0	0	0	0	0	0	0	0	0	0	0	0	0	0	0	0	0	0	0	0	0	0	0	0	0	0	0	0	0	0	0	0	0	0	0	0	0.0179318
INV_0238	Rotifera	Monogononta					单巢纲	tcctcttagggactctaagtaccacagaggtatctctgttgatttagccatctttaggctccatctcgcaggaatctcttctattttaggaagcattaactttcttacaacaattattgtttctcgaatgtctgccgttcttactttagaccgtatgccgttatttttatggtccgttgctatcacagcggttctcctaattgttagacttccagttcttgctggggctatcactatgttactcaccgaccgtaacattaacacttccttttttgaccctgcaggcggtggtaatccggttctataccaacatcttttc	0.00663717	0	0	0	0	0	0	0	0	0	0	0	0	0	0	0	0	0	0	0	0	0	0	0	0	0	0	0	0	0	0	0	0	0	0	0	0	0	0	0	0
INV_0239	Echinodermata	Asteroidea					海星纲	gccgctttctgtgcaaggtggtatgtcagttgatatgacaatttttgcgatacacattttaggtatctcttcaattgttggctctatcaatattattactacgattttaaatatgcgcgctccaggcatgacgttaatgaaaatgcctatgtttgtgtggacatggttaattactgcatacttgttgattgcggcaatgccagtattagcaggtgcagtaacgatgttgattacagaccgtcactttggtacacatttctttaacgctgcaggtggtggtgacccagtgttgttccaacacgtattt	0	0	0	0	0	0	0.00107434	0.000892503	0	0.000726932	0.000508751	0	0	0	0	0.000139347	9.86603e-05	0.000487884	0	0.000620529	0.000811081	0	0.000843041	0.000624753	0	0.000186993	0.000717811	0	0.00144036	0.000126829	0.000779206	0.00128929	0.000365974	0.00167615	0.00237868	0.00381651	0.000242072	0	0	0	0
INV_0240	Arthropoda	Arachnida					蛛形纲	accattaagtggtatagaagcacattcagggccttccgtagattttgcaatatttagtttacatctatcaggtgcatcatcaatagcaggagctattaattttatcgtaacaataataaatatgagagctaaaaatttaactttttacagacttccattatttgtttgatctgtctttattactgcatttttattactactatctttgcctgtattggctggaggtataacaatgttactatttgatagaaatttaggtactgttttcttcaacgcagcaggtggtggagatcctgtactttaccaacatcttttc	0	0	0	0	0	0	0	0	0	0.000524428	0	0	0	0	0	0	0	0	0	0	0	0	0	0	0	0	0	0	0	0	0	0	0	0	0	0	0	0	0	0	0
INV_0241	Rotifera	Bdelloidea	Adinetida				盘网轮目	tcctctgtcgaattctgtttatcattttgggggttctattgatttggctatttttagattacatgttgctggtgtatcctctattttaggaggtattaattttattactacatgtttgaaaggtaaaattagttatgttttgagattagaatttttgaatttgtttgtttgagcgatagtggtaacgagatttttattagttctaagtcttcctgttttagctggtggtattactatattattattagatcgtaattttggatcatcgtttttcgatcctagtggaggaggaaatcctattttatatcagcatttattt	0	0	0	0	0	0	0	0	0	0	0	0	0	0	0	0	0	0	0	0	0	0	0	0	0	0	0	0	0	0	0	0.00330943	0	0	0	0	0	0	0	0	0
INV_0242	Arthropoda	Insecta					昆虫纲	gcctttatctagtttaagtgctcattcaggtccagcggtggatttagctatttttagtttacatttagctggtatttcgtctattttaggggcaattaattttattgttactatttttaatatgcgtttaccgggaatgacattgcatcgtatgccattattctgttgggcagttttaattactgcatttttattgcttttgtctttacctgttttagctggtggtattacgatgttgttgacagatcgtaattttaatacaactttttttgatcctgcaggtggtggtgatccaatcttatttcagcacttgttt	0	0	0	0	0	0	0	0	0	0	0	0	0	0	0	0	0	0	0	0	0	0	0	0	0	0	0	0	0	0	0	0	0	0	0	0	0	0	0	0	0.0378866
INV_0243	Arthropoda	Arachnida					蛛形纲	tccattgtcaggaattcaagcacattccggtggttctgttgattgtgctatttattcgcttcatctagctggtgtttcttcaattttaggagcaatcaatttcatcgttaccatcactaacatgcgtgctccaggaatgaccgctaatcgaactcctttgttcgtttgagctgtttatattacagcatttttacttttgctttctttaccagtgcttgctggtgcaatcacaatgttgctgacagaccgtaattttaacacctctttttttgatccaaacggtggaggtgatcctgttttgtatcaacacctattc	0.00729269	0	0	0	0.00716742	0	0	0	0	0	0	0	0	0	0	0	0	0	0	0	0	0.000760803	0	0	0	0	0	0	0.000468077	0	0	0.000210144	0.000960681	0	0	0	0.00714744	0.00419368	0.000296912	0.00127841	0
INV_0244	Arthropoda	Insecta					昆虫纲	gccacttagcgatattatagcacattccggagcctccgttgatcttgcgatttttagtttgcatttagccggggcttcttccattcttggtgcaatcaattttatcacgaccatatacaatatgcgctcgccaaatatcattcttcaccgcatgccattgttcgtgtgaggtgtattggttacagcagttctattattactttcattacctgtcctagcaggggctataaccatgcttttaactgatcgtaattttaatacgaccttttttgacccatctggtggtggtgatccaattttgtaccaacatcttttt	0	0	0	0	0	0	0	0	0	0	0	0	0	0	0	0	0	0	0	0	0	0	0	0	0	0	0	0	0	0	0	0	0	0	0	0	0	0	0	0	0.00742386
INV_0245	Arthropoda	Insecta					昆虫纲	tccgttatcagcattgccacaagcagtatctggttcaggcttaggaatgacactttggttggtttcgatggctattttcatcgcatcatctttaattggttctttgaattacattgtaaccattcttaatttgcgcacgaaaggcatgcacatgacaaggatgccacttacaatatgggctttcttcgtaacggcaattcttggggtgctctcttttcctgttttactttctgcggccttgttgctgctgatggatcgatcaatgggtacgtctttctatttgagtgatattgttgtggggggcgaaatgcttgataatgttggaggttcgccaattttatttcagcatttattc	0	0	0	0.000412235	0.00101544	0	0	0	0.000387973	0.00236451	0.002684	0.00996887	0.00503343	0.00225289	0	0.00278694	0.00209652	0.000433675	0.00136047	0.000830177	0	0	0	0	0.0101154	0	0.000715205	0	0.00145456	0.00358905	0.00122723	0.000120082	0.00450875	0.00612905	0.00196059	0.000479065	0.010954	0.00184995	0.00128027	0.00162126	0
INV_0246	Arthropoda	Insecta	Hymenoptera				膜翅目	acctttaagtagtattccttctcactcaggtagtgccgtagatttagcaatttttagtttgcatttatcaggtatatcatctattttaggtgcaattaattttattactactatcttaaatatgagagttatgccgctgcatcaattaccattatttgcttgggcaatcttaattactgctgtattattattattaagtttacctgttttagctggtgcaattactatgttattaacagatcgaaattttaatacaacattctttgatgctgctggtggtggggatcctattttatatcaacatttattt	0	0	0	0	0	0	0	0	0	0	0	0	0	0	0	0	0	0	0	0	0	0	0	0	0	0	0	0	0	0	0	0	0	0	0	0	0	0	0	0	0
INV_0247	Arthropoda	Insecta					昆虫纲	gcccttaagtgcatcgttggggcagcccagcatggcagtggacatggcgattttttcactacacttggcaggcgcatcatccattcttggggcaattaactttattaccacggtattgaacatgcgcgccccaggtatgcacttgcacaaaatgcccctgttcgtttgggcaatgtttgtaaccgcgttcttgttgttgttggcggtgcctgtattgggtggtgccattactatgctgttaaccgaccgtaattttggtacaacctttttcgaccctgcgggtggtggtgaccctgtgctgttccaacacttattt	0	0	0	0	0	0	0	0	0	0	0	0	0	0	0	0	0	0	0	0.000620529	0	0	0	0	0	0	0	0	0	0	0	0	0	0	0	0	0	0	0	0	0
INV_0248	Arthropoda	Insecta					昆虫纲	tccactttctacgcaagctgatttgtctgtagattgcgctattttggctcttcacattcttggtatttcatcaattcttggagctattaactttatcgtaactgttcttaacatgcgcgcaaaaggaatgactcttcacaaaatgccacttttcgtgtggtctatttttgtaactgcaattcttcttgtgcttgcactgcctgttcttgcgggtggtatcacaatgttacttacagatcgtaactttggcacaagcttctttaaacctgaaggtggcggggatccaatcttgttccagcacttattc	0.00147493	0	0.00151929	0	0.000667111	0	0	0.00148751	0.00500636	0.00938167	0.0106332	0.000388454	0	0	0	0.000998653	0.00188128	0	0.00205867	0.00571164	0.00193412	0.00228241	0.00206928	0.00746773	0.00231481	0.00217565	0.00117016	0.000323087	0.000364254	0.00183901	0	0.000210144	0.00590735	0.00636015	0.00451077	0.00938886	0.000669792	0.00073343	0	0.00378788	0
INV_0249	Mollusca	Gastropoda					腹足纲	tccatagtctgatacaccatttcatatgggggctgccgtggatttatctatattgagtttacatgtagcaggtatatcttctctaatgggtgctattaatattataacaactattataaacatgcgtgcgtcaggaatgagcatggaaaaattaccactttttgtttggagtgtatttataacagcatggtagctttagttatctttaccggtttaggctggagcaataactatgcttttaactgaccgtaattagaatactagtttttatgataatcaaggaggtggagatccattactttatcaacatttattt	0	0	0	0	0	0	0	0	0	0	0	0	0	0	0	0	0	0	0	0	0	0	0	0	0	0	0	0	0	0	0	0	0	0	0	0	0	0	0	0	0
INV_0250	Arthropoda	Insecta					昆虫纲	tcctttatcaggtatattatatcattcatcatcatcagtagatttaggtatatttgctttacatttagcaggtatatcatcaatgttaggttcaataaattatgtaacaactgttatattatttagagcacctggtattaaatttactgatcttaatttatatgtatgatctttaattataacagcaatattattaatattagcattaccagttttagctggtggtataacgatgcttttaacagatcgtaattttaatacttctttttatgaagtacaagcaggtggagatccagtattatatcaacatttattt	0	0	0	0	0	0	0	0	0	0	0	0	0	0	0	0	0	0	0	0	0	0	0	0	0	0	0	0	0	0	0	0	0	0	0	0	0	0	0	0	0
INV_0251	Arthropoda	Insecta					昆虫纲	cccattatcagatacacctttccatactggtgtaccagtagatttatctattttaagtttacatatagcaggtatcagtagtttaatgggagctttaaatattataacaacagtaattaatatgcgtgctaatggaatgagttttgatagattacctttatttgtatggtcagtttttataaccgcttggttattattataggccttaccagttttagctggagctattacaatgttattaacagatcgtaatttaaatacaagtttttatgatccaaatgggggaggagatcctgttttatttcaacatttattt	0.0230117	0	0	0	0	0	0	0	0	0	0	0	0	0	0	0	0	0	0	0	0	0	0	0	0	0	0	0	0	0	0	0	0	0	0	0	0	0	0	0	0
INV_0252	Arthropoda	Insecta					昆虫纲	accattagcaggtattgaagcacattcaggtgcatcagtagatttagcaatatttagtttacatattgcaggtgcttcttcaattttaggttcaattaatttgatgacaacaattattaatatgagagcagaaggtttacatttccatagattaccattattcatatgggcaatatttgtgacagcaattttattagtagtatcattaccagtattagctggaggtattacaatgttattaacagatcgaaattttaatacaacattttttgatgcagcaggtggtggagatccaattttatatcaacatttattt	0.0050803	0	0	0	0	0	0	0	0	0	0	0	0	0	0	0	0	0	0	0	0	0	0	0	0	0	0	0	0	0	0	0	0	0	0	0	0	0.00100702	0	0	0
INV_0253	Cnidaria	Hydrozoa					水螅纲	accattatctgctatggcttctgacgcttcagtagatctagctatattcagtctacatattgcaggtatatcttctattttaggagctattaattttatagctacagtagtaaatatgagatcacctggatttcgaatgggcctactacctctattcgtatgagctgttttaataacagcagtacttttactactatctctacccgtactagcagctggtattactatgttattaaccgatagaaactttaatagtagttttttcaatccctcaggtggtggtgatcctatactataccagcacctattc	0	0	0	0	0	0	0	0	0	0	0	0	0	0	0	0	0	0	0	0	0	0	0	0	0	0	0	0	0	0	0	0	0	0	0	0	0	0	0	0	0
INV_0254	Arthropoda	Insecta					昆虫纲	tcccttaagtacgactttaatacatagtgatgctgctgttgactttatgctttttagcttgcatgtcgctggtgcagcctcaatattaggtgcaatcaactttgtaaccactattcttaatatgcgagcacctggaatgacgcttcataaaatgcctttatttgtgtggtcattgttagtgacatcatttctaattattattgcaatgccggttctagcaggagccattaccatgttaattactgaccgtaattttggcacaactttttttgatcctgcaggcggtggagatccggtcttgttccagcacctgttt	0	0	0	0	0	0	0	0	0	0	0	0	0	0	0	0	0.000335445	0	0	0	0	0	0	0	0	0	0.000358905	0	0	0	0	0	0	0	0	0	0	0	0	0	0
INV_0255	Cnidaria	Hydrozoa					水螅纲	accattatctggtattgaagcccactcaggtggttctgtggatttagcaatttttagtttacacttagcaggtgcatcttcaattttaggagcaatgaattttattacaactgtgattaatatgagatctccggccctaaaaatgcatagaattcctttatttgtttgagctatttttataactgcaatattattactactatcattacctgtattagcgggagctattacaatgttattaactgatcgtaattttaacactactttctttgatcctgcaggtggtggagatccaattctatatcagcatttattt	0.00581776	0	0	0	0	0	0	0	0	0	0	0	0	0	0	0	0	0	0	0	0	0	0	0	0	0	0	0	0	0	0	0	0	0	0	0	0.000937709	0	0	0	0
[truncated: 1,264 more rows]
[truncated: 59 more columns]

## Sheet: VER
OTU	Taxa name	Chinese name	Phylum	Class	Order	Family	Genus	Species	Identity	sequence	C1-W0	C2-W0	C2-W1	C2-W2	C2-W3	C3-W1	C3-W2	C4-W0	C4-W1	C4-W2	C7-W1	C7-W2	C7-W3	C8-W0	C8-W1	C8-W2	C9-W0	C10-W0	C10-W1	C10-W2	C10-W3	C11-W0	C11-W1	C11-W3	C12-W0	C12-W1	C12-W2	C12-W3	C14-W0	C14-W1	C14-W3	C15-W0	C15-W1	C15-W3	C1-S	C2-S	C3-S	C5-S	C6-S
[truncated: 29 more rows]
[truncated: 26 more columns]
